# Supplementary material for: Crystal structure of 4′-bromo-2′,5′-dimeth­oxy-2,5-dioxo-[1,1′-biphen­yl]-3,4-dicarbo­nitrile [BrHBQ(CN)2] benzene hemisolvate
Source: Acta Crystallogr E Crystallogr Commun. 2016 Mar 31;72(Pt 4):600–3. doi: 10.1107/S2056989016005120 (PMC4910353; doi:10.1107/S2056989016005120)
Supplement: Supplementary file 1 [file e-72-00600-sup1.cif]

##############################################################################
#                                                                            #
# This CIF contains the data in a paper accepted for publication in          #
# Acta Crystallographica Section E. It conforms to the requirements of       #
# Notes for Authors for Acta Crystallographica Section E, and has been       #
# peer reviewed under the auspices of the IUCr Commission on Journals.       #
#                                                                            #
# Full details of the Crystallographic Information File format               #
# are given in the paper "The Crystallographic Information File (CIF):       #
# a New Standard Archive File for Crystallography" by S. R. Hall, F. H.      #
# Allen and I. D. Brown [Acta Cryst. (1991), A47, 655-685].                  #
#                                                                            #
# The current version of the core CIF dictionary is obtainable from          #
# ftp://ftp.iucr.org/pub/cif_core.dic.                                       #
#                                                                            #
# Software is freely available for graphical display of the structure(s)     #
# in this CIF. For information consult the CIF software page                 #
# http://www.iucr.org/resources/cif/software.                                #
#                                                                            #
# This file may be used for bona fide research purposes within the           #
# scientific community so long as proper attribution is given to the journal # 
# article from which it was obtained.                                        #
#                                                                            #
##############################################################################
data_I
_database_code_depnum_ccdc_archive 'CCDC 1470649'
_audit_creation_method     'SHELXL-2014/7'
_journal_date_recd_electronic     2016-02-25
_journal_date_accepted     2016-03-25
_journal_name_full     'Acta Crystallographica, Section E'
_journal_year     2016
_journal_volume     72
_journal_issue      4
_journal_page_first     600
_journal_page_last     603
_journal_paper_category     GO
_journal_paper_doi     10.1107/S2056989016005120
_journal_coeditor_code     HB7567
_publ_contact_author_name     'Stephen A. Woski'
_publ_contact_author_address
;
Dept of Chemistry, The University of Alabama, Box 870336, Tuscaloosa, AL
35487
;
_publ_contact_author_email     'swoski@ua.edu'
_publ_contact_author_fax     ?
_publ_contact_author_phone     '(205)348-0454'
_publ_section_title
;
Crystal structure
of 4'-bromo-2',5'-dimethoxy-2,5-dioxo-[1,1'-biphenyl]-3,4-dicarbonitrile
[BrHBQ(CN)~2~] benzene hemisolvate
;
_publ_section_title_footnote     .
loop_
    _publ_author_name
    _publ_author_footnote
    _publ_author_address
    'Meany, Joseph E.' .
;
Department of Chemistry, The University of Alabama, Box 870336, Tuscaloosa, AL
35487, USA
;
    'Gerlach, Deidra L.' .
;
Department of Chemistry, The University of Alabama, Box 870336, Tuscaloosa, AL
35487, USA
;
    'Papish, Elizabeth T.' .
;
Department of Chemistry, The University of Alabama, Box 870336, Tuscaloosa, AL
35487, USA
;
    'Woski, Stephen A.' .
;
Department of Chemistry, The University of Alabama, Box 870336, Tuscaloosa, AL
35487, USA
;
_publ_section_synopsis
;
The geometry of the title hemibiquinone is different from previous examples and
may be correlated with the weak interactions in the crystal.
;
_chemical_name_systematic
;
4'-Bromo-2',5'-dimethoxy-2,5-dioxo-[1,1'-biphenyl]-3,4-dicarbonitrile
benzene hemisolvate
;
_chemical_name_common     FNWI-021
_chemical_formula_moiety     'C16 H9 Br N2 O4, 0.5(C6 H6)'
_chemical_formula_sum     'C19 H12 Br N2 O4'
_chemical_formula_iupac     'C16 H9 Br N2 O4, 0.5C6 H6'
_chemical_formula_weight     412.22
_chemical_melting_point     ?
_shelx_space_group_comment
;
The symmetry employed for this shelxl refinement is uniquely defined
by the following loop, which should always be used as a source of
symmetry information in preference to the above space-group names.
They are only intended as comments.
;
_space_group_crystal_system     triclinic
_space_group_name_H-M_alt     'P -1'
_space_group_name_Hall     '-P 1'
loop_
    _space_group_symop_operation_xyz
    'x, y, z'
    '-x, -y, -z'
_cell_length_a     8.0427(17)
_cell_length_b     10.343(2)
_cell_length_c     11.007(2)
_cell_angle_alpha     104.469(2)
_cell_angle_beta     95.120(2)
_cell_angle_gamma     102.851(2)
_cell_volume     854.1(3)
_cell_formula_units_Z     2
_cell_measurement_reflns_used     5182
_cell_measurement_theta_min     2.92
_cell_measurement_theta_max     27.40
_cell_measurement_temperature     173(2)
_exptl_crystal_description     block
_exptl_crystal_colour     black
_exptl_crystal_size_max     0.21
_exptl_crystal_size_mid     0.11
_exptl_crystal_size_min     0.06
_exptl_crystal_density_diffrn     1.603
_exptl_crystal_density_meas     ?
_exptl_crystal_density_method     ?
_exptl_crystal_F_000     414
_exptl_absorpt_coefficient_mu     2.434
_exptl_absorpt_correction_type     multi-scan
_exptl_absorpt_process_details
;
(SADABS; Bruker, 2001)
;
_shelx_estimated_absorpt_T_min     0.629
_shelx_estimated_absorpt_T_max     0.868
_exptl_absorpt_correction_T_min     0.6004
_exptl_absorpt_correction_T_max     0.7456
_diffrn_ambient_temperature     173(2)
_diffrn_radiation_type     MoK\a
_diffrn_radiation_wavelength     0.71073
_diffrn_measurement_device_type     'Bruker AXS SMART APEXII CCD'
_diffrn_measurement_method     'phi and omega scans'
_diffrn_detector_area_resol_mean     ?
_diffrn_reflns_number     11856
_diffrn_reflns_av_R_equivalents     0.0222
_diffrn_reflns_theta_min     2.920
_diffrn_reflns_theta_max     27.632
_diffrn_reflns_theta_full     25.242
_diffrn_measured_fraction_theta_max     0.993
_diffrn_measured_fraction_theta_full     0.998
_diffrn_reflns_limit_h_min     -10
_diffrn_reflns_limit_h_max     10
_diffrn_reflns_limit_k_min     -13
_diffrn_reflns_limit_k_max     13
_diffrn_reflns_limit_l_min     -14
_diffrn_reflns_limit_l_max     14
_refine_special_details     ?
_reflns_number_total     3957
_reflns_number_gt     3382
_reflns_threshold_expression     'I > 2\s(I)'
_refine_ls_structure_factor_coef     Fsqd
_refine_ls_matrix_type     full
_refine_ls_R_factor_all     0.0355
_refine_ls_R_factor_gt     0.0276
_refine_ls_wR_factor_gt     0.0646
_refine_ls_wR_factor_ref     0.0676
_refine_ls_goodness_of_fit_ref     1.058
_refine_ls_restrained_S_all     1.058
_refine_ls_number_reflns     3957
_refine_ls_number_parameters     237
_refine_ls_number_restraints     0
_refine_ls_hydrogen_treatment     constr
_refine_ls_weighting_scheme     calc
_refine_ls_weighting_details
              'w=1/[\s^2^(Fo^2^)+(0.0307P)^2^+0.3076P] where P=(Fo^2^+2Fc^2^)/3'
_atom_sites_solution_hydrogens     geom
_atom_sites_solution_primary     direct
_atom_sites_solution_secondary     difmap
_refine_ls_shift/su_max     0.000
_refine_ls_shift/su_mean     0.000
_refine_diff_density_max     0.395
_refine_diff_density_min     -0.352
_refine_ls_extinction_method     none
_refine_ls_extinction_coef     .
loop_
    _atom_type_symbol
    _atom_type_description
    _atom_type_scat_dispersion_real
    _atom_type_scat_dispersion_imag
    _atom_type_scat_source
    'C' 'C' 0.0033 0.0016
                         'International Tables Vol C Tables 4.2.6.8 and 6.1.1.4'
    'H' 'H' 0.0000 0.0000
                         'International Tables Vol C Tables 4.2.6.8 and 6.1.1.4'
    'N' 'N' 0.0061 0.0033
                         'International Tables Vol C Tables 4.2.6.8 and 6.1.1.4'
    'O' 'O' 0.0106 0.0060
                         'International Tables Vol C Tables 4.2.6.8 and 6.1.1.4'
    'Br' 'Br' -0.2901 2.4595
                         'International Tables Vol C Tables 4.2.6.8 and 6.1.1.4'
_computing_data_collection
;
APEX2 (Bruker, 2012)
;
_computing_cell_refinement
;
SAINT (Bruker, 2012)
;
_computing_data_reduction
;
SAINT (Bruker, 2012)
;
_computing_structure_solution
;
SHELXT (Sheldrick, 2015a)
;
_computing_structure_refinement
;
SHELXL-2014/7 (Sheldrick, 2015b)
<i>SHELXLE</i> (H\"ubschle <i>et al.</i>,  2011)
;
_computing_molecular_graphics
;
Mercury (Macrae <i>et al.</i>,  2006)
;
_computing_publication_material
;
SHELXTL (Sheldrick, 2008)
;
loop_
    _atom_site_type_symbol
    _atom_site_label
    _atom_site_fract_x
    _atom_site_fract_y
    _atom_site_fract_z
    _atom_site_U_iso_or_equiv
    _atom_site_adp_type
    _atom_site_calc_flag
    _atom_site_occupancy
    _atom_site_disorder_assembly
    _atom_site_disorder_group
    C C1 0.1145(2) -0.15670(19) -0.05223(15) 0.0248(4) Uani d 1 . .
    C C2 0.2309(2) -0.02953(19) -0.02559(16) 0.0249(4) Uani d 1 . .
    H H2 0.2677 0.0071 -0.0925 0.030 Uiso calc 1 . .
    C C3 0.2939(2) 0.04468(18) 0.10043(16) 0.0240(4) Uani d 1 . .
    C C4 0.2382(2) -0.01088(18) 0.19817(15) 0.0216(3) Uani d 1 . .
    C C5 0.1153(2) -0.13776(18) 0.16872(15) 0.0219(3) Uani d 1 . .
    H H5 0.0746 -0.1731 0.2353 0.026 Uiso calc 1 . .
    C C6 0.0521(2) -0.21285(18) 0.04302(16) 0.0235(4) Uani d 1 . .
    C C7 0.3088(2) 0.06338(17) 0.33278(15) 0.0207(3) Uani d 1 . .
    C C8 0.5003(2) 0.10333(17) 0.36973(15) 0.0207(3) Uani d 1 . .
    C C9 0.5736(2) 0.19577(17) 0.50147(15) 0.0207(3) Uani d 1 . .
    C C10 0.4713(2) 0.21563(17) 0.59112(15) 0.0212(3) Uani d 1 . .
    C C11 0.2798(2) 0.15131(17) 0.55889(16) 0.0215(3) Uani d 1 . .
    C C12 0.2090(2) 0.08304(18) 0.42447(16) 0.0224(3) Uani d 1 . .
    H H12 0.0872 0.0513 0.4011 0.027 Uiso calc 1 . .
    C C13 0.4568(3) 0.2362(2) 0.04085(19) 0.0327(4) Uani d 1 . .
    H H13A 0.5171 0.1797 -0.0155 0.049 Uiso calc 1 . .
    H H13B 0.5338 0.3282 0.0801 0.049 Uiso calc 1 . .
    H H13C 0.3540 0.2445 -0.0084 0.049 Uiso calc 1 . .
    C C14 -0.1132(3) -0.4035(2) 0.10228(19) 0.0356(4) Uani d 1 . .
    H H14A -0.1932 -0.4943 0.0630 0.053 Uiso calc 1 . .
    H H14B -0.1695 -0.3463 0.1616 0.053 Uiso calc 1 . .
    H H14C -0.0097 -0.4148 0.1483 0.053 Uiso calc 1 . .
    C C15 0.5379(2) 0.29235(19) 0.72153(16) 0.0260(4) Uani d 1 . .
    C C16 0.7587(2) 0.24907(19) 0.52856(16) 0.0257(4) Uani d 1 . .
    C C17 0.3212(2) 0.45790(19) 0.48189(19) 0.0298(4) Uani d 1 . .
    H H17 0.1988 0.4292 0.4699 0.036 Uiso calc 1 . .
    C C18 0.4079(3) 0.43078(19) 0.37931(18) 0.0301(4) Uani d 1 . .
    H H18 0.3454 0.3836 0.2969 0.036 Uiso calc 1 . .
    C C19 0.5876(3) 0.4731(2) 0.39738(18) 0.0306(4) Uani d 1 . .
    H H19 0.6478 0.4547 0.3271 0.037 Uiso calc 1 . .
    N N1 0.9050(2) 0.2909(2) 0.55007(17) 0.0393(4) Uani d 1 . .
    N N2 0.5915(2) 0.35262(19) 0.82435(15) 0.0399(4) Uani d 1 . .
    O O1 -0.06536(16) -0.33788(13) 0.00550(12) 0.0311(3) Uani d 1 . .
    O O2 0.40645(18) 0.17220(13) 0.13801(12) 0.0327(3) Uani d 1 . .
    O O3 0.59685(17) 0.05565(14) 0.30356(12) 0.0308(3) Uani d 1 . .
    O O4 0.19158(16) 0.15713(14) 0.64297(12) 0.0303(3) Uani d 1 . .
    Br Br1 0.04198(3) -0.26003(2) -0.22428(2) 0.03965(8) Uani d 1 . .
loop_
    _atom_site_aniso_label
    _atom_site_aniso_U_11
    _atom_site_aniso_U_22
    _atom_site_aniso_U_33
    _atom_site_aniso_U_12
    _atom_site_aniso_U_13
    _atom_site_aniso_U_23
    C1 0.0214(8) 0.0332(10) 0.0170(8) 0.0076(7) 0.0021(6) 0.0015(7)
    C2 0.0256(9) 0.0318(10) 0.0200(8) 0.0081(8) 0.0074(7) 0.0098(7)
    C3 0.0254(9) 0.0231(9) 0.0231(8) 0.0045(7) 0.0069(7) 0.0062(7)
    C4 0.0235(8) 0.0217(9) 0.0190(8) 0.0055(7) 0.0057(6) 0.0042(6)
    C5 0.0225(8) 0.0242(9) 0.0194(8) 0.0058(7) 0.0062(6) 0.0059(7)
    C6 0.0180(8) 0.0256(9) 0.0248(8) 0.0044(7) 0.0040(6) 0.0035(7)
    C7 0.0242(8) 0.0165(8) 0.0211(8) 0.0021(7) 0.0053(6) 0.0065(6)
    C8 0.0230(8) 0.0193(8) 0.0212(8) 0.0033(7) 0.0081(6) 0.0085(6)
    C9 0.0208(8) 0.0199(8) 0.0229(8) 0.0041(7) 0.0039(6) 0.0093(7)
    C10 0.0239(8) 0.0208(9) 0.0195(8) 0.0034(7) 0.0048(6) 0.0080(6)
    C11 0.0223(8) 0.0208(8) 0.0220(8) 0.0048(7) 0.0068(6) 0.0065(6)
    C12 0.0205(8) 0.0226(9) 0.0218(8) 0.0015(7) 0.0047(6) 0.0051(7)
    C13 0.0354(10) 0.0330(10) 0.0332(10) 0.0033(9) 0.0115(8) 0.0182(8)
    C14 0.0371(11) 0.0271(10) 0.0350(10) -0.0038(9) 0.0107(8) 0.0037(8)
    C15 0.0250(9) 0.0292(10) 0.0240(9) 0.0031(8) 0.0054(7) 0.0108(7)
    C16 0.0256(9) 0.0307(10) 0.0227(8) 0.0059(8) 0.0056(7) 0.0114(7)
    C17 0.0237(9) 0.0242(9) 0.0399(10) 0.0022(8) 0.0026(8) 0.0105(8)
    C18 0.0329(10) 0.0237(9) 0.0293(9) 0.0030(8) -0.0015(8) 0.0053(7)
    C19 0.0329(10) 0.0282(10) 0.0322(10) 0.0088(8) 0.0098(8) 0.0083(8)
    N1 0.0243(9) 0.0536(12) 0.0407(10) 0.0062(8) 0.0046(7) 0.0181(9)
    N2 0.0457(10) 0.0428(10) 0.0235(8) -0.0013(8) 0.0018(7) 0.0077(7)
    O1 0.0283(7) 0.0286(7) 0.0267(6) -0.0046(6) 0.0027(5) 0.0013(5)
    O2 0.0445(8) 0.0254(7) 0.0232(6) -0.0044(6) 0.0095(6) 0.0078(5)
    O3 0.0284(7) 0.0338(7) 0.0307(7) 0.0086(6) 0.0142(5) 0.0058(6)
    O4 0.0271(7) 0.0380(8) 0.0241(6) 0.0055(6) 0.0113(5) 0.0054(5)
    Br1 0.03537(12) 0.05225(15) 0.01873(10) -0.00172(9) 0.00001(7) 0.00002(8)
_geom_special_details
;
 All esds (except the esd in the dihedral angle between two l.s. planes)
 are estimated using the full covariance matrix.  The cell esds are taken
 into account individually in the estimation of esds in distances, angles
 and torsion angles; correlations between esds in cell parameters are only
 used when they are defined by crystal symmetry.  An approximate (isotropic)
 treatment of cell esds is used for estimating esds involving l.s. planes.
;
loop_
    _geom_bond_atom_site_label_1
    _geom_bond_atom_site_label_2
    _geom_bond_site_symmetry_2
    _geom_bond_distance
    _geom_bond_publ_flag
    C1 C2 . 1.379(3) ?
    C1 C6 . 1.399(2) ?
    C1 Br1 . 1.8928(17) ?
    C2 C3 . 1.393(2) ?
    C2 H2 . 0.9500 ?
    C3 O2 . 1.364(2) ?
    C3 C4 . 1.403(2) ?
    C4 C5 . 1.399(2) ?
    C4 C7 . 1.482(2) ?
    C5 C6 . 1.392(2) ?
    C5 H5 . 0.9500 ?
    C6 O1 . 1.362(2) ?
    C7 C12 . 1.349(2) ?
    C7 C8 . 1.493(2) ?
    C8 O3 . 1.212(2) ?
    C8 C9 . 1.506(2) ?
    C9 C10 . 1.346(2) ?
    C9 C16 . 1.443(2) ?
    C10 C15 . 1.443(2) ?
    C10 C11 . 1.506(2) ?
    C11 O4 . 1.213(2) ?
    C11 C12 . 1.470(2) ?
    C12 H12 . 0.9500 ?
    C13 O2 . 1.434(2) ?
    C13 H13A . 0.9800 ?
    C13 H13B . 0.9800 ?
    C13 H13C . 0.9800 ?
    C14 O1 . 1.436(2) ?
    C14 H14A . 0.9800 ?
    C14 H14B . 0.9800 ?
    C14 H14C . 0.9800 ?
    C15 N2 . 1.138(2) ?
    C16 N1 . 1.141(2) ?
    C17 C18 . 1.382(3) ?
    C17 C19 2_666 1.390(3) ?
    C17 H17 . 0.9500 ?
    C18 C19 . 1.394(3) ?
    C18 H18 . 0.9500 ?
    C19 C17 2_666 1.390(3) ?
    C19 H19 . 0.9500 ?
loop_
    _geom_angle_atom_site_label_1
    _geom_angle_atom_site_label_2
    _geom_angle_atom_site_label_3
    _geom_angle_site_symmetry_1
    _geom_angle_site_symmetry_3
    _geom_angle
    _geom_angle_publ_flag
    C2 C1 C6 . . 122.44(15) ?
    C2 C1 Br1 . . 118.35(13) ?
    C6 C1 Br1 . . 119.19(13) ?
    C1 C2 C3 . . 119.35(15) ?
    C1 C2 H2 . . 120.3 ?
    C3 C2 H2 . . 120.3 ?
    O2 C3 C2 . . 124.46(15) ?
    O2 C3 C4 . . 115.94(15) ?
    C2 C3 C4 . . 119.59(16) ?
    C5 C4 C3 . . 119.93(15) ?
    C5 C4 C7 . . 119.47(14) ?
    C3 C4 C7 . . 120.60(15) ?
    C6 C5 C4 . . 120.83(15) ?
    C6 C5 H5 . . 119.6 ?
    C4 C5 H5 . . 119.6 ?
    O1 C6 C5 . . 124.89(15) ?
    O1 C6 C1 . . 117.32(15) ?
    C5 C6 C1 . . 117.79(16) ?
    C12 C7 C4 . . 123.16(15) ?
    C12 C7 C8 . . 118.87(15) ?
    C4 C7 C8 . . 117.58(14) ?
    O3 C8 C7 . . 123.21(15) ?
    O3 C8 C9 . . 118.80(15) ?
    C7 C8 C9 . . 117.66(14) ?
    C10 C9 C16 . . 122.54(15) ?
    C10 C9 C8 . . 120.68(15) ?
    C16 C9 C8 . . 116.49(14) ?
    C9 C10 C15 . . 122.68(15) ?
    C9 C10 C11 . . 120.23(15) ?
    C15 C10 C11 . . 117.03(14) ?
    O4 C11 C12 . . 123.04(16) ?
    O4 C11 C10 . . 119.64(15) ?
    C12 C11 C10 . . 117.32(14) ?
    C7 C12 C11 . . 123.04(15) ?
    C7 C12 H12 . . 118.5 ?
    C11 C12 H12 . . 118.5 ?
    O2 C13 H13A . . 109.5 ?
    O2 C13 H13B . . 109.5 ?
    H13A C13 H13B . . 109.5 ?
    O2 C13 H13C . . 109.5 ?
    H13A C13 H13C . . 109.5 ?
    H13B C13 H13C . . 109.5 ?
    O1 C14 H14A . . 109.5 ?
    O1 C14 H14B . . 109.5 ?
    H14A C14 H14B . . 109.5 ?
    O1 C14 H14C . . 109.5 ?
    H14A C14 H14C . . 109.5 ?
    H14B C14 H14C . . 109.5 ?
    N2 C15 C10 . . 179.5(2) ?
    N1 C16 C9 . . 179.8(2) ?
    C18 C17 C19 . 2_666 120.29(17) ?
    C18 C17 H17 . . 119.9 ?
    C19 C17 H17 2_666 . 119.9 ?
    C17 C18 C19 . . 119.66(17) ?
    C17 C18 H18 . . 120.2 ?
    C19 C18 H18 . . 120.2 ?
    C17 C19 C18 2_666 . 120.05(18) ?
    C17 C19 H19 2_666 . 120.0 ?
    C18 C19 H19 . . 120.0 ?
    C6 O1 C14 . . 117.33(14) ?
    C3 O2 C13 . . 117.42(14) ?
loop_
    _geom_torsion_atom_site_label_1
    _geom_torsion_atom_site_label_2
    _geom_torsion_atom_site_label_3
    _geom_torsion_atom_site_label_4
    _geom_torsion_site_symmetry_1
    _geom_torsion_site_symmetry_2
    _geom_torsion_site_symmetry_3
    _geom_torsion_site_symmetry_4
    _geom_torsion
    _geom_torsion_publ_flag
    C6 C1 C2 C3 . . . . 2.2(3) ?
    Br1 C1 C2 C3 . . . . -176.22(13) ?
    C1 C2 C3 O2 . . . . -178.67(17) ?
    C1 C2 C3 C4 . . . . 0.0(3) ?
    O2 C3 C4 C5 . . . . 176.45(16) ?
    C2 C3 C4 C5 . . . . -2.3(3) ?
    O2 C3 C4 C7 . . . . -3.8(2) ?
    C2 C3 C4 C7 . . . . 177.44(16) ?
    C3 C4 C5 C6 . . . . 2.5(3) ?
    C7 C4 C5 C6 . . . . -177.20(15) ?
    C4 C5 C6 O1 . . . . 178.97(16) ?
    C4 C5 C6 C1 . . . . -0.4(3) ?
    C2 C1 C6 O1 . . . . 178.57(16) ?
    Br1 C1 C6 O1 . . . . -3.0(2) ?
    C2 C1 C6 C5 . . . . -2.0(3) ?
    Br1 C1 C6 C5 . . . . 176.44(12) ?
    C5 C4 C7 C12 . . . . -47.4(2) ?
    C3 C4 C7 C12 . . . . 132.83(18) ?
    C5 C4 C7 C8 . . . . 125.34(17) ?
    C3 C4 C7 C8 . . . . -54.4(2) ?
    C12 C7 C8 O3 . . . . 158.02(17) ?
    C4 C7 C8 O3 . . . . -15.1(2) ?
    C12 C7 C8 C9 . . . . -15.3(2) ?
    C4 C7 C8 C9 . . . . 171.61(14) ?
    O3 C8 C9 C10 . . . . -158.87(16) ?
    C7 C8 C9 C10 . . . . 14.8(2) ?
    O3 C8 C9 C16 . . . . 15.1(2) ?
    C7 C8 C9 C16 . . . . -171.25(14) ?
    C16 C9 C10 C15 . . . . 0.3(3) ?
    C8 C9 C10 C15 . . . . 173.92(15) ?
    C16 C9 C10 C11 . . . . -176.80(15) ?
    C8 C9 C10 C11 . . . . -3.2(2) ?
    C9 C10 C11 O4 . . . . 171.98(16) ?
    C15 C10 C11 O4 . . . . -5.3(2) ?
    C9 C10 C11 C12 . . . . -7.8(2) ?
    C15 C10 C11 C12 . . . . 174.96(15) ?
    C4 C7 C12 C11 . . . . 177.18(15) ?
    C8 C7 C12 C11 . . . . 4.5(2) ?
    O4 C11 C12 C7 . . . . -172.59(17) ?
    C10 C11 C12 C7 . . . . 7.1(2) ?
    C19 C17 C18 C19 2_666 . . . 0.0(3) ?
    C17 C18 C19 C17 . . . 2_666 0.0(3) ?
    C5 C6 O1 C14 . . . . -7.0(3) ?
    C1 C6 O1 C14 . . . . 172.39(16) ?
    C2 C3 O2 C13 . . . . 2.9(3) ?
    C4 C3 O2 C13 . . . . -175.80(16) ?
_shelx_hkl_file
;
  -2   0   0  187.83    3.04
  -2   0   0  192.17    3.03
   2   0   0  190.97    3.03
  -3   0   0   11.71    0.36
  -3   0   0   12.00    0.38
   3   0   0   11.52    0.37
   3   0   0   11.23    0.39
  -4   0   0   14.95    0.47
  -4   0   0   14.12    0.47
   4   0   0   13.67    0.50
   4   0   0   14.22    0.47
  -5   0   0    2.26    0.27
  -5   0   0    2.07    0.24
   5   0   0    2.29    0.28
   5   0   0    2.11    0.28
  -6   0   0   33.87    0.91
  -6   0   0   33.78    0.95
   6   0   0   32.13    0.98
   6   0   0   33.52    0.94
  -7   0   0    2.15    0.36
  -7   0   0    1.56    0.30
   7   0   0    1.83    0.33
   7   0   0    1.69    0.35
  -8   0   0    7.78    0.58
  -8   0   0    8.32    0.64
   8   0   0    8.26    0.64
   8   0   0    9.08    0.66
  -9   0   0    1.38    0.40
   9   0   0    1.67    0.45
   9   0   0    2.15    0.42
 -10   0   0   -0.16    0.36
  10   0   0    0.42    0.44
  10   0   0    0.41    0.45
  10  -1   0    1.84    0.52
  10  -1   0    2.04    0.50
 -10   1   0    1.56    0.47
   9  -1   0    5.00    0.58
   9  -1   0    6.94    0.66
  -9   1   0    6.14    0.64
   8  -1   0    3.28    0.44
   8  -1   0    3.92    0.49
  -8   1   0    3.34    0.45
   7  -1   0    4.74    0.46
   7  -1   0    4.52    0.47
  -7   1   0    4.73    0.41
  -7   1   0    4.26    0.44
   6  -1   0   36.72    1.00
   6  -1   0   33.73    1.01
  -6   1   0   35.25    0.98
  -6   1   0   35.61    0.90
   5  -1   0   68.04    1.46
   5  -1   0   67.16    1.42
  -5   1   0   70.32    1.44
  -5   1   0   68.42    1.35
   4  -1   0   12.82    0.45
   4  -1   0   13.10    0.47
  -4   1   0   12.89    0.40
  -4   1   0   12.85    0.45
   3  -1   0  272.14    4.43
   3  -1   0  272.70    4.38
  -3   1   0  274.38    4.39
  -3   1   0  278.80    4.35
   2  -1   0  379.24    5.86
   2  -1   0  365.98    5.80
  -2   1   0  376.32    5.81
  -2   1   0  376.88    5.80
   1  -1   0   12.19    0.29
   1   1   0    0.23    0.07
   1   1   0    0.06    0.05
  -2  -1   0    0.20    0.10
   2   1   0    0.52    0.11
   2   1   0    0.32    0.09
  -3  -1   0   68.17    1.29
  -3  -1   0   66.45    1.25
   3   1   0   67.64    1.26
   3   1   0   66.91    1.32
  -4  -1   0  154.39    2.68
  -4  -1   0  154.06    2.65
   4   1   0  155.35    2.65
   4   1   0  149.24    2.72
  -5  -1   0   54.33    1.23
   5   1   0   54.22    1.28
   5   1   0   55.60    1.22
  -6  -1   0   24.96    0.80
  -6  -1   0   23.11    0.78
   6   1   0   24.63    0.78
   6   1   0   23.10    0.81
  -7  -1   0    3.86    0.43
  -7  -1   0    3.72    0.41
   7   1   0    3.17    0.40
   7   1   0    3.77    0.40
  -8  -1   0   13.94    0.75
  -8  -1   0   13.76    0.76
   8   1   0   13.30    0.72
   8   1   0   13.01    0.76
  -9  -1   0    6.70    0.68
  -9  -1   0    6.87    0.64
   9   1   0    6.79    0.70
   9   1   0    7.41    0.69
  10  -2   0    4.44    0.65
 -10   2   0    4.66    0.66
   9  -2   0    0.66    0.39
   9  -2   0    1.55    0.41
  -9   2   0    2.04    0.43
   8  -2   0    8.72    0.66
   8  -2   0    9.54    0.63
  -8   2   0   10.19    0.65
   7  -2   0   21.39    0.81
   7  -2   0   21.12    0.82
  -7   2   0   21.02    0.79
   6  -2   0    2.72    0.35
   6  -2   0    2.57    0.34
  -6   2   0    2.78    0.26
  -6   2   0    2.24    0.32
   5  -2   0    3.64    0.34
   5  -2   0    3.23    0.18
   5  -2   0    3.74    0.33
  -5   2   0    3.93    0.31
  -5   2   0    3.80    0.25
   4  -2   0   57.12    1.05
   4  -2   0   58.41    1.20
   4  -2   0   55.93    1.17
  -4   2   0   56.97    1.18
  -4   2   0   57.92    1.06
   3  -2   0   56.97    1.12
   3  -2   0   58.48    1.14
   3  -2   0   58.17    1.07
  -3   2   0   60.72    1.02
  -3   2   0   58.19    1.13
   2  -2   0  749.64   12.01
   2  -2   0  795.52   12.47
  -2   2   0  761.64   11.77
   1  -2   0  152.44    2.53
   1  -2   0  152.92    2.44
  -1   2   0  152.53    2.45
   0  -2   0  268.74    4.14
   0  -2   0  265.18    4.16
   0  -2   0  264.18    4.31
   0   2   0  269.84    4.14
   0   2   0  263.39    4.10
  -1  -2   0  276.61    4.55
  -1  -2   0  289.35    4.64
   1   2   0  292.26    4.49
   1   2   0  293.96    4.46
  -2  -2   0  201.41    3.37
  -2  -2   0  206.83    3.33
   2   2   0  209.34    3.36
   2   2   0  202.44    3.28
  -3  -2   0    9.15    0.39
  -3  -2   0    9.06    0.24
   3   2   0    8.48    0.33
   3   2   0   10.44    0.42
  -4  -2   0    2.28    0.26
  -4  -2   0    2.05    0.21
   4   2   0    1.55    0.24
   4   2   0    2.72    0.26
  -5  -2   0    2.84    0.30
  -5  -2   0    1.98    0.30
   5   2   0    2.26    0.27
   5   2   0    1.79    0.28
  -6  -2   0   -0.17    0.19
  -6  -2   0    0.26    0.23
   6   2   0   -0.13    0.20
   6   2   0    0.01    0.21
  -7  -2   0    0.63    0.26
  -7  -2   0   -0.04    0.26
   7   2   0    0.04    0.25
   7   2   0    0.16    0.28
  -8  -2   0    2.62    0.43
  -8  -2   0    2.77    0.46
   8   2   0    3.29    0.47
   8   2   0    2.01    0.40
  -9  -2   0    5.27    0.62
  -9  -2   0    5.64    0.64
   9   2   0    6.10    0.65
  10  -3   0   -0.44    0.40
 -10   3   0   -0.01    0.40
   9  -3   0   -0.18    0.34
  -9   3   0   -0.04    0.31
   8  -3   0    7.78    0.65
  -8   3   0    7.65    0.59
   7  -3   0   10.35    0.62
  -7   3   0   12.13    0.65
   6  -3   0   12.48    0.57
  -6   3   0   12.22    0.57
   5  -3   0   41.63    1.05
   5  -3   0   45.26    0.92
  -5   3   0   43.42    1.07
  -5   3   0   44.63    0.89
   4  -3   0  211.13    3.58
   4  -3   0  210.41    3.56
  -4   3   0  212.85    3.58
  -4   3   0  213.11    3.37
   3  -3   0   58.78    1.14
   3  -3   0   59.23    1.17
  -3   3   0   59.45    1.18
   2  -3   0   79.65    1.43
   2  -3   0   79.93    1.47
  -2   3   0   81.12    1.45
   1  -3   0  278.65    4.61
   1  -3   0  282.59    4.43
  -1   3   0  281.18    4.40
   0  -3   0    3.44    0.18
   0  -3   0    3.75    0.17
   0  -3   0    3.51    0.17
   0   3   0    3.55    0.15
   0   3   0    3.55    0.16
  -1  -3   0   20.76    0.52
  -1  -3   0   22.00    0.51
   1   3   0   22.16    0.48
   1   3   0   21.88    0.48
  -2  -3   0   61.79    1.25
  -2  -3   0   66.27    1.18
   2   3   0   62.38    1.16
   2   3   0   63.15    1.21
  -3  -3   0    0.30    0.16
  -3  -3   0    0.73    0.10
   3   3   0    0.64    0.17
   3   3   0    0.53    0.14
  -4  -3   0   51.99    1.22
   4   3   0   54.56    1.21
   4   3   0   51.87    1.13
  -5  -3   0   45.67    1.18
  -5  -3   0   45.27    1.11
   5   3   0   48.56    1.22
   5   3   0   48.09    1.13
  -6  -3   0   36.60    1.09
  -6  -3   0   36.12    1.02
   6   3   0   35.21    1.01
   6   3   0   35.72    1.09
  -7  -3   0   38.70    1.21
  -7  -3   0   35.98    1.12
   7   3   0   36.48    1.17
   7   3   0   36.95    1.10
  -8  -3   0    7.43    0.68
  -8  -3   0    6.28    0.58
   8   3   0    6.53    0.61
  -9  -3   0    0.45    0.39
  -9  -3   0    0.49    0.38
   9   3   0    1.41    0.48
  10  -4   0    6.21    0.76
 -10   4   0    6.94    0.73
   9  -4   0    3.62    0.53
  -9   4   0    2.95    0.54
   8  -4   0    4.04    0.48
  -8   4   0    4.61    0.51
   7  -4   0    0.84    0.28
  -7   4   0    0.50    0.29
   6  -4   0    6.30    0.44
  -6   4   0    6.03    0.44
   5  -4   0    0.42    0.14
   5  -4   0    0.67    0.21
  -5   4   0    0.18    0.17
   4  -4   0  146.22    2.60
   4  -4   0  149.10    2.60
  -4   4   0  142.18    2.60
   3  -4   0   14.16    0.46
   3  -4   0   13.46    0.45
  -3   4   0   12.91    0.47
   2  -4   0  111.94    1.96
   2  -4   0  111.96    2.04
  -2   4   0  113.01    1.97
   1  -4   0    1.79    0.18
   1  -4   0    2.14    0.14
   1  -4   0    1.75    0.15
  -1   4   0    2.08    0.16
  -1   4   0    2.17    0.17
   0  -4   0   89.64    1.56
   0  -4   0   90.35    1.58
   0  -4   0   88.46    1.67
   0   4   0   90.17    1.55
   0   4   0   92.01    1.54
  -1  -4   0   77.00    1.45
  -1  -4   0   73.85    1.43
   1   4   0   76.91    1.36
   1   4   0   78.25    1.36
  -2  -4   0    6.88    0.34
  -2  -4   0    6.69    0.29
   2   4   0    6.89    0.29
   2   4   0    6.94    0.29
  -3  -4   0   93.63    1.85
  -3  -4   0   95.87    1.72
   3   4   0   94.55    1.83
   3   4   0   95.60    1.75
  -4  -4   0   11.80    0.54
   4   4   0   12.64    0.50
   4   4   0   11.30    0.52
  -5  -4   0   11.23    0.61
  -5  -4   0   10.77    0.51
   5   4   0   10.35    0.51
   5   4   0   10.58    0.58
  -6  -4   0   -0.10    0.25
  -6  -4   0    0.68    0.26
   6   4   0   -0.23    0.23
   6   4   0   -0.59    0.23
  -7  -4   0    1.21    0.34
  -7  -4   0    2.05    0.44
   7   4   0    1.11    0.35
  -8  -4   0    2.21    0.43
  -8  -4   0    3.03    0.49
   8   4   0    2.51    0.48
  10  -5   0    0.83    0.49
 -10   5   0    0.47    0.40
   9  -5   0    1.20    0.46
  -9   5   0    1.12    0.42
   8  -5   0    7.08    0.64
  -8   5   0    8.43    0.63
   7  -5   0    0.40    0.27
  -7   5   0    0.45    0.25
   6  -5   0  104.46    2.16
   6  -5   0  107.80    2.06
  -6   5   0  102.92    2.16
   5  -5   0   39.02    0.95
   5  -5   0   34.51    0.95
  -5   5   0   36.08    0.99
   4  -5   0   15.18    0.55
   4  -5   0   14.89    0.53
  -4   5   0   14.00    0.56
   3  -5   0   21.48    0.61
   3  -5   0   21.18    0.63
  -3   5   0   21.15    0.63
   2  -5   0   58.56    1.27
   2  -5   0   62.14    1.21
  -2   5   0   59.79    1.19
   1  -5   0   42.66    0.85
   1  -5   0   41.54    0.89
   1  -5   0   42.99    0.99
  -1   5   0   44.00    0.90
  -1   5   0   43.90    0.87
   0  -5   0   -0.05    0.10
   0  -5   0    0.13    0.10
   0  -5   0    0.09    0.12
   0   5   0    0.13    0.10
   0   5   0    0.03    0.09
  -1  -5   0    0.14    0.12
  -1  -5   0   -0.02    0.12
   1   5   0   -0.02    0.10
   1   5   0    0.08    0.10
  -2  -5   0    5.70    0.31
  -2  -5   0    5.70    0.37
   2   5   0    6.36    0.31
   2   5   0    6.03    0.30
  -3  -5   0    7.74    0.35
  -3  -5   0    6.89    0.45
   3   5   0    7.10    0.38
   3   5   0    7.98    0.44
  -4  -5   0    6.41    0.50
   4   5   0    6.60    0.40
   4   5   0    6.19    0.45
  -5  -5   0   57.03    1.48
   5   5   0   58.28    1.35
   5   5   0   59.88    1.47
  -6  -5   0   28.74    0.95
  -6  -5   0   29.44    1.11
   6   5   0   30.07    0.97
  -7  -5   0   10.04    0.79
  -7  -5   0    8.86    0.64
   7   5   0   10.76    0.68
  -8  -5   0   10.19    0.78
  -8  -5   0   11.81    0.94
  10  -6   0    0.38    0.45
 -10   6   0   -0.20    0.40
   9  -6   0    3.82    0.56
  -9   6   0    3.70    0.55
   8  -6   0   -0.02    0.28
  -8   6   0    0.28    0.32
   7  -6   0    6.88    0.54
  -7   6   0    7.88    0.57
   6  -6   0   18.38    0.75
   6  -6   0   19.46    0.69
  -6   6   0   18.18    0.77
   5  -6   0    0.51    0.22
   5  -6   0    0.54    0.24
  -5   6   0    0.24    0.23
   4  -6   0    0.45    0.18
   4  -6   0    1.18    0.24
  -4   6   0    0.94    0.22
   3  -6   0   -0.05    0.14
   3  -6   0    0.04    0.14
  -3   6   0    0.27    0.16
   2  -6   0    6.12    0.24
   2  -6   0    6.07    0.36
   2  -6   0    6.44    0.34
  -2   6   0    6.37    0.34
  -2   6   0    5.96    0.33
   1  -6   0   14.81    0.45
   1  -6   0   14.47    0.48
   1  -6   0   14.38    0.53
  -1   6   0   14.67    0.45
  -1   6   0   14.81    0.47
   0  -6   0   14.02    0.54
   0  -6   0   15.97    0.48
   0  -6   0   14.80    0.50
   0   6   0   14.73    0.44
   0   6   0   14.23    0.46
  -1  -6   0   18.69    0.60
  -1  -6   0   18.64    0.61
   1   6   0   18.72    0.53
   1   6   0   18.49    0.54
  -2  -6   0   64.59    1.39
  -2  -6   0   64.60    1.44
   2   6   0   66.15    1.31
   2   6   0   65.89    1.31
  -3  -6   0   36.62    0.95
  -3  -6   0   37.42    1.06
   3   6   0   37.46    1.01
   3   6   0   38.24    0.93
  -4  -6   0   33.15    1.05
   4   6   0   32.76    0.91
   4   6   0   34.87    1.02
  -5  -6   0    1.78    0.38
   5   6   0    1.41    0.31
  -6  -6   0   -0.05    0.31
  -6  -6   0   -0.15    0.25
  -7  -6   0    0.39    0.40
   9  -7   0    1.88    0.47
  -9   7   0    1.41    0.48
   8  -7   0   12.86    0.78
  -8   7   0   12.89    0.78
   7  -7   0   12.27    0.74
  -7   7   0   12.48    0.74
   6  -7   0    5.80    0.46
   6  -7   0    5.18    0.47
  -6   7   0    6.20    0.54
   5  -7   0    2.64    0.36
   5  -7   0    1.98    0.30
  -5   7   0    2.36    0.35
   4  -7   0   46.56    1.15
   4  -7   0   45.51    1.18
  -4   7   0   44.83    1.14
   3  -7   0    0.18    0.21
   3  -7   0    0.54    0.21
  -3   7   0    0.49    0.19
   2  -7   0    2.53    0.28
   2  -7   0    2.59    0.31
  -2   7   0    1.84    0.23
  -2   7   0    2.58    0.26
   1  -7   0   45.49    1.02
   1  -7   0   44.83    1.03
   1  -7   0   45.71    1.15
  -1   7   0   45.71    1.03
  -1   7   0   47.40    1.00
   0  -7   0    4.73    0.36
   0  -7   0    4.46    0.35
   0   7   0    4.43    0.30
   0   7   0    4.63    0.30
  -1  -7   0    6.16    0.42
  -1  -7   0    6.09    0.43
   1   7   0    6.60    0.35
   1   7   0    6.13    0.36
  -2  -7   0    5.68    0.48
  -2  -7   0    4.76    0.38
   2   7   0    4.71    0.33
   2   7   0    5.00    0.35
  -3  -7   0    1.06    0.30
   3   7   0    1.22    0.28
  -4  -7   0   27.86    1.03
  -5  -7   0    9.71    0.76
  -6  -7   0    9.88    0.80
  -7  -7   0    9.60    0.88
   9  -8   0    3.70    0.61
  -9   8   0    4.54    0.65
   8  -8   0   16.59    0.87
  -8   8   0   15.13    0.88
   7  -8   0    6.55    0.59
   7  -8   0    6.47    0.57
  -7   8   0    6.99    0.61
   6  -8   0    0.06    0.28
   6  -8   0   -0.25    0.23
  -6   8   0   -0.12    0.25
   5  -8   0    5.42    0.50
   5  -8   0    4.10    0.42
  -5   8   0    5.52    0.49
   4  -8   0    2.75    0.33
   4  -8   0    3.10    0.38
  -4   8   0    2.39    0.32
   3  -8   0    0.53    0.21
   3  -8   0    0.81    0.28
  -3   8   0    0.99    0.25
  -3   8   0    0.89    0.23
   2  -8   0    1.74    0.32
   2  -8   0    1.05    0.23
  -2   8   0    1.71    0.27
  -2   8   0    1.74    0.25
   1  -8   0   24.78    0.73
   1  -8   0   23.52    0.82
  -1   8   0   25.21    0.69
  -1   8   0   24.67    0.72
   0  -8   0    2.08    0.29
   0  -8   0    1.76    0.30
   0   8   0    2.16    0.26
  -1  -8   0   36.00    1.01
  -1  -8   0   32.70    0.98
   1   8   0   33.19    0.87
  -2  -8   0   25.25    0.90
  -2  -8   0   23.05    0.80
  -3  -8   0    4.40    0.51
  -4  -8   0   18.62    0.87
  -5  -8   0    5.01    0.62
  -6  -8   0    0.68    0.46
   9  -9   0    0.83    0.48
  -9   9   0    0.85    0.47
   8  -9   0    0.36    0.35
  -8   9   0   -0.08    0.34
   7  -9   0    0.09    0.30
   7  -9   0    0.59    0.37
  -7   9   0    0.19    0.34
   6  -9   0    5.68    0.56
   6  -9   0    5.70    0.58
  -6   9   0    5.25    0.53
   5  -9   0    4.92    0.49
   5  -9   0    7.01    0.63
  -5   9   0    5.02    0.47
   4  -9   0    0.48    0.28
   4  -9   0    0.85    0.31
  -4   9   0    0.68    0.26
  -4   9   0    0.47    0.26
   3  -9   0   13.07    0.66
   3  -9   0   11.21    0.59
  -3   9   0   10.48    0.54
   2  -9   0    2.01    0.37
   2  -9   0    2.62    0.34
  -2   9   0    2.01    0.29
   1  -9   0   16.90    0.73
   1  -9   0   16.63    0.64
  -1   9   0   16.74    0.63
   0  -9   0    6.30    0.52
   0   9   0    5.44    0.40
  -1  -9   0    0.13    0.26
  -1  -9   0   -0.07    0.21
  -2  -9   0    5.21    0.54
  -2  -9   0    4.24    0.45
  -3  -9   0    0.19    0.32
  -4  -9   0    2.99    0.53
  -5  -9   0    1.83    0.54
   8 -10   0    3.26    0.58
  -8  10   0    2.76    0.54
   7 -10   0    0.41    0.36
   7 -10   0    0.35    0.36
  -7  10   0    0.15    0.34
   6 -10   0   -0.10    0.33
   6 -10   0    0.54    0.32
   5 -10   0    1.25    0.38
   5 -10   0    1.06    0.33
  -5  10   0    1.70    0.38
   4 -10   0    0.41    0.31
   4 -10   0    0.36    0.27
  -4  10   0    0.79    0.31
   3 -10   0    0.40    0.28
   3 -10   0   -0.04    0.27
  -3  10   0   -0.01    0.22
   2 -10   0    0.29    0.26
   2 -10   0   -0.15    0.25
  -2  10   0    0.39    0.25
   1 -10   0    7.89    0.63
  -1  10   0    7.74    0.51
   0 -10   0   16.10    0.81
  -1 -10   0    1.87    0.37
  -2 -10   0    0.29    0.34
  -3 -10   0   33.76    1.27
  -4 -10   0    0.30    0.43
   7 -11   0   -0.22    0.38
   7 -11   0    0.24    0.43
  -7  11   0    0.20    0.34
   6 -11   0    0.60    0.44
   6 -11   0    0.24    0.34
  -6  11   0    0.48    0.38
   5 -11   0    0.44    0.37
   5 -11   0    0.65    0.38
  -5  11   0    0.98    0.38
   4 -11   0    5.14    0.65
   4 -11   0    5.59    0.56
  -4  11   0    5.12    0.52
   3 -11   0    1.80    0.43
   3 -11   0    2.00    0.37
  -3  11   0    1.83    0.37
   2 -11   0    5.37    0.58
  -2  11   0    4.70    0.46
   1 -11   0    2.01    0.42
   0 -11   0    1.35    0.41
  -1 -11   0    1.89    0.41
  -3 -11   0    0.22    0.43
   6 -12   0    0.19    0.39
   6 -12   0    0.00    0.41
  -6  12   0    0.30    0.36
   5 -12   0    0.12    0.39
   5 -12   0    0.17    0.38
  -5  12   0    0.16    0.37
   4 -12   0   -0.07    0.35
   4 -12   0   -0.01    0.43
  -4  12   0    0.47    0.36
   3 -12   0    1.24    0.44
   2 -12   0   -0.01    0.33
   1 -12   0    0.48    0.37
   0 -12   0    1.63    0.47
  -1 -12   0    7.21    0.66
   3 -13   0    0.36    0.46
   2 -13   0    0.66    0.48
   1 -13   1   -0.13    0.37
   2 -13   1    4.52    0.66
  -3  13  -1   -0.02    0.37
   3 -13   1    0.13    0.44
  -4  13  -1    0.23    0.40
   4 -13   1   -0.21    0.42
   4 -13   1    0.19    0.35
  -1 -12   1    0.23    0.35
   0 -12   1    3.57    0.52
   1 -12   1    1.19    0.40
  -2  12  -1   21.08    0.89
   2 -12   1   20.30    0.99
  -3  12  -1    0.09    0.31
   3 -12   1   -0.11    0.34
   3 -12   1    0.26    0.35
  -4  12  -1    2.97    0.51
   4 -12   1    2.45    0.47
   4 -12   1    2.58    0.56
  -5  12  -1    1.25    0.43
   5 -12   1    0.52    0.36
   5 -12   1    0.50    0.47
  -6  12  -1    0.02    0.35
   6 -12   1    0.44    0.46
   6 -12   1    0.19    0.42
  -3 -11   1    4.27    0.60
  -1 -11   1    2.09    0.44
   0 -11   1   14.08    0.77
  -1  11  -1    0.60    0.29
   1 -11   1    0.23    0.30
  -2  11  -1    0.35    0.29
   2 -11   1   -0.04    0.28
   2 -11   1    0.03    0.25
  -3  11  -1    0.20    0.29
   3 -11   1    0.33    0.31
   3 -11   1    0.10    0.29
  -4  11  -1    1.24    0.35
   4 -11   1    1.64    0.40
   4 -11   1    1.58    0.43
  -5  11  -1   -0.20    0.33
   5 -11   1   -0.29    0.29
   5 -11   1    0.26    0.35
  -6  11  -1    0.54    0.39
   6 -11   1   -0.45    0.38
   6 -11   1    0.50    0.39
  -7  11  -1    0.88    0.42
   7 -11   1    0.85    0.44
   7 -11   1    0.28    0.36
  -4 -10   1    0.44    0.43
  -3 -10   1    2.95    0.52
  -2 -10   1    8.82    0.71
  -2 -10   1    7.43    0.61
   1  10  -1    0.09    0.25
  -1 -10   1    0.25    0.29
  -1 -10   1    0.30    0.26
   0  10  -1   13.22    0.61
   0 -10   1   13.54    0.70
  -1  10  -1    3.91    0.39
   1 -10   1    4.03    0.41
   1 -10   1    3.60    0.44
  -2  10  -1   13.58    0.65
   2 -10   1   14.38    0.64
   2 -10   1   13.62    0.72
  -3  10  -1    3.63    0.40
   3 -10   1    5.15    0.49
   3 -10   1    4.08    0.48
  -4  10  -1    0.64    0.29
   4 -10   1    0.93    0.33
   4 -10   1    1.05    0.34
  -5  10  -1    6.15    0.58
   5 -10   1    6.35    0.55
   5 -10   1    6.02    0.59
  -6  10  -1    2.85    0.47
   6 -10   1    4.78    0.59
   6 -10   1    2.35    0.46
   7 -10   1    0.60    0.40
   7 -10   1    0.42    0.35
   8 -10   1    0.45    0.40
  -5  -9   1    0.95    0.47
  -4  -9   1    7.55    0.72
  -3  -9   1   15.36    0.83
   2   9  -1   26.31    0.82
  -2  -9   1   24.56    0.89
  -2  -9   1   24.79    0.97
   1   9  -1   31.85    0.92
  -1  -9   1   33.69    1.05
  -1  -9   1   33.48    1.05
   0   9  -1    2.70    0.33
   0  -9   1    3.00    0.37
   0  -9   1    3.23    0.40
  -1   9  -1    6.05    0.43
   1  -9   1    6.14    0.44
   1  -9   1    5.68    0.50
  -2   9  -1    0.61    0.23
   2  -9   1    0.67    0.25
   2  -9   1    0.37    0.25
  -3   9  -1    0.32    0.22
   3  -9   1    0.26    0.25
   3  -9   1    0.16    0.23
  -4   9  -1    0.17    0.26
   4  -9   1    0.21    0.24
   4  -9   1    0.10    0.23
  -5   9  -1    0.04    0.24
   5  -9   1    0.25    0.26
   5  -9   1    0.38    0.30
  -6   9  -1    4.65    0.49
   6  -9   1    5.88    0.56
   6  -9   1    4.53    0.52
  -7   9  -1    0.17    0.32
   7  -9   1    0.07    0.28
   7  -9   1    0.38    0.37
  -8   9  -1    7.05    0.69
   8  -9   1    7.63    0.73
  -9   9  -1    1.43    0.50
   9  -9   1    1.03    0.44
  -6  -8   1    3.90    0.60
  -5  -8   1   -0.21    0.37
  -4  -8   1   13.69    0.76
   3   8  -1    0.58    0.27
  -3  -8   1   -0.17    0.28
   2   8  -1    7.07    0.45
  -2  -8   1    7.48    0.55
  -2  -8   1    7.83    0.48
   1   8  -1   -0.01    0.19
  -1  -8   1    0.08    0.19
  -1  -8   1    0.13    0.23
   0   8  -1   10.00    0.46
   0  -8   1    9.61    0.54
   0  -8   1   10.21    0.51
  -1   8  -1    1.60    0.26
   1  -8   1    1.91    0.26
   1  -8   1    1.80    0.26
   1  -8   1    1.23    0.27
  -2   8  -1   10.80    0.52
   2  -8   1   11.57    0.57
   2  -8   1   12.06    0.52
  -3   8  -1   32.00    0.92
  -3   8  -1   31.81    0.85
   3  -8   1   30.33    0.97
   3  -8   1   31.29    0.91
  -4   8  -1    8.93    0.50
  -4   8  -1    9.45    0.50
   4  -8   1    8.30    0.52
   4  -8   1    9.55    0.52
  -5   8  -1   11.09    0.59
   5  -8   1   11.48    0.63
   5  -8   1   11.63    0.62
  -6   8  -1    0.29    0.28
   6  -8   1    0.36    0.26
   6  -8   1    0.56    0.28
  -7   8  -1   22.49    0.94
   7  -8   1   21.66    0.88
   7  -8   1   22.95    0.96
  -8   8  -1    0.16    0.35
   8  -8   1    0.18    0.34
  -9   8  -1   -0.21    0.37
   9  -8   1   -0.10    0.42
  -7  -7   1    0.59    0.48
  -6  -7   1    8.77    0.75
  -5  -7   1    2.60    0.47
   4   7  -1   40.34    1.21
  -4  -7   1   39.06    1.22
   3   7  -1   25.33    0.82
  -3  -7   1   24.52    0.89
   2   7  -1   25.14    0.73
  -2  -7   1   24.61    0.76
  -2  -7   1   24.82    0.84
   1   7  -1   39.91    0.95
  -1  -7   1   39.50    1.04
  -1  -7   1   39.21    1.03
   0   7  -1   15.98    0.46
   0   7  -1   14.47    0.50
   0  -7   1   15.52    0.59
   0  -7   1   15.52    0.57
  -1   7  -1   48.06    0.97
  -1   7  -1   47.87    1.07
   1  -7   1   47.65    1.17
   1  -7   1   49.29    1.09
   1  -7   1   45.74    1.05
  -2   7  -1   10.98    0.46
  -2   7  -1   11.57    0.42
   2  -7   1   11.53    0.49
   2  -7   1   11.89    0.54
  -3   7  -1   -0.02    0.15
  -3   7  -1   -0.07    0.15
   3  -7   1   -0.17    0.17
   3  -7   1   -0.16    0.16
  -4   7  -1    1.02    0.24
   4  -7   1    0.51    0.23
   4  -7   1    0.95    0.23
  -5   7  -1    1.80    0.31
   5  -7   1    1.80    0.32
   5  -7   1    2.06    0.31
  -6   7  -1    3.11    0.40
   6  -7   1    3.47    0.40
   6  -7   1    3.36    0.37
  -7   7  -1   24.36    0.94
   7  -7   1   23.54    0.94
  -8   7  -1   22.75    1.01
   8  -7   1   22.00    0.96
  -9   7  -1    0.63    0.45
   9  -7   1    1.42    0.45
  -7  -6   1    0.70    0.46
  -6  -6   1   11.03    0.77
   5   6  -1   17.70    0.83
  -5  -6   1   15.10    0.62
  -5  -6   1   14.25    0.77
   4   6  -1    3.25    0.40
  -4  -6   1    3.95    0.42
   3   6  -1   15.04    0.60
   3   6  -1   14.04    0.50
  -3  -6   1   14.11    0.64
  -3  -6   1   14.54    0.53
   2   6  -1    0.39    0.13
   2   6  -1    0.51    0.16
  -2  -6   1    0.22    0.15
  -2  -6   1    0.10    0.20
   1   6  -1   10.66    0.41
   1   6  -1   10.52    0.35
  -1  -6   1    9.77    0.44
  -1  -6   1   10.66    0.47
   0   6  -1    8.70    0.36
   0   6  -1    8.67    0.30
   0  -6   1    7.54    0.35
   0  -6   1    8.27    0.39
   0  -6   1    7.99    0.39
  -1   6  -1    5.46    0.25
  -1   6  -1    5.00    0.30
   1  -6   1    4.87    0.32
   1  -6   1    4.88    0.28
   1  -6   1    5.08    0.30
  -2   6  -1   63.98    1.32
  -2   6  -1   65.31    1.26
   2  -6   1   64.32    1.34
   2  -6   1   66.78    1.18
   2  -6   1   66.43    1.42
  -3   6  -1   70.19    1.43
   3  -6   1   70.67    1.46
   3  -6   1   73.11    1.53
  -4   6  -1   27.93    0.82
   4  -6   1   30.40    0.85
   4  -6   1   31.44    0.85
  -5   6  -1   44.68    1.13
   5  -6   1   44.60    1.10
   5  -6   1   41.50    1.10
  -6   6  -1   41.22    1.17
   6  -6   1   40.63    1.14
   6  -6   1   42.91    1.09
  -7   6  -1    2.11    0.38
   7  -6   1    1.69    0.37
  -8   6  -1   -0.15    0.26
   8  -6   1    0.24    0.34
  -9   6  -1    1.96    0.48
   9  -6   1    0.90    0.45
 -10   6  -1    1.45    0.52
  10  -6   1    0.99    0.50
  -8  -5   1   -0.04    0.40
  -7  -5   1    0.66    0.40
  -7  -5   1    0.61    0.30
   6   5  -1   16.21    0.70
   6   5  -1   18.14    0.84
  -6  -5   1   15.67    0.81
  -6  -5   1   16.29    0.69
   5   5  -1   14.63    0.61
   5   5  -1   14.39    0.70
  -5  -5   1   14.60    0.59
  -5  -5   1   14.23    0.71
   4   5  -1   23.69    0.84
   4   5  -1   24.24    0.70
  -4  -5   1   23.55    0.84
   3   5  -1   57.28    1.15
   3   5  -1   56.18    1.28
  -3  -5   1   56.85    1.32
  -3  -5   1   56.68    1.17
   2   5  -1    8.55    0.32
   2   5  -1    8.22    0.34
  -2  -5   1    8.22    0.35
  -2  -5   1    8.31    0.41
   1   5  -1   42.64    0.81
   1   5  -1   40.64    0.88
  -1  -5   1   41.77    0.95
  -1  -5   1   40.06    0.93
   0   5  -1  392.65    5.91
   0   5  -1  374.67    6.04
   0  -5   1  379.78    6.10
   0  -5   1  377.48    6.30
   0  -5   1  380.49    6.05
  -1   5  -1   62.25    1.11
  -1   5  -1   60.73    1.19
   1  -5   1   62.24    1.20
   1  -5   1   61.60    1.27
   1  -5   1   58.80    1.15
  -2   5  -1   20.59    0.55
  -2   5  -1   20.82    0.57
   2  -5   1   20.75    0.58
   2  -5   1   21.42    0.44
   2  -5   1   20.38    0.60
  -3   5  -1    3.94    0.28
   3  -5   1    4.14    0.28
   3  -5   1    4.09    0.28
  -4   5  -1    6.97    0.39
   4  -5   1    6.44    0.38
   4  -5   1    6.77    0.35
  -5   5  -1    2.92    0.32
   5  -5   1    2.67    0.27
   5  -5   1    2.53    0.31
  -6   5  -1   52.57    1.33
   6  -5   1   50.87    1.29
   6  -5   1   53.55    1.20
  -7   5  -1    8.57    0.57
   7  -5   1    7.64    0.54
  -8   5  -1   11.11    0.70
   8  -5   1   12.85    0.76
  -9   5  -1    2.59    0.51
   9  -5   1    3.33    0.51
 -10   5  -1    0.01    0.38
  10  -5   1   -0.10    0.42
   8   4  -1   17.19    0.86
  -8  -4   1   17.35    0.96
  -8  -4   1   15.82    0.82
   7   4  -1   22.11    0.94
   7   4  -1   20.89    0.83
  -7  -4   1   20.23    0.93
  -7  -4   1   20.15    0.83
   6   4  -1    1.98    0.40
   6   4  -1    2.36    0.33
  -6  -4   1    2.12    0.33
  -6  -4   1    2.02    0.38
   5   4  -1   17.95    0.64
   5   4  -1   19.17    0.75
  -5  -4   1   18.84    0.74
  -5  -4   1   18.11    0.63
   4   4  -1    7.07    0.38
   4   4  -1    6.58    0.43
  -4  -4   1    6.69    0.47
  -4  -4   1    6.05    0.34
   3   4  -1   60.83    1.32
   3   4  -1   60.02    1.18
  -3  -4   1   61.72    1.17
  -3  -4   1   59.70    1.32
   2   4  -1   54.29    1.02
   2   4  -1   52.99    1.08
  -2  -4   1   54.86    1.17
  -2  -4   1   54.66    1.08
   1   4  -1    1.65    0.17
   1   4  -1    1.44    0.12
  -1  -4   1    1.49    0.19
  -1  -4   1    1.08    0.15
   0   4  -1   21.54    0.51
   0   4  -1   21.83    0.44
   0  -4   1   21.54    0.53
   0  -4   1   21.61    0.52
  -1   4  -1   64.46    1.21
  -1   4  -1   68.14    1.15
   1  -4   1   64.77    1.28
   1  -4   1   63.83    1.17
   1  -4   1   67.15    1.23
  -2   4  -1    3.11    0.21
   2  -4   1    2.46    0.20
   2  -4   1    2.73    0.20
  -3   4  -1  169.93    2.91
   3  -4   1  178.09    2.96
   3  -4   1  171.09    3.00
  -4   4  -1  301.34    4.97
  -4   4  -1  310.38    4.75
   4  -4   1  293.64    4.98
   4  -4   1  308.81    5.08
  -5   4  -1   24.58    0.76
   5  -4   1   24.58    0.76
   5  -4   1   26.03    0.67
  -6   4  -1   47.53    1.22
   6  -4   1   49.53    1.24
  -7   4  -1    4.95    0.47
   7  -4   1    5.90    0.50
  -8   4  -1    1.59    0.39
   8  -4   1    2.06    0.39
  -9   4  -1    1.02    0.42
   9  -4   1    0.93    0.42
 -10   4  -1    0.35    0.41
  10  -4   1   -0.23    0.42
   9   3  -1    0.06    0.40
  -9  -3   1    0.83    0.44
  -9  -3   1    0.45    0.37
   8   3  -1    6.04    0.58
   8   3  -1    6.05    0.63
  -8  -3   1    6.18    0.58
  -8  -3   1    5.69    0.61
   7   3  -1    0.03    0.26
   7   3  -1    0.01    0.28
  -7  -3   1    0.29    0.27
  -7  -3   1   -0.20    0.23
   6   3  -1    4.73    0.47
   6   3  -1    5.20    0.40
  -6  -3   1    5.90    0.46
  -6  -3   1    5.28    0.50
   5   3  -1    0.93    0.26
   5   3  -1    1.20    0.24
  -5  -3   1    1.00    0.21
  -5  -3   1    1.17    0.26
   4   3  -1   19.02    0.58
   4   3  -1   20.28    0.66
  -4  -3   1   18.75    0.65
  -4  -3   1   19.29    0.57
   3   3  -1  131.08    2.21
   3   3  -1  125.54    2.34
  -3  -3   1  132.60    2.19
  -3  -3   1  127.64    2.34
   2   3  -1  183.57    3.11
   2   3  -1  189.76    3.01
  -2  -3   1  191.34    3.12
  -2  -3   1  184.16    3.15
   1   3  -1  117.87    1.89
   1   3  -1  120.23    1.98
  -1  -3   1  116.89    2.03
  -1  -3   1  116.76    2.02
   0   3  -1   32.25    0.64
   0  -3   1   31.05    0.64
   0  -3   1   31.52    0.64
   0  -3   1   30.81    0.67
  -1   3  -1  953.57   14.90
  -1   3  -1  971.86   15.10
   1  -3   1  966.81   14.96
   1  -3   1 1000.00   15.80
   1  -3   1  931.76   14.98
  -2   3  -1   62.88    1.14
   2  -3   1   62.47    1.16
   2  -3   1   60.74    1.17
  -3   3  -1    9.29    0.34
  -3   3  -1    8.86    0.23
   3  -3   1    8.48    0.34
   3  -3   1    8.16    0.30
   3  -3   1    8.60    0.33
  -4   3  -1   45.60    1.02
  -4   3  -1   47.99    0.88
   4  -3   1   47.65    1.02
   4  -3   1   44.28    1.01
   4  -3   1   46.65    0.95
  -5   3  -1    0.13    0.15
  -5   3  -1    0.15    0.12
   5  -3   1    0.30    0.11
   5  -3   1   -0.17    0.15
   5  -3   1    0.11    0.18
  -6   3  -1    3.35    0.37
   6  -3   1    4.66    0.42
   6  -3   1    3.48    0.35
  -7   3  -1    3.97    0.42
   7  -3   1    4.52    0.45
   7  -3   1    4.03    0.42
  -8   3  -1    5.82    0.55
   8  -3   1    6.49    0.57
   8  -3   1    7.18    0.59
  -9   3  -1    2.64    0.46
   9  -3   1    2.61    0.50
   9  -3   1    2.30    0.44
 -10   3  -1    5.22    0.66
  10  -3   1    5.51    0.68
   9   2  -1    9.56    0.81
   9   2  -1    8.19    0.72
  -9  -2   1    9.17    0.76
  -9  -2   1    9.95    0.81
   8   2  -1    8.08    0.63
   8   2  -1   10.58    0.72
  -8  -2   1    8.64    0.65
  -8  -2   1    9.06    0.69
   7   2  -1   29.56    1.04
   7   2  -1   27.62    0.95
  -7  -2   1   28.97    0.96
  -7  -2   1   29.30    1.00
   6   2  -1   14.60    0.69
   6   2  -1   13.07    0.59
  -6  -2   1   13.81    0.60
  -6  -2   1   12.95    0.61
   5   2  -1   30.81    0.93
   5   2  -1   30.89    0.83
  -5  -2   1   30.65    0.83
  -5  -2   1   30.53    0.89
   4   2  -1  180.44    3.03
   4   2  -1  183.67    3.17
  -4  -2   1  174.39    3.03
  -4  -2   1  178.83    3.14
   3   2  -1   18.00    0.48
   3   2  -1   18.19    0.56
  -3  -2   1   17.11    0.53
  -3  -2   1   18.32    0.48
  -3  -2   1   17.96    0.38
   2   2  -1  215.73    3.37
  -2  -2   1  215.19    3.45
  -2  -2   1  208.94    3.36
  -2  -2   1  210.98    3.49
   1   2  -1   21.86    0.41
   1   2  -1   20.87    0.45
  -1  -2   1   21.28    0.49
  -1  -2   1   20.68    0.45
   0   2  -1    0.67    0.09
   0  -2   1    1.28    0.11
   0  -2   1    0.55    0.08
   0  -2   1    0.57    0.08
  -1   2  -1  349.92    5.32
   1  -2   1  342.98    5.58
   1  -2   1  346.96    5.39
  -2   2  -1  766.32   11.62
  -2   2  -1  767.35   11.76
   2  -2   1  766.04   11.63
   2  -2   1  736.27   11.53
   2  -2   1  758.25   11.59
   2  -2   1  737.04   12.11
  -3   2  -1   18.59    0.49
  -3   2  -1   18.56    0.42
   3  -2   1   18.66    0.44
   3  -2   1   19.77    0.51
   3  -2   1   18.27    0.50
  -4   2  -1  114.51    1.95
  -4   2  -1  112.41    2.04
   4  -2   1  113.90    2.04
   4  -2   1  111.63    1.94
   4  -2   1  113.31    2.04
  -5   2  -1   75.13    1.42
  -5   2  -1   73.85    1.53
   5  -2   1   73.93    1.33
   5  -2   1   73.86    1.52
   5  -2   1   75.32    1.53
  -6   2  -1   46.05    1.05
  -6   2  -1   44.95    1.16
   6  -2   1   47.08    1.17
   6  -2   1   45.48    1.16
  -7   2  -1   18.77    0.78
  -7   2  -1   17.92    0.66
   7  -2   1   17.81    0.77
   7  -2   1   18.73    0.74
  -8   2  -1    0.85    0.31
   8  -2   1    1.20    0.35
   8  -2   1    1.16    0.33
  -9   2  -1    0.50    0.34
   9  -2   1    1.39    0.41
   9  -2   1   -0.09    0.32
 -10   2  -1   -0.01    0.41
  10  -2   1    0.12    0.40
  10  -2   1   -0.31    0.40
   9   1  -1    0.87    0.41
   9   1  -1    1.00    0.40
  -9  -1   1    0.69    0.40
  -9  -1   1    0.63    0.36
   8   1  -1    0.66    0.35
   8   1  -1    0.30    0.32
  -8  -1   1    0.76    0.32
  -8  -1   1    0.94    0.33
   7   1  -1    4.36    0.50
   7   1  -1    4.95    0.47
  -7  -1   1    4.77    0.47
  -7  -1   1    5.64    0.49
   6   1  -1    0.64    0.27
   6   1  -1    0.42    0.24
  -6  -1   1    0.17    0.21
  -6  -1   1    0.09    0.18
   5   1  -1    6.69    0.39
   5   1  -1    6.55    0.42
  -5  -1   1    5.82    0.35
  -5  -1   1    6.22    0.40
   4   1  -1   54.37    1.11
   4   1  -1   53.86    1.21
  -4  -1   1   53.35    1.11
  -4  -1   1   52.80    1.14
   3   1  -1   57.93    1.17
   3   1  -1   57.56    1.09
  -3  -1   1   55.95    1.08
  -3  -1   1   55.91    1.12
   2   1  -1  198.39    3.11
   2   1  -1  197.30    3.20
  -2  -1   1  190.20    3.18
  -2  -1   1  197.57    3.11
   1   1  -1  118.32    1.94
  -1  -1   1  119.49    1.95
  -1   1  -1    6.22    0.17
   1  -1   1    5.99    0.17
   1  -1   1    5.97    0.17
  -2   1  -1    0.65    0.10
  -2   1  -1    0.80    0.09
   2  -1   1    0.70    0.10
   2  -1   1    0.75    0.08
   2  -1   1    0.82    0.11
  -3   1  -1  394.08    6.08
  -3   1  -1  387.00    6.07
   3  -1   1  381.89    6.09
   3  -1   1  386.50    6.16
   3  -1   1  381.06    6.06
  -4   1  -1    7.53    0.32
  -4   1  -1    7.31    0.34
  -4   1  -1    7.60    0.21
   4  -1   1    7.84    0.35
   4  -1   1    7.79    0.35
   4  -1   1    7.50    0.21
  -5   1  -1    7.47    0.41
  -5   1  -1    7.56    0.37
   5  -1   1    7.91    0.42
   5  -1   1    8.01    0.41
  -6   1  -1    2.29    0.34
  -6   1  -1    2.37    0.29
   6  -1   1    2.59    0.32
   6  -1   1    3.19    0.36
  -7   1  -1    4.64    0.40
  -7   1  -1    4.20    0.43
   7  -1   1    4.78    0.44
   7  -1   1    4.85    0.46
  -8   1  -1    3.43    0.45
  -8   1  -1    3.67    0.41
   8  -1   1    3.55    0.47
   8  -1   1    3.11    0.43
  -9   1  -1    5.44    0.59
   9  -1   1    5.68    0.58
   9  -1   1    4.98    0.58
 -10   1  -1    4.91    0.63
  10  -1   1    5.23    0.67
  10  -1   1    4.70    0.60
  10   0  -1    3.80    0.62
 -10   0   1    3.87    0.63
   9   0  -1    5.63    0.63
   9   0  -1    6.01    0.67
  -9   0   1    4.74    0.60
   8   0  -1   10.24    0.71
   8   0  -1   10.12    0.65
  -8   0   1   10.29    0.62
  -8   0   1   11.01    0.69
   7   0  -1   26.17    0.90
   7   0  -1   26.35    0.96
  -7   0   1   26.56    0.90
  -7   0   1   27.23    0.87
   6   0  -1   74.92    1.70
   6   0  -1   76.24    1.61
  -6   0   1   74.85    1.62
  -6   0   1   73.56    1.57
   5   0  -1   43.40    1.02
   5   0  -1   41.48    1.09
  -5   0   1   44.14    1.04
  -5   0   1   44.12    1.00
   4   0  -1   55.78    1.15
   4   0  -1   55.42    1.22
  -4   0   1   56.74    1.13
  -4   0   1   55.28    1.14
   3   0  -1   14.58    0.47
  -3   0   1   13.73    0.41
  -3   0   1   13.45    0.39
   2   0  -1   12.28    0.37
   2   0  -1   11.92    0.32
  -2   0   1   12.87    0.33
  -2   0   1   12.28    0.33
   1   0  -1  255.14    4.00
  -1   0  -1  142.66    2.26
   1   0   1  141.25    2.23
   1   0   1  139.88    2.26
  -2   0  -1  270.64    4.25
   2   0   1  263.67    4.21
   2   0   1  268.36    4.21
  -3   0  -1   78.27    1.44
  -3   0  -1   80.20    1.45
   3   0   1   79.67    1.45
   3   0   1   78.04    1.43
  -4   0  -1   25.10    0.67
  -4   0  -1   25.86    0.68
   4   0   1   25.42    0.68
   4   0   1   26.26    0.68
  -5   0  -1   16.55    0.57
  -5   0  -1   15.63    0.56
   5   0   1   15.32    0.56
   5   0   1   16.01    0.57
  -6   0  -1   31.04    0.88
  -6   0  -1   30.34    0.92
   6   0   1   31.36    0.92
   6   0   1   30.92    0.93
  -7   0  -1   18.35    0.72
  -7   0  -1   16.82    0.72
   7   0   1   18.27    0.76
   7   0   1   17.42    0.72
  -8   0  -1   15.16    0.73
  -8   0  -1   14.66    0.79
   8   0   1   13.44    0.73
   8   0   1   14.67    0.75
  -9   0  -1    2.61    0.50
  -9   0  -1    2.73    0.46
   9   0   1    2.48    0.47
   9   0   1    2.04    0.46
  10  -1  -1    2.39    0.57
 -10   1   1    3.78    0.61
   9  -1  -1    8.22    0.74
  -9   1   1    8.23    0.69
   8  -1  -1    0.77    0.33
   8  -1  -1    0.39    0.34
  -8   1   1    0.46    0.32
   7  -1  -1    0.29    0.28
   7  -1  -1    0.15    0.28
  -7   1   1    0.03    0.24
  -7   1   1   -0.14    0.19
   6  -1  -1    9.51    0.52
   6  -1  -1    8.08    0.53
  -6   1   1    9.33    0.49
  -6   1   1    8.47    0.43
   5  -1  -1    2.33    0.28
   5  -1  -1    1.61    0.25
  -5   1   1    2.65    0.28
  -5   1   1    2.65    0.24
   4  -1  -1    6.89    0.35
   4  -1  -1    8.04    0.23
   4  -1  -1    8.01    0.38
  -4   1   1    8.46    0.31
  -4   1   1    8.41    0.37
   3  -1  -1   56.87    1.14
   3  -1  -1   58.24    1.02
  -3   1   1   56.19    1.11
  -3   1   1   57.78    1.04
   2  -1  -1  150.68    2.57
   2  -1  -1  159.91    2.59
  -2   1   1  159.81    2.50
  -2   1   1  155.18    2.56
   1  -1  -1   86.34    1.46
   1  -1  -1   85.44    1.40
  -1   1   1   82.83    1.42
   0  -1  -1   58.28    1.03
   0   1   1   57.56    0.97
  -1  -1  -1  180.33    2.99
  -1  -1  -1  183.45    2.93
   1   1   1  185.50    2.90
  -2  -1  -1  180.75    2.86
  -2  -1  -1  177.99    2.88
   2   1   1  168.06    2.82
   2   1   1  171.33    2.83
  -3  -1  -1   71.17    1.36
   3   1   1   71.08    1.33
   3   1   1   70.45    1.34
  -4  -1  -1   39.88    0.94
   4   1   1   40.11    0.94
   4   1   1   40.52    0.93
  -5  -1  -1   15.81    0.60
  -5  -1  -1   15.09    0.58
   5   1   1   15.02    0.57
   5   1   1   15.03    0.58
  -6  -1  -1    1.28    0.26
  -6  -1  -1    1.16    0.26
   6   1   1    1.62    0.28
   6   1   1    1.26    0.26
  -7  -1  -1   10.01    0.57
  -7  -1  -1   11.33    0.65
   7   1   1   10.71    0.63
   7   1   1   10.03    0.60
  -8  -1  -1   10.71    0.72
  -8  -1  -1   11.61    0.70
   8   1   1    9.20    0.65
   8   1   1   10.74    0.71
  -9  -1  -1   12.93    0.83
  -9  -1  -1   11.78    0.79
   9   1   1   12.63    0.84
  10  -2  -1    1.17    0.48
 -10   2   1    0.40    0.39
   9  -2  -1    8.36    0.75
  -9   2   1    8.74    0.75
   8  -2  -1   31.32    1.11
  -8   2   1   32.06    1.12
   7  -2  -1   23.45    0.89
  -7   2   1   26.82    0.91
   6  -2  -1   30.64    0.96
  -6   2   1   33.32    0.96
  -6   2   1   32.92    0.82
   5  -2  -1   17.74    0.45
   5  -2  -1   18.08    0.64
  -5   2   1   17.35    0.62
  -5   2   1   17.99    0.51
   4  -2  -1  121.21    2.07
   4  -2  -1  116.61    2.18
  -4   2   1  119.11    2.17
  -4   2   1  121.45    2.02
   3  -2  -1   22.37    0.54
   3  -2  -1   23.20    0.60
  -3   2   1   23.61    0.49
  -3   2   1   26.69    0.63
   2  -2  -1  235.28    3.84
   2  -2  -1  229.47    3.71
  -2   2   1  231.93    3.74
   1  -2  -1   39.10    0.78
   1  -2  -1   38.02    0.71
  -1   2   1   38.85    0.75
   0  -2  -1   64.29    1.12
   0  -2  -1   67.07    1.21
   0   2   1   65.90    1.13
  -1  -2  -1   81.12    1.46
  -1  -2  -1   84.84    1.48
   1   2   1   84.76    1.44
   1   2   1   84.29    1.37
  -2  -2  -1   31.49    0.63
  -2  -2  -1   30.55    0.70
   2   2   1   30.13    0.65
   2   2   1   29.68    0.66
  -3  -2  -1   24.34    0.66
  -3  -2  -1   25.09    0.52
   3   2   1   24.35    0.63
   3   2   1   22.54    0.62
  -4  -2  -1    5.64    0.37
   4   2   1    5.62    0.35
   4   2   1    6.00    0.35
  -5  -2  -1   34.21    0.97
  -5  -2  -1   33.73    0.90
   5   2   1   34.41    0.92
   5   2   1   33.78    0.93
  -6  -2  -1   29.02    0.91
  -6  -2  -1   30.40    0.96
   6   2   1   29.03    0.90
   6   2   1   28.03    0.90
  -7  -2  -1   27.07    0.95
  -7  -2  -1   27.19    0.95
   7   2   1   23.73    0.90
   7   2   1   28.22    0.96
  -8  -2  -1    8.08    0.67
  -8  -2  -1    8.30    0.63
   8   2   1    6.31    0.59
  -9  -2  -1    0.74    0.42
  -9  -2  -1    0.24    0.42
   9   2   1   -0.01    0.40
  10  -3  -1   15.72    0.95
 -10   3   1   15.62    0.96
   9  -3  -1    1.96    0.44
  -9   3   1    2.06    0.50
   8  -3  -1    3.11    0.48
  -8   3   1    3.66    0.49
   7  -3  -1    0.50    0.27
  -7   3   1    0.27    0.27
   6  -3  -1    0.45    0.24
  -6   3   1    0.83    0.25
   5  -3  -1    9.12    0.45
   5  -3  -1    8.81    0.35
  -5   3   1    8.34    0.32
  -5   3   1    8.30    0.46
   4  -3  -1   55.10    1.21
   4  -3  -1   58.37    1.16
  -4   3   1   57.93    1.25
  -4   3   1   58.88    1.02
   3  -3  -1   27.38    0.66
   3  -3  -1   27.48    0.67
  -3   3   1   27.55    0.71
   2  -3  -1   22.04    0.53
   2  -3  -1   22.99    0.57
  -2   3   1   21.73    0.57
   1  -3  -1  119.38    1.95
   1  -3  -1  118.09    2.09
   1  -3  -1  117.52    1.90
  -1   3   1  116.15    1.98
   0  -3  -1  133.31    2.34
   0  -3  -1  135.23    2.16
   0  -3  -1  133.98    2.22
   0   3   1  130.88    2.20
   0   3   1  136.01    2.16
  -1  -3  -1  233.09    3.88
  -1  -3  -1  241.57    3.98
   1   3   1  238.16    3.76
   1   3   1  244.38    3.83
  -2  -3  -1   15.57    0.42
  -2  -3  -1   14.54    0.49
   2   3   1   15.52    0.45
   2   3   1   14.41    0.44
  -3  -3  -1   53.07    1.16
  -3  -3  -1   53.67    1.03
   3   3   1   52.18    1.11
   3   3   1   52.27    1.10
  -4  -3  -1   22.18    0.73
   4   3   1   24.07    0.70
   4   3   1   23.42    0.71
  -5  -3  -1    5.01    0.46
   5   3   1    3.70    0.37
   5   3   1    4.33    0.38
  -6  -3  -1    0.12    0.24
  -6  -3  -1   -0.05    0.23
   6   3   1    0.00    0.21
   6   3   1   -0.21    0.22
  -7  -3  -1    5.33    0.55
  -7  -3  -1    4.84    0.48
   7   3   1    5.40    0.53
  -8  -3  -1    7.08    0.65
  -8  -3  -1    6.72    0.68
   8   3   1    6.31    0.61
  -9  -3  -1    4.91    0.64
  -9  -3  -1    5.56    0.70
   9   3   1    3.98    0.60
  10  -4  -1   10.60    0.90
 -10   4   1   12.50    0.98
   9  -4  -1    2.67    0.53
  -9   4   1    2.74    0.48
   8  -4  -1   10.29    0.72
  -8   4   1   11.97    0.74
   7  -4  -1    4.55    0.46
  -7   4   1    3.99    0.44
   6  -4  -1   30.16    0.78
   6  -4  -1   29.12    0.91
  -6   4   1   29.93    0.94
   5  -4  -1    7.16    0.36
   5  -4  -1    6.03    0.39
  -5   4   1    6.06    0.40
   4  -4  -1    6.28    0.35
   4  -4  -1    6.78    0.34
  -4   4   1    6.21    0.39
   3  -4  -1   75.25    1.44
   3  -4  -1   75.08    1.50
  -3   4   1   75.24    1.49
   2  -4  -1    1.01    0.14
   2  -4  -1    1.28    0.18
  -2   4   1    1.02    0.16
   1  -4  -1   14.75    0.36
   1  -4  -1   14.35    0.39
   1  -4  -1   14.29    0.47
  -1   4   1   15.17    0.43
   0  -4  -1   27.80    0.69
   0  -4  -1   26.76    0.62
   0  -4  -1   26.77    0.57
   0   4   1   26.88    0.57
   0   4   1   26.07    0.61
  -1  -4  -1   22.94    0.61
  -1  -4  -1   24.38    0.63
   1   4   1   23.91    0.52
   1   4   1   23.65    0.58
  -2  -4  -1    4.20    0.25
  -2  -4  -1    3.85    0.31
   2   4   1    3.94    0.27
   2   4   1    4.23    0.24
  -3  -4  -1   32.76    0.75
  -3  -4  -1   30.74    0.87
   3   4   1   32.82    0.81
   3   4   1   32.09    0.80
  -4  -4  -1    9.30    0.51
   4   4   1    9.56    0.47
   4   4   1   10.34    0.49
  -5  -4  -1   38.68    1.11
   5   4   1   39.58    1.04
   5   4   1   37.01    1.07
  -6  -4  -1   26.90    0.89
  -6  -4  -1   27.93    1.01
   6   4   1   27.40    0.93
  -7  -4  -1    6.00    0.55
  -7  -4  -1    4.24    0.52
   7   4   1    5.46    0.54
  -8  -4  -1    9.04    0.73
  -8  -4  -1    8.94    0.80
   8   4   1    7.77    0.67
  10  -5  -1    0.02    0.46
 -10   5   1   -0.03    0.43
   9  -5  -1    5.97    0.69
  -9   5   1    4.89    0.59
   8  -5  -1   26.50    1.07
  -8   5   1   28.93    1.10
   7  -5  -1   14.20    0.72
  -7   5   1   13.22    0.71
   6  -5  -1    0.15    0.25
   6  -5  -1    0.12    0.17
  -6   5   1    0.07    0.21
   5  -5  -1    7.29    0.44
   5  -5  -1    6.90    0.40
  -5   5   1    7.76    0.49
   4  -5  -1    3.06    0.29
   4  -5  -1    4.17    0.33
  -4   5   1    3.75    0.36
   3  -5  -1   35.91    0.91
   3  -5  -1   34.79    0.84
  -3   5   1   35.36    0.89
   2  -5  -1   49.64    1.04
   2  -5  -1   50.26    0.89
   2  -5  -1   50.00    1.14
  -2   5   1   50.93    1.08
   1  -5  -1    6.47    0.35
   1  -5  -1    6.54    0.29
   1  -5  -1    6.43    0.27
  -1   5   1    6.34    0.30
  -1   5   1    6.50    0.28
   0  -5  -1   83.55    1.68
   0  -5  -1   85.39    1.57
   0  -5  -1   85.88    1.51
   0   5   1   84.69    1.55
   0   5   1   85.58    1.50
  -1  -5  -1   42.08    0.99
  -1  -5  -1   44.03    0.99
   1   5   1   42.58    0.92
   1   5   1   42.08    0.86
  -2  -5  -1   16.91    0.60
  -2  -5  -1   18.63    0.57
   2   5   1   18.18    0.56
   2   5   1   17.80    0.51
  -3  -5  -1   28.88    0.75
  -3  -5  -1   27.85    0.86
   3   5   1   30.13    0.81
   3   5   1   28.29    0.78
  -4  -5  -1    0.92    0.30
   4   5   1    0.72    0.25
  -5  -5  -1   11.30    0.67
   5   5   1   10.77    0.58
  -6  -5  -1    0.01    0.28
  -6  -5  -1   -0.11    0.25
   6   5   1   -0.10    0.25
  -7  -5  -1   -0.16    0.38
  -7  -5  -1    1.01    0.37
   7   5   1    0.61    0.35
  -8  -5  -1    0.80    0.40
  -8  -5  -1    0.22    0.45
   8   5   1    0.79    0.42
  10  -6  -1    0.96    0.46
 -10   6   1    0.61    0.46
   9  -6  -1    0.42    0.35
  -9   6   1    0.78    0.42
   8  -6  -1   18.26    0.92
  -8   6   1   21.37    0.98
   7  -6  -1    1.85    0.36
  -7   6   1    2.04    0.38
   6  -6  -1    0.61    0.24
   6  -6  -1    1.06    0.25
  -6   6   1    1.12    0.31
   5  -6  -1   17.81    0.68
   5  -6  -1   19.73    0.71
  -5   6   1   18.50    0.74
   4  -6  -1   32.93    0.89
   4  -6  -1   32.81    0.93
  -4   6   1   32.27    0.92
   3  -6  -1   35.33    0.96
   3  -6  -1   35.78    0.88
  -3   6   1   34.28    0.91
   2  -6  -1    8.23    0.45
   2  -6  -1    8.30    0.29
   2  -6  -1    8.23    0.37
  -2   6   1    8.39    0.39
  -2   6   1    8.34    0.37
   1  -6  -1   18.82    0.52
   1  -6  -1   17.37    0.62
   1  -6  -1   18.66    0.53
  -1   6   1   17.71    0.54
  -1   6   1   18.32    0.52
   0  -6  -1   16.36    0.54
   0  -6  -1   15.93    0.48
   0  -6  -1   16.66    0.59
   0   6   1   17.34    0.48
   0   6   1   17.47    0.53
  -1  -6  -1    0.32    0.17
  -1  -6  -1    0.62    0.19
   1   6   1    0.96    0.16
   1   6   1    0.45    0.16
  -2  -6  -1    1.72    0.30
  -2  -6  -1    1.98    0.25
   2   6   1    2.15    0.22
   2   6   1    2.01    0.25
  -3  -6  -1   24.15    0.85
   3   6   1   25.40    0.75
  -4  -6  -1    9.31    0.57
   4   6   1    9.26    0.53
  -5  -6  -1    5.04    0.56
   5   6   1    4.66    0.46
  -6  -6  -1   10.03    0.63
  -6  -6  -1    9.88    0.79
   6   6   1    9.05    0.63
  -7  -6  -1   11.89    0.90
  -7  -6  -1    9.36    0.73
   9  -7  -1   -0.10    0.35
  -9   7   1    0.62    0.37
   8  -7  -1    0.61    0.35
  -8   7   1    0.51    0.39
   7  -7  -1   13.64    0.76
  -7   7   1   12.87    0.72
   6  -7  -1    0.85    0.27
   6  -7  -1    0.81    0.30
  -6   7   1    0.59    0.30
   5  -7  -1    1.69    0.31
   5  -7  -1    1.34    0.29
  -5   7   1    2.30    0.35
   4  -7  -1    0.33    0.20
   4  -7  -1    0.80    0.27
  -4   7   1    0.82    0.26
   3  -7  -1   14.55    0.64
   3  -7  -1   15.38    0.58
  -3   7   1   15.28    0.60
   2  -7  -1    1.61    0.29
   2  -7  -1    1.15    0.22
  -2   7   1    1.19    0.21
  -2   7   1    1.19    0.23
   1  -7  -1    7.07    0.37
   1  -7  -1    6.37    0.35
   1  -7  -1    6.16    0.42
  -1   7   1    6.92    0.37
  -1   7   1    6.70    0.35
   0  -7  -1   12.13    0.51
   0  -7  -1   11.53    0.54
   0   7   1   11.64    0.42
   0   7   1   11.20    0.47
  -1  -7  -1   33.68    0.94
  -1  -7  -1   34.51    0.96
   1   7   1   34.03    0.87
   1   7   1   34.17    0.82
  -2  -7  -1   35.05    0.98
  -2  -7  -1   35.96    1.03
   2   7   1   35.34    0.92
  -3  -7  -1    4.81    0.48
   3   7   1    5.68    0.42
  -4  -7  -1   29.06    1.05
   4   7   1   30.93    0.96
  -5  -7  -1    0.32    0.38
  -6  -7  -1    2.93    0.51
   9  -8  -1    1.14    0.50
  -9   8   1    2.32    0.52
   8  -8  -1    4.93    0.59
  -8   8   1    5.13    0.62
   7  -8  -1    3.68    0.51
   7  -8  -1    3.74    0.47
  -7   8   1    3.16    0.50
   6  -8  -1    2.58    0.41
   6  -8  -1    2.41    0.39
  -6   8   1    2.51    0.42
   5  -8  -1   12.52    0.69
   5  -8  -1   11.32    0.63
  -5   8   1   12.42    0.64
   4  -8  -1   13.03    0.68
   4  -8  -1   13.01    0.61
  -4   8   1   13.02    0.62
   3  -8  -1   26.57    0.80
   3  -8  -1   25.37    0.90
  -3   8   1   26.16    0.81
  -3   8   1   25.20    0.79
   2  -8  -1   10.83    0.52
   2  -8  -1   10.90    0.58
  -2   8   1   11.01    0.49
  -2   8   1   10.59    0.50
   1  -8  -1   12.69    0.51
   1  -8  -1   12.02    0.60
  -1   8   1   13.15    0.52
  -1   8   1   12.25    0.49
   0  -8  -1    1.33    0.31
   0  -8  -1    1.76    0.30
   0   8   1    1.17    0.23
   0   8   1    1.48    0.23
  -1  -8  -1    0.14    0.23
  -1  -8  -1    0.03    0.23
   1   8   1    0.09    0.19
  -2  -8  -1    0.48    0.27
  -2  -8  -1    0.31    0.24
  -3  -8  -1   -0.04    0.29
  -4  -8  -1    4.28    0.56
  -5  -8  -1    5.52    0.63
  -6  -8  -1    4.23    0.62
   9  -9  -1    0.15    0.46
  -9   9   1    0.37    0.43
   8  -9  -1    0.59    0.43
  -8   9   1    0.80    0.42
   7  -9  -1   -0.16    0.34
   7  -9  -1   -0.27    0.31
  -7   9   1   -0.17    0.33
   6  -9  -1    3.37    0.47
   6  -9  -1    3.91    0.49
  -6   9   1    3.51    0.45
   5  -9  -1    4.02    0.45
   5  -9  -1    4.37    0.51
  -5   9   1    5.25    0.49
   4  -9  -1    1.50    0.30
   4  -9  -1    2.19    0.41
  -4   9   1    1.65    0.33
  -4   9   1    2.34    0.37
   3  -9  -1    1.09    0.31
   3  -9  -1    0.90    0.28
  -3   9   1    0.45    0.25
  -3   9   1    0.76    0.25
   2  -9  -1    9.09    0.62
   2  -9  -1    8.11    0.49
  -2   9   1    8.44    0.50
  -2   9   1    9.09    0.49
   1  -9  -1    0.96    0.32
  -1   9   1    0.70    0.23
   0  -9  -1    3.92    0.46
  -1  -9  -1    4.18    0.43
  -1  -9  -1    3.46    0.43
  -2  -9  -1   18.44    0.84
  -2  -9  -1   17.65    0.78
  -3  -9  -1    3.91    0.54
  -4  -9  -1    0.84    0.44
  -5  -9  -1    1.17    0.50
   8 -10  -1   -0.51    0.35
  -8  10   1   -0.02    0.36
   7 -10  -1    3.22    0.54
   7 -10  -1    2.76    0.51
  -7  10   1    4.94    0.60
   6 -10  -1    4.09    0.56
   6 -10  -1    2.86    0.45
  -6  10   1    3.23    0.49
   5 -10  -1    5.01    0.59
   5 -10  -1    3.54    0.47
  -5  10   1    4.81    0.51
  -5  10   1    4.08    0.48
   4 -10  -1    3.42    0.49
   4 -10  -1    3.81    0.45
  -4  10   1    4.16    0.46
   3 -10  -1    5.90    0.58
   3 -10  -1    5.32    0.48
  -3  10   1    5.29    0.46
   2 -10  -1    0.79    0.33
  -2  10   1    0.62    0.27
   1 -10  -1    5.91    0.58
   0 -10  -1    3.63    0.49
  -1 -10  -1    0.21    0.27
  -2 -10  -1    8.37    0.68
  -3 -10  -1    4.21    0.59
  -4 -10  -1    2.30    0.50
   7 -11  -1    1.17    0.50
   7 -11  -1    1.61    0.45
   6 -11  -1    1.37    0.40
   6 -11  -1    2.10    0.50
  -6  11   1    1.98    0.45
   5 -11  -1   -0.02    0.34
   5 -11  -1   -0.28    0.39
  -5  11   1    0.51    0.35
   4 -11  -1    2.35    0.52
  -4  11   1    2.74    0.42
   3 -11  -1    1.99    0.46
   2 -11  -1    0.20    0.33
   1 -11  -1    2.66    0.44
   0 -11  -1    1.67    0.39
  -1 -11  -1    0.32    0.33
   6 -12  -1    1.42    0.57
   5 -12  -1    1.13    0.52
  -5  12   1    0.42    0.38
   4 -12  -1    4.95    0.68
   3 -12  -1    0.78    0.47
   2 -12  -1    0.38    0.42
   1 -12  -1    3.41    0.58
   0 -12  -1    0.78    0.40
   0 -13   2    1.11    0.48
   1 -13   2    0.39    0.43
  -2  13  -2    1.73    0.42
   2 -13   2    2.69    0.56
  -3  13  -2    2.44    0.49
   3 -13   2    3.61    0.62
   3 -13   2    2.49    0.51
  -4  13  -2    1.05    0.43
   4 -13   2    0.81    0.42
   4 -13   2    0.82    0.45
  -1 -12   2   -0.11    0.38
   0 -12   2    0.57    0.40
  -1  12  -2    0.82    0.35
   1 -12   2    1.09    0.42
  -2  12  -2    0.75    0.36
   2 -12   2    0.30    0.34
   2 -12   2    0.82    0.41
  -3  12  -2   -0.27    0.32
   3 -12   2    0.04    0.33
   3 -12   2    0.19    0.38
  -4  12  -2    0.38    0.39
   4 -12   2    0.39    0.36
   4 -12   2   -0.23    0.30
  -5  12  -2    0.62    0.40
   5 -12   2   -0.03    0.33
   5 -12   2    0.62    0.40
  -6  12  -2   -0.23    0.40
   6 -12   2    0.98    0.40
   6 -12   2   -0.30    0.35
  -3 -11   2    4.11    0.63
  -2 -11   2    1.38    0.44
   1  11  -2    3.46    0.43
  -1 -11   2    4.08    0.52
   0  11  -2    5.58    0.50
   0 -11   2    5.82    0.58
  -1  11  -2    4.95    0.47
   1 -11   2    6.34    0.62
  -2  11  -2    2.58    0.40
   2 -11   2    2.41    0.38
   2 -11   2    2.58    0.47
  -3  11  -2    5.78    0.55
   3 -11   2    4.50    0.49
   3 -11   2    5.80    0.59
  -4  11  -2    7.71    0.64
   4 -11   2    6.93    0.59
   4 -11   2    8.56    0.67
  -5  11  -2    1.71    0.43
   5 -11   2    1.55    0.45
   5 -11   2    1.62    0.40
  -6  11  -2    2.33    0.49
   6 -11   2    2.71    0.53
   6 -11   2    2.41    0.50
  -7  11  -2    0.59    0.38
   7 -11   2    1.41    0.48
   7 -11   2    0.92    0.43
  -4 -10   2    4.29    0.63
  -3 -10   2    1.02    0.42
   2  10  -2    6.71    0.53
  -2 -10   2    7.08    0.67
  -2 -10   2    6.26    0.53
   1  10  -2    0.14    0.25
  -1 -10   2   -0.04    0.26
  -1 -10   2    0.09    0.29
   0  10  -2    0.49    0.26
   0 -10   2    0.60    0.29
  -1  10  -2    1.39    0.31
   1 -10   2    1.89    0.36
   1 -10   2    2.49    0.36
  -2  10  -2    1.36    0.32
   2 -10   2    1.29    0.33
   2 -10   2    1.42    0.35
  -3  10  -2    2.07    0.38
   3 -10   2    1.80    0.34
   3 -10   2    1.89    0.40
  -4  10  -2    3.81    0.46
   4 -10   2    3.69    0.46
   4 -10   2    3.55    0.47
  -5  10  -2    0.05    0.27
   5 -10   2    0.39    0.34
   5 -10   2    0.30    0.29
  -6  10  -2    4.40    0.52
   6 -10   2    4.21    0.51
   6 -10   2    5.10    0.56
   7 -10   2    2.35    0.45
   7 -10   2    2.29    0.44
   8 -10   2    2.19    0.52
  -5  -9   2    1.31    0.48
  -4  -9   2    0.00    0.34
   3   9  -2    0.30    0.28
  -3  -9   2    0.09    0.32
   2   9  -2   13.32    0.62
  -2  -9   2   13.12    0.73
  -2  -9   2   11.76    0.61
   1   9  -2    0.58    0.25
  -1  -9   2    0.70    0.29
  -1  -9   2    0.56    0.28
   0   9  -2   27.73    0.85
   0  -9   2   30.08    0.98
   0  -9   2   28.02    0.92
  -1   9  -2   13.63    0.61
   1  -9   2   14.68    0.60
   1  -9   2   13.48    0.65
  -2   9  -2    1.05    0.25
   2  -9   2    1.29    0.29
   2  -9   2    1.27    0.28
  -3   9  -2   24.26    0.84
   3  -9   2   23.21    0.88
   3  -9   2   23.82    0.82
  -4   9  -2   17.40    0.75
   4  -9   2   17.75    0.74
   4  -9   2   17.67    0.77
  -5   9  -2    2.43    0.40
   5  -9   2    2.26    0.37
   5  -9   2    2.61    0.41
   6  -9   2    5.97    0.55
   6  -9   2    4.66    0.52
  -7   9  -2    0.29    0.31
   7  -9   2    0.36    0.30
   7  -9   2   -0.07    0.30
  -8   9  -2    0.83    0.39
   8  -9   2    0.41    0.37
  -9   9  -2    7.48    0.76
   9  -9   2    7.21    0.78
  -6  -8   2    3.12    0.59
  -5  -8   2    3.00    0.50
   4   8  -2    5.04    0.55
  -4  -8   2    4.36    0.55
   3   8  -2    9.91    0.58
  -3  -8   2    9.18    0.64
   2   8  -2   14.63    0.61
  -2  -8   2   15.13    0.64
  -2  -8   2   14.87    0.71
   1   8  -2   16.12    0.62
  -1  -8   2   16.24    0.65
  -1  -8   2   16.51    0.70
   0   8  -2    0.03    0.17
   0  -8   2    0.32    0.21
   0  -8   2    0.21    0.20
  -1   8  -2   34.55    0.92
   1  -8   2   36.00    0.95
   1  -8   2   34.69    0.92
   1  -8   2   36.45    1.03
  -2   8  -2   13.25    0.56
   2  -8   2   12.96    0.59
   2  -8   2   14.36    0.59
  -3   8  -2   -0.04    0.18
   3  -8   2   -0.08    0.18
   3  -8   2    0.07    0.20
  -4   8  -2    3.41    0.37
  -4   8  -2    3.31    0.34
   4  -8   2    3.26    0.39
   4  -8   2    3.09    0.36
  -5   8  -2    9.19    0.54
   5  -8   2    9.20    0.54
   5  -8   2    9.17    0.58
  -6   8  -2    3.32    0.41
   6  -8   2    2.73    0.39
   6  -8   2    2.80    0.39
  -7   8  -2    3.31    0.47
   7  -8   2    2.46    0.44
  -8   8  -2   10.52    0.76
   8  -8   2   10.14    0.73
  -9   8  -2    0.39    0.39
   9  -8   2    0.43    0.43
  -7  -7   2    8.35    0.79
  -6  -7   2    7.17    0.72
   5   7  -2    0.32    0.37
  -5  -7   2   -0.19    0.32
   4   7  -2    2.62    0.40
  -4  -7   2    2.41    0.41
   3   7  -2    6.11    0.46
  -3  -7   2    6.75    0.54
   2   7  -2    1.06    0.23
  -2  -7   2    1.70    0.32
  -2  -7   2    0.90    0.22
   1   7  -2    4.46    0.35
  -1  -7   2    5.21    0.43
  -1  -7   2    4.65    0.38
   0   7  -2    7.43    0.40
   0  -7   2    8.31    0.44
   0  -7   2    8.03    0.43
  -1   7  -2   22.13    0.66
   1  -7   2   22.34    0.67
   1  -7   2   22.77    0.73
   1  -7   2   21.90    0.65
  -2   7  -2  107.22    1.84
  -2   7  -2  103.04    1.97
   2  -7   2   99.00    2.07
   2  -7   2  101.76    1.83
   2  -7   2  103.58    1.99
  -3   7  -2    2.05    0.24
  -3   7  -2    1.88    0.26
   3  -7   2    1.88    0.26
   3  -7   2    1.81    0.27
  -4   7  -2   18.22    0.65
   4  -7   2   19.26    0.70
   4  -7   2   17.82    0.68
  -5   7  -2   14.55    0.63
   5  -7   2   14.43    0.65
   5  -7   2   14.49    0.62
  -6   7  -2    2.85    0.38
   6  -7   2    2.87    0.36
   6  -7   2    1.46    0.30
  -7   7  -2    1.29    0.33
   7  -7   2    0.78    0.31
  -8   7  -2    1.59    0.42
   8  -7   2    1.42    0.41
  -9   7  -2    0.30    0.38
   9  -7   2    0.05    0.35
  -8  -6   2    0.90    0.48
  -7  -6   2    3.06    0.56
   6   6  -2   10.06    0.76
  -6  -6   2    8.95    0.68
   5   6  -2    5.64    0.54
  -5  -6   2    5.43    0.52
   4   6  -2   13.69    0.68
  -4  -6   2   13.70    0.70
   3   6  -2   29.99    0.89
  -3  -6   2   30.76    0.96
  -3  -6   2   30.48    0.80
   2   6  -2   44.90    1.05
  -2  -6   2   44.96    1.06
  -2  -6   2   47.41    1.16
   1   6  -2  108.56    2.02
   1   6  -2  111.25    1.86
  -1  -6   2  112.44    2.12
  -1  -6   2  110.68    2.12
   0   6  -2   31.93    0.62
   0   6  -2   30.47    0.77
   0  -6   2   32.41    0.80
   0  -6   2   33.01    0.84
   0  -6   2   31.35    0.83
  -1   6  -2   24.32    0.52
  -1   6  -2   23.95    0.66
   1  -6   2   23.76    0.66
   1  -6   2   22.54    0.62
   1  -6   2   23.55    0.70
  -2   6  -2   46.50    1.05
  -2   6  -2   46.38    0.95
   2  -6   2   47.51    1.05
   2  -6   2   43.58    1.08
   2  -6   2   47.51    0.91
  -3   6  -2    7.64    0.36
   3  -6   2    7.51    0.24
   3  -6   2    7.17    0.40
   3  -6   2    7.09    0.40
  -4   6  -2    0.13    0.17
   4  -6   2    0.15    0.17
   4  -6   2   -0.04    0.17
  -5   6  -2   23.00    0.76
   5  -6   2   22.50    0.72
   5  -6   2   23.25    0.76
  -6   6  -2    5.93    0.49
   6  -6   2    5.19    0.44
   6  -6   2    7.47    0.45
  -7   6  -2    3.64    0.45
   7  -6   2    3.87    0.44
  -8   6  -2    6.61    0.64
   8  -6   2    8.04    0.67
  -9   6  -2    2.50    0.48
   9  -6   2    2.08    0.46
 -10   6  -2    3.00    0.57
  10  -6   2    2.99    0.56
   8   5  -2    5.16    0.69
  -8  -5   2    6.53    0.71
   7   5  -2    4.35    0.57
  -7  -5   2    4.81    0.60
   6   5  -2    2.91    0.47
  -6  -5   2    2.55    0.42
  -6  -5   2    2.52    0.34
   5   5  -2    7.31    0.46
   5   5  -2    6.32    0.53
  -5  -5   2    7.35    0.43
  -5  -5   2    7.35    0.53
   4   5  -2    1.83    0.24
   4   5  -2    1.49    0.31
  -4  -5   2    1.43    0.31
  -4  -5   2    1.48    0.22
   3   5  -2   18.41    0.51
   3   5  -2   17.30    0.63
  -3  -5   2   16.88    0.65
  -3  -5   2   17.63    0.49
  -3  -5   2   18.01    0.53
   2   5  -2   46.80    1.02
   2   5  -2   47.33    0.90
  -2  -5   2   46.13    1.01
  -2  -5   2   45.66    1.10
   1   5  -2   12.70    0.31
   1   5  -2   12.80    0.43
  -1  -5   2   12.97    0.44
  -1  -5   2   12.42    0.48
   0   5  -2    6.17    0.29
   0   5  -2    6.16    0.19
   0  -5   2    5.44    0.30
   0  -5   2    5.65    0.30
   0  -5   2    5.54    0.31
  -1   5  -2    3.98    0.18
  -1   5  -2    3.80    0.25
   1  -5   2    4.22    0.24
   1  -5   2    4.05    0.25
   1  -5   2    4.28    0.27
  -2   5  -2   82.27    1.56
  -2   5  -2   81.17    1.48
   2  -5   2   80.38    1.61
   2  -5   2   84.60    1.43
   2  -5   2   82.20    1.56
  -3   5  -2   50.08    1.06
   3  -5   2   51.34    1.13
   3  -5   2   52.31    0.92
   3  -5   2   50.11    1.11
  -4   5  -2   43.26    1.00
   4  -5   2   40.84    1.00
   4  -5   2   41.56    0.99
  -5   5  -2    3.69    0.36
   5  -5   2    3.91    0.31
   5  -5   2    4.42    0.38
  -6   5  -2    8.12    0.52
   6  -5   2    8.56    0.52
   6  -5   2    9.00    0.43
  -7   5  -2    5.09    0.50
   7  -5   2    5.56    0.50
  -8   5  -2    4.54    0.55
   8  -5   2    4.34    0.49
  -9   5  -2    0.54    0.35
   9  -5   2    0.59    0.38
 -10   5  -2    0.45    0.46
  10  -5   2    1.73    0.51
   9   4  -2    4.64    0.69
  -9  -4   2    3.55    0.61
   8   4  -2    0.77    0.41
  -8  -4   2    1.82    0.44
  -8  -4   2    1.06    0.36
   7   4  -2    0.16    0.27
   7   4  -2   -0.26    0.27
  -7  -4   2   -0.15    0.23
  -7  -4   2   -0.05    0.32
   6   4  -2   24.83    0.81
   6   4  -2   23.68    0.97
  -6  -4   2   24.80    0.81
  -6  -4   2   24.65    0.95
   5   4  -2   43.88    1.04
   5   4  -2   42.20    1.16
  -5  -4   2   41.90    1.18
  -5  -4   2   41.75    1.02
   4   4  -2   18.71    0.69
   4   4  -2   19.28    0.58
  -4  -4   2   19.54    0.71
  -4  -4   2   18.13    0.56
   3   4  -2  103.53    1.75
   3   4  -2   98.44    1.94
  -3  -4   2   98.95    1.79
  -3  -4   2   96.72    1.93
  -3  -4   2   95.86    1.73
   2   4  -2   56.87    1.00
   2   4  -2   52.70    1.11
  -2  -4   2   54.99    1.10
  -2  -4   2   53.79    1.19
   1   4  -2   89.37    1.62
   1   4  -2   91.52    1.45
  -1  -4   2   88.01    1.65
  -1  -4   2   89.78    1.68
   0   4  -2   72.36    1.31
   0  -4   2   70.25    1.34
   0  -4   2   71.11    1.37
   0  -4   2   70.84    1.32
  -1   4  -2   10.23    0.27
   1  -4   2   10.40    0.37
   1  -4   2    9.97    0.34
   1  -4   2   10.31    0.32
  -2   4  -2    9.67    0.31
   2  -4   2    9.66    0.36
   2  -4   2   10.08    0.28
   2  -4   2    9.70    0.35
  -3   4  -2   19.53    0.53
  -3   4  -2   20.30    0.44
   3  -4   2   18.88    0.56
   3  -4   2   18.49    0.52
   3  -4   2   20.25    0.44
   3  -4   2   19.27    0.55
  -4   4  -2   12.85    0.36
  -4   4  -2   13.54    0.47
   4  -4   2   12.67    0.47
   4  -4   2   12.33    0.44
   4  -4   2   12.40    0.48
  -5   4  -2    5.05    0.35
   5  -4   2    5.04    0.38
   5  -4   2    5.07    0.35
   5  -4   2    5.02    0.30
  -6   4  -2   12.66    0.60
   6  -4   2   13.12    0.57
   6  -4   2   12.02    0.56
  -7   4  -2    7.98    0.56
   7  -4   2    7.88    0.54
   7  -4   2    8.26    0.55
  -8   4  -2   14.52    0.78
   8  -4   2   14.91    0.77
   8  -4   2   15.04    0.76
  -9   4  -2    4.04    0.53
   9  -4   2    4.94    0.61
   9  -4   2    5.28    0.60
 -10   4  -2    0.95    0.45
  10  -4   2    0.97    0.44
   9   3  -2    6.38    0.65
   9   3  -2    8.39    0.79
  -9  -3   2    7.22    0.69
  -9  -3   2    7.62    0.70
   8   3  -2    4.82    0.57
   8   3  -2    4.95    0.52
  -8  -3   2    5.94    0.63
  -8  -3   2    5.33    0.55
   7   3  -2   13.20    0.76
   7   3  -2   12.25    0.65
  -7  -3   2   12.40    0.70
  -7  -3   2   12.56    0.65
   6   3  -2   16.29    0.66
   6   3  -2   16.76    0.78
  -6  -3   2   17.65    0.74
  -6  -3   2   16.26    0.65
   5   3  -2    8.06    0.43
   5   3  -2    9.59    0.55
  -5  -3   2    9.05    0.44
  -5  -3   2    8.23    0.52
   4   3  -2   22.38    0.62
   4   3  -2   23.03    0.74
  -4  -3   2   23.88    0.63
  -4  -3   2   22.90    0.74
   3   3  -2    2.50    0.20
   3   3  -2    2.74    0.27
  -3  -3   2    3.20    0.18
  -3  -3   2    2.84    0.27
  -3  -3   2    3.08    0.21
   2   3  -2   44.45    0.80
   2   3  -2   41.61    0.90
  -2  -3   2   41.96    0.94
  -2  -3   2   42.50    0.79
  -2  -3   2   43.61    0.86
   1   3  -2    2.04    0.18
  -1  -3   2    2.11    0.21
  -1  -3   2    2.07    0.16
   0   3  -2  645.75    9.95
   0  -3   2  655.17   10.31
   0  -3   2  649.39    9.95
   0  -3   2  624.19   10.02
  -1   3  -2  298.07    4.54
  -1   3  -2  297.22    4.66
   1  -3   2  292.69    4.65
   1  -3   2  293.01    4.84
   1  -3   2  290.86    4.66
  -2   3  -2  119.75    1.97
   2  -3   2  118.07    1.96
   2  -3   2  118.40    2.09
   2  -3   2  117.46    1.96
   2  -3   2  120.00    2.03
  -3   3  -2    7.49    0.31
  -3   3  -2    7.52    0.25
   3  -3   2    7.64    0.30
   3  -3   2    7.66    0.30
   3  -3   2    7.36    0.31
   3  -3   2    7.96    0.26
  -4   3  -2   51.96    1.10
  -4   3  -2   51.61    0.99
   4  -3   2   50.39    1.04
   4  -3   2   51.03    1.09
   4  -3   2   52.08    1.10
  -5   3  -2   34.55    0.79
  -5   3  -2   32.12    0.89
   5  -3   2   32.80    0.88
   5  -3   2   33.81    0.76
   5  -3   2   33.94    0.88
  -6   3  -2    6.04    0.47
  -6   3  -2    5.73    0.36
   6  -3   2    5.06    0.42
   6  -3   2    6.00    0.44
  -7   3  -2   29.57    0.99
   7  -3   2   31.10    0.98
   7  -3   2   29.01    0.96
  -8   3  -2    3.38    0.46
   8  -3   2    3.56    0.44
   8  -3   2    3.80    0.49
  -9   3  -2    7.07    0.68
   9  -3   2    7.23    0.67
   9  -3   2    6.25    0.66
 -10   3  -2    0.92    0.47
  10  -3   2    0.59    0.43
  10  -3   2    0.06    0.44
   9   2  -2    1.48    0.47
   9   2  -2    0.71    0.44
  -9  -2   2    1.63    0.44
  -9  -2   2    0.95    0.40
   8   2  -2    0.62    0.38
   8   2  -2   -0.08    0.31
  -8  -2   2    0.69    0.33
  -8  -2   2    0.61    0.30
   7   2  -2    4.00    0.49
   7   2  -2    3.32    0.40
  -7  -2   2    3.18    0.43
  -7  -2   2    3.38    0.40
   6   2  -2   12.82    0.58
   6   2  -2   12.50    0.64
  -6  -2   2   11.69    0.54
  -6  -2   2   13.03    0.64
   5   2  -2   68.94    1.42
   5   2  -2   69.53    1.57
  -5  -2   2   66.41    1.49
  -5  -2   2   66.26    1.41
   4   2  -2   40.71    1.00
   4   2  -2   39.72    0.90
   4   2  -2   39.23    0.73
  -4  -2   2   41.19    0.90
  -4  -2   2   39.51    0.97
   3   2  -2  145.37    2.61
   3   2  -2  147.69    2.46
  -3  -2   2  144.69    2.45
  -3  -2   2  146.34    2.58
  -3  -2   2  153.13    2.45
   2   2  -2   39.27    0.88
   2   2  -2   42.35    0.78
  -2  -2   2   41.68    0.89
  -2  -2   2   41.65    0.77
  -2  -2   2   43.04    0.80
   1   2  -2   86.32    1.49
  -1  -2   2   88.41    1.53
  -1  -2   2   87.30    1.55
   0   2  -2  130.70    2.14
   0  -2   2  129.58    2.19
   0  -2   2  135.28    2.15
   0  -2   2  129.71    2.23
  -1   2  -2   38.20    0.67
  -1   2  -2   37.77    0.72
   1  -2   2   37.33    0.75
   1  -2   2   38.07    0.67
   1  -2   2   37.55    0.71
   1  -2   2   38.37    0.72
  -2   2  -2    0.36    0.08
   2  -2   2    0.28    0.08
   2  -2   2    0.34    0.09
   2  -2   2    0.28    0.08
   2  -2   2    0.43    0.10
  -3   2  -2    1.03    0.13
  -3   2  -2    1.21    0.15
   3  -2   2    0.95    0.15
   3  -2   2    1.25    0.16
   3  -2   2    1.14    0.13
  -4   2  -2   13.05    0.42
  -4   2  -2   14.33    0.49
   4  -2   2   13.74    0.46
   4  -2   2   13.29    0.38
   4  -2   2   14.59    0.48
  -5   2  -2    1.25    0.22
  -5   2  -2    1.26    0.20
   5  -2   2    1.08    0.20
   5  -2   2    1.09    0.21
   5  -2   2    1.22    0.14
  -6   2  -2    1.61    0.25
  -6   2  -2    1.99    0.32
   6  -2   2    1.89    0.29
   6  -2   2    1.69    0.31
  -7   2  -2    0.57    0.28
  -7   2  -2    0.36    0.23
   7  -2   2    0.24    0.22
   7  -2   2    0.30    0.25
  -8   2  -2   12.27    0.70
   8  -2   2   11.72    0.65
   8  -2   2   13.46    0.72
  -9   2  -2    4.41    0.54
   9  -2   2    4.86    0.56
   9  -2   2    3.93    0.52
 -10   2  -2    3.81    0.60
  10  -2   2    4.05    0.61
  10  -2   2    4.34    0.61
  10   1  -2    2.50    0.54
 -10  -1   2    1.39    0.50
   9   1  -2    7.09    0.69
  -9  -1   2    6.31    0.62
  -9  -1   2    6.09    0.64
   8   1  -2    8.36    0.65
   8   1  -2    9.18    0.70
  -8  -1   2    8.69    0.62
  -8  -1   2    7.36    0.57
   7   1  -2   39.08    1.14
   7   1  -2   40.28    1.22
  -7  -1   2   39.58    1.12
  -7  -1   2   40.53    1.15
   6   1  -2   26.59    0.83
   6   1  -2   25.99    0.90
  -6  -1   2   26.33    0.85
  -6  -1   2   25.41    0.81
   5   1  -2   33.44    0.96
   5   1  -2   32.72    0.85
  -5  -1   2   34.18    0.87
  -5  -1   2   33.58    0.89
   4   1  -2    1.54    0.19
   4   1  -2    1.82    0.26
  -4  -1   2    2.20    0.24
  -4  -1   2    2.12    0.22
   3   1  -2   71.67    1.28
   3   1  -2   68.00    1.37
   3   1  -2   71.04    1.20
  -3  -1   2   68.57    1.20
  -3  -1   2   68.64    1.28
  -3  -1   2   69.47    1.33
   2   1  -2    0.38    0.11
  -2  -1   2    0.46    0.12
  -2  -1   2    0.23    0.06
  -2  -1   2    0.26    0.09
   1   1  -2   17.18    0.38
  -1  -1   2   17.11    0.43
  -1  -1   2   16.70    0.38
   0   1  -2   29.49    0.59
   0   1  -2   30.41    0.55
   0  -1   2   29.47    0.59
   0  -1   2   29.29    0.59
  -1   1  -2    0.40    0.08
   1  -1   2    0.37    0.08
   1  -1   2    0.30    0.06
   1  -1   2    0.37    0.06
   1  -1   2    0.22    0.07
  -2   1  -2   14.09    0.35
  -2   1  -2   13.81    0.37
   2  -1   2   14.19    0.35
   2  -1   2   13.87    0.37
   2  -1   2   13.51    0.37
   2  -1   2   13.53    0.35
  -3   1  -2   21.47    0.54
  -3   1  -2   21.25    0.47
   3  -1   2   21.09    0.55
   3  -1   2   21.25    0.52
   3  -1   2   21.72    0.48
  -4   1  -2  153.71    2.65
  -4   1  -2  148.51    2.61
  -4   1  -2  150.10    2.53
   4  -1   2  152.90    2.64
   4  -1   2  152.84    2.60
   4  -1   2  150.98    2.54
  -5   1  -2   61.25    1.29
   5  -1   2   60.70    1.29
   5  -1   2   60.75    1.32
  -6   1  -2   22.99    0.79
  -6   1  -2   25.74    0.78
   6  -1   2   25.76    0.78
   6  -1   2   24.33    0.80
  -7   1  -2   36.44    1.02
  -7   1  -2   34.04    1.06
   7  -1   2   35.50    1.03
   7  -1   2   32.75    1.03
  -8   1  -2    2.35    0.38
  -8   1  -2    2.53    0.40
   8  -1   2    2.52    0.40
   8  -1   2    2.11    0.40
  -9   1  -2    2.50    0.47
   9  -1   2    2.83    0.48
   9  -1   2    3.69    0.52
  10   0  -2    0.27    0.41
 -10   0   2   -0.40    0.40
   9   0  -2    3.02    0.51
  -9   0   2    2.47    0.49
   8   0  -2    3.92    0.53
  -8   0   2    2.73    0.39
  -8   0   2    2.97    0.42
   7   0  -2    1.64    0.37
   7   0  -2    1.46    0.34
  -7   0   2    0.95    0.27
  -7   0   2    1.10    0.28
   6   0  -2   11.61    0.56
   6   0  -2   10.51    0.58
  -6   0   2   10.95    0.55
  -6   0   2    9.89    0.50
   5   0  -2   28.64    0.79
   5   0  -2   28.36    0.86
  -5   0   2   26.84    0.78
  -5   0   2   28.37    0.76
   4   0  -2   73.64    1.35
   4   0  -2   78.21    1.58
  -4   0   2   78.79    1.50
  -4   0   2   79.38    1.48
   3   0  -2   41.76    0.81
   3   0  -2   42.63    0.95
  -3   0   2   42.30    0.89
  -3   0   2   42.48    0.88
   2   0  -2  434.13    6.80
   2   0  -2  436.02    6.94
  -2   0   2  428.13    6.79
  -2   0   2  432.01    6.72
   1   0  -2   11.19    0.30
   1   0  -2   11.03    0.30
  -1   0   2   11.25    0.29
   0   0  -2    3.23    0.15
   0   0   2    2.61    0.14
   0   0   2    2.65    0.15
   0   0   2    2.68    0.12
  -1   0  -2   74.35    1.31
  -1   0  -2   74.76    1.32
   1   0   2   75.39    1.31
   1   0   2   74.45    1.33
   1   0   2   76.85    1.29
  -2   0  -2    1.76    0.13
  -2   0  -2    1.65    0.16
   2   0   2    1.48    0.13
   2   0   2    1.69    0.12
   2   0   2    1.35    0.15
  -3   0  -2   53.29    1.07
  -3   0  -2   52.53    0.99
   3   0   2   52.87    1.07
   3   0   2   53.84    1.01
  -4   0  -2   15.35    0.52
  -4   0  -2   15.17    0.38
   4   0   2   15.91    0.48
   4   0   2   14.68    0.50
  -5   0  -2   15.65    0.58
  -5   0  -2   15.08    0.58
   5   0   2   15.89    0.60
   5   0   2   16.00    0.55
  -6   0  -2    0.28    0.22
  -6   0  -2    0.14    0.21
   6   0   2    0.36    0.22
   6   0   2    0.22    0.19
  -7   0  -2    1.49    0.34
  -7   0  -2    1.24    0.32
   7   0   2    1.57    0.31
   7   0   2    1.48    0.34
  -8   0  -2    0.22    0.29
  -8   0  -2    0.12    0.31
   8   0   2    0.23    0.33
   8   0   2    0.24    0.27
  -9   0  -2    8.09    0.72
  -9   0  -2    8.44    0.67
   9   0   2    8.05    0.69
  10  -1  -2   -0.16    0.42
 -10   1   2   -0.02    0.42
   9  -1  -2    8.83    0.78
  -9   1   2    6.51    0.65
   8  -1  -2   20.67    0.96
  -8   1   2   23.44    0.95
   7  -1  -2   27.71    1.00
  -7   1   2   28.95    0.86
  -7   1   2   29.04    0.96
   6  -1  -2   17.89    0.71
  -6   1   2   16.65    0.66
  -6   1   2   17.05    0.60
   5  -1  -2   61.27    1.39
   5  -1  -2   61.64    1.13
  -5   1   2   60.22    1.33
  -5   1   2   61.07    1.25
   4  -1  -2   37.33    0.78
   4  -1  -2   38.97    0.95
  -4   1   2   37.82    0.90
  -4   1   2   38.43    0.83
   3  -1  -2   90.10    1.70
   3  -1  -2   89.54    1.63
  -3   1   2   93.84    1.60
  -3   1   2   92.06    1.67
   2  -1  -2    0.91    0.13
   2  -1  -2    0.94    0.13
  -2   1   2    1.12    0.15
  -2   1   2    1.00    0.11
   1  -1  -2   45.54    0.93
   1  -1  -2   47.22    0.84
  -1   1   2   47.84    0.88
  -1   1   2   46.20    0.84
   0  -1  -2   89.45    1.62
   0   1   2   90.47    1.53
   0   1   2   89.95    1.51
  -1  -1  -2   88.30    1.52
  -1  -1  -2   84.52    1.56
   1   1   2   85.19    1.52
   1   1   2   89.67    1.50
  -2  -1  -2   26.97    0.61
  -2  -1  -2   27.02    0.64
   2   1   2   28.28    0.54
   2   1   2   26.92    0.62
  -3  -1  -2  130.41    2.32
  -3  -1  -2  132.48    2.24
   3   1   2  132.50    2.20
   3   1   2  127.03    2.27
  -4  -1  -2   45.03    1.06
   4   1   2   47.97    1.00
   4   1   2   45.15    1.05
  -5  -1  -2   52.77    1.23
  -5  -1  -2   52.10    1.24
   5   1   2   52.05    1.22
   5   1   2   53.86    1.19
  -6  -1  -2   14.45    0.64
  -6  -1  -2   14.68    0.66
   6   1   2   15.69    0.62
   6   1   2   14.80    0.64
  -7  -1  -2   19.73    0.84
  -7  -1  -2   19.38    0.80
   7   1   2   21.09    0.78
   7   1   2   19.49    0.82
  -8  -1  -2    3.13    0.46
  -8  -1  -2    3.28    0.46
   8   1   2    3.76    0.50
  -9  -1  -2    3.30    0.52
  -9  -1  -2    2.98    0.55
   9   1   2    2.94    0.54
  10  -2  -2    2.18    0.52
 -10   2   2    1.61    0.47
   9  -2  -2    0.33    0.40
  -9   2   2    0.08    0.38
   8  -2  -2    0.07    0.33
  -8   2   2    0.53    0.28
   7  -2  -2   21.08    0.88
  -7   2   2   23.47    0.88
   6  -2  -2   20.07    0.76
  -6   2   2   21.24    0.63
  -6   2   2   18.94    0.72
   5  -2  -2    0.32    0.12
   5  -2  -2    0.37    0.19
  -5   2   2    0.41    0.14
  -5   2   2    0.19    0.17
   4  -2  -2   71.82    1.50
   4  -2  -2   73.02    1.41
  -4   2   2   75.19    1.51
  -4   2   2   77.07    1.36
   3  -2  -2   11.49    0.41
   3  -2  -2   11.25    0.39
  -3   2   2   11.51    0.43
  -3   2   2   11.79    0.32
   2  -2  -2   64.40    1.27
   2  -2  -2   64.64    1.19
  -2   2   2   66.68    1.26
  -2   2   2   65.12    1.11
   1  -2  -2  105.14    1.91
   1  -2  -2  105.39    1.73
  -1   2   2  106.93    1.74
  -1   2   2  105.08    1.80
   0  -2  -2    2.52    0.16
   0  -2  -2    2.87    0.20
   0   2   2    2.41    0.16
   0   2   2    2.58    0.17
  -1  -2  -2  208.08    3.47
  -1  -2  -2  216.36    3.58
   1   2   2  213.07    3.43
  -2  -2  -2   40.36    0.83
  -2  -2  -2   40.03    0.88
   2   2   2   38.65    0.85
   2   2   2   38.38    0.75
  -3  -2  -2   70.36    1.29
  -3  -2  -2   67.02    1.40
   3   2   2   68.01    1.28
   3   2   2   68.74    1.36
  -4  -2  -2   16.36    0.61
   4   2   2   16.60    0.53
   4   2   2   17.08    0.59
  -5  -2  -2   -0.29    0.18
   5   2   2    0.26    0.17
   5   2   2    0.04    0.21
  -6  -2  -2    9.03    0.53
  -6  -2  -2    9.04    0.59
   6   2   2    8.67    0.56
  -7  -2  -2    1.84    0.38
  -7  -2  -2    1.42    0.35
   7   2   2    1.54    0.37
  -8  -2  -2    5.12    0.58
  -8  -2  -2    4.57    0.54
   8   2   2    4.72    0.56
  -9  -2  -2    3.11    0.55
  -9  -2  -2    3.01    0.52
   9   2   2    3.60    0.56
  10  -3  -2    2.74    0.58
 -10   3   2    2.18    0.51
   9  -3  -2    3.78    0.55
  -9   3   2    4.18    0.59
   8  -3  -2    1.80    0.43
  -8   3   2    0.96    0.35
   7  -3  -2   76.42    1.84
  -7   3   2   81.74    1.86
   6  -3  -2   21.54    0.78
  -6   3   2   21.19    0.78
   5  -3  -2   48.52    1.06
   5  -3  -2   47.51    1.16
  -5   3   2   48.56    1.18
   4  -3  -2   23.99    0.66
   4  -3  -2   24.16    0.69
  -4   3   2   24.43    0.72
  -4   3   2   24.99    0.53
   3  -3  -2  104.45    1.93
   3  -3  -2  101.61    1.85
  -3   3   2  103.52    1.68
  -3   3   2  100.90    1.91
   2  -3  -2    0.53    0.14
   2  -3  -2    0.45    0.11
  -2   3   2    0.99    0.16
  -2   3   2    0.85    0.09
   1  -3  -2    1.61    0.13
   1  -3  -2    1.80    0.13
   1  -3  -2    1.76    0.20
  -1   3   2    1.91    0.18
  -1   3   2    1.70    0.13
   0  -3  -2   82.60    1.56
   0  -3  -2   80.72    1.32
   0  -3  -2   79.21    1.43
   0   3   2   80.80    1.32
   0   3   2   78.84    1.45
  -1  -3  -2   28.23    0.67
  -1  -3  -2   28.36    0.70
   1   3   2   28.22    0.66
   1   3   2   28.07    0.53
  -2  -3  -2   76.82    1.44
  -2  -3  -2   73.84    1.48
   2   3   2   75.93    1.33
   2   3   2   72.52    1.43
  -3  -3  -2   27.29    0.77
  -3  -3  -2   27.44    0.65
   3   3   2   26.44    0.72
   3   3   2   23.93    0.64
  -4  -3  -2   10.87    0.52
   4   3   2    9.51    0.47
   4   3   2    9.98    0.43
  -5  -3  -2   30.75    0.96
   5   3   2   31.50    0.94
  -6  -3  -2    8.36    0.56
  -6  -3  -2    8.73    0.58
   6   3   2    9.07    0.55
  -7  -3  -2   12.08    0.72
  -7  -3  -2   12.66    0.76
   7   3   2   11.25    0.67
  -8  -3  -2    5.13    0.61
  -8  -3  -2    5.22    0.60
   8   3   2    4.24    0.53
  10  -4  -2    4.76    0.69
 -10   4   2    6.02    0.75
   9  -4  -2    2.09    0.46
  -9   4   2    3.33    0.56
   8  -4  -2    4.37    0.55
  -8   4   2    2.93    0.44
   7  -4  -2   -0.30    0.22
  -7   4   2    0.30    0.26
   6  -4  -2    2.61    0.34
   6  -4  -2    2.54    0.28
  -6   4   2    3.05    0.39
   5  -4  -2   14.62    0.54
   5  -4  -2   13.65    0.58
  -5   4   2   13.64    0.59
   4  -4  -2   29.97    0.80
   4  -4  -2   29.37    0.79
  -4   4   2   28.51    0.83
   3  -4  -2    5.37    0.33
   3  -4  -2    4.75    0.29
  -3   4   2    4.55    0.34
   2  -4  -2  103.02    1.81
   2  -4  -2  103.46    1.99
   2  -4  -2  102.14    1.69
  -2   4   2  102.84    1.89
   1  -4  -2  203.41    3.53
   1  -4  -2  202.64    3.24
   1  -4  -2  200.99    3.25
  -1   4   2  197.66    3.32
   0  -4  -2    8.85    0.39
   0  -4  -2    8.53    0.26
   0  -4  -2    8.63    0.33
   0   4   2    8.55    0.34
   0   4   2    8.40    0.26
  -1  -4  -2  172.58    2.97
  -1  -4  -2  172.35    3.05
   1   4   2  173.47    2.92
   1   4   2  173.23    2.76
  -2  -4  -2   47.65    1.03
  -2  -4  -2   45.00    1.06
   2   4   2   47.30    0.94
   2   4   2   44.16    1.01
  -3  -4  -2  106.91    1.98
  -3  -4  -2  106.30    2.10
   3   4   2  102.92    1.92
   3   4   2  109.80    2.02
  -4  -4  -2    0.22    0.25
   4   4   2    0.25    0.22
  -5  -4  -2    2.43    0.39
   5   4   2    2.18    0.32
  -6  -4  -2   -0.09    0.30
   6   4   2   -0.06    0.24
  -7  -4  -2    0.17    0.29
  -7  -4  -2    0.43    0.39
   7   4   2    0.59    0.37
  -8  -4  -2    0.53    0.41
  -8  -4  -2    1.12    0.47
   8   4   2    0.59    0.39
  10  -5  -2    0.88    0.45
 -10   5   2    0.81    0.50
   9  -5  -2    0.22    0.38
  -9   5   2    0.69    0.42
   8  -5  -2   -0.12    0.27
  -8   5   2   -0.04    0.28
   7  -5  -2   47.07    1.34
  -7   5   2   49.36    1.38
   6  -5  -2   10.89    0.52
   6  -5  -2   10.81    0.60
  -6   5   2   10.11    0.61
   5  -5  -2   56.92    1.32
   5  -5  -2   55.26    1.32
  -5   5   2   56.02    1.37
   4  -5  -2    1.23    0.22
   4  -5  -2    1.26    0.21
  -4   5   2    0.67    0.21
   3  -5  -2   25.36    0.68
   3  -5  -2   26.71    0.78
  -3   5   2   24.99    0.74
   2  -5  -2    4.33    0.20
   2  -5  -2    3.92    0.25
   2  -5  -2    4.68    0.33
  -2   5   2    4.31    0.31
   1  -5  -2    0.42    0.11
   1  -5  -2    0.40    0.13
   1  -5  -2    0.31    0.18
  -1   5   2    0.29    0.13
  -1   5   2    0.38    0.11
   0  -5  -2   30.22    0.74
   0  -5  -2   30.49    0.83
   0  -5  -2   31.09    0.65
   0   5   2   30.90    0.65
   0   5   2   30.38    0.76
  -1  -5  -2   39.53    0.95
  -1  -5  -2   40.15    0.98
   1   5   2   39.38    0.78
   1   5   2   39.18    0.92
  -2  -5  -2    0.07    0.16
  -2  -5  -2    0.14    0.16
   2   5   2    0.13    0.15
   2   5   2    0.26    0.14
  -3  -5  -2   21.14    0.65
  -3  -5  -2   20.42    0.74
   3   5   2   21.55    0.70
  -4  -5  -2   10.85    0.60
   4   5   2   11.11    0.54
  -5  -5  -2    7.47    0.58
   5   5   2    5.80    0.49
  -6  -5  -2   14.97    0.84
   6   5   2   12.26    0.68
  -7  -5  -2   13.64    0.89
  -7  -5  -2   13.65    0.82
   7   5   2   13.91    0.83
  10  -6  -2    1.52    0.53
 -10   6   2    0.78    0.44
   9  -6  -2   11.25    0.83
  -9   6   2   11.48    0.86
   8  -6  -2    2.92    0.47
  -8   6   2    3.30    0.48
   7  -6  -2    6.21    0.55
  -7   6   2    6.27    0.56
   6  -6  -2    0.04    0.22
   6  -6  -2    0.10    0.21
  -6   6   2   -0.18    0.25
   5  -6  -2    0.15    0.22
   5  -6  -2    0.15    0.22
  -5   6   2   -0.11    0.22
   4  -6  -2    6.57    0.42
   4  -6  -2    7.05    0.46
  -4   6   2    6.68    0.47
   3  -6  -2   60.11    1.28
   3  -6  -2   60.06    1.43
  -3   6   2   60.01    1.36
   2  -6  -2   28.06    0.73
   2  -6  -2   29.38    0.64
   2  -6  -2   27.44    0.86
  -2   6   2   29.34    0.80
   1  -6  -2  161.76    3.06
   1  -6  -2  166.24    2.77
   1  -6  -2  166.37    2.79
  -1   6   2  161.76    2.85
  -1   6   2  163.23    2.76
   0  -6  -2   39.22    1.04
   0  -6  -2   40.17    0.84
   0  -6  -2   40.93    0.95
   0   6   2   39.55    0.95
   0   6   2   39.85    0.83
  -1  -6  -2   32.20    0.89
  -1  -6  -2   33.86    0.93
   1   6   2   33.94    0.86
  -2  -6  -2   33.77    0.97
  -2  -6  -2   34.56    0.94
   2   6   2   33.95    0.92
  -3  -6  -2   20.71    0.81
   3   6   2   21.23    0.72
  -4  -6  -2    8.02    0.63
   4   6   2    8.05    0.50
  -5  -6  -2    0.24    0.33
   5   6   2    0.24    0.29
  -6  -6  -2    2.38    0.52
   6   6   2    1.85    0.40
  -7  -6  -2    1.75    0.53
  -7  -6  -2    1.83    0.46
   7   6   2    2.00    0.46
   9  -7  -2    1.42    0.44
  -9   7   2    1.23    0.44
   8  -7  -2    1.25    0.43
  -8   7   2    1.03    0.40
   7  -7  -2    0.14    0.31
   7  -7  -2    0.10    0.26
  -7   7   2    0.34    0.31
   6  -7  -2    7.24    0.55
   6  -7  -2    7.06    0.53
  -6   7   2    7.86    0.62
   5  -7  -2   15.06    0.72
   5  -7  -2   14.57    0.64
  -5   7   2   14.78    0.70
   4  -7  -2   10.45    0.53
   4  -7  -2   11.43    0.62
  -4   7   2   10.66    0.58
   3  -7  -2   31.72    0.84
   3  -7  -2   29.14    0.96
  -3   7   2   28.29    0.87
   2  -7  -2   10.36    0.46
   2  -7  -2   10.85    0.56
  -2   7   2   10.10    0.50
  -2   7   2   10.88    0.45
   1  -7  -2    1.68    0.22
   1  -7  -2    1.56    0.29
   1  -7  -2    1.74    0.24
  -1   7   2    1.83    0.22
  -1   7   2    2.17    0.27
   0  -7  -2   16.53    0.69
   0  -7  -2   17.31    0.62
   0   7   2   15.76    0.59
  -1  -7  -2    1.87    0.32
  -1  -7  -2    1.32    0.29
   1   7   2    1.10    0.24
  -2  -7  -2    0.35    0.25
  -2  -7  -2    0.10    0.21
   2   7   2   -0.06    0.19
  -3  -7  -2   68.07    1.68
   3   7   2   70.46    1.57
  -4  -7  -2    0.54    0.33
   4   7   2    0.07    0.26
  -5  -7  -2   14.83    0.88
   5   7   2   14.72    0.77
  -6  -7  -2    4.29    0.63
   9  -8  -2    1.78    0.53
  -9   8   2    1.76    0.49
   8  -8  -2    9.41    0.74
  -8   8   2   10.10    0.81
   7  -8  -2    1.23    0.35
   7  -8  -2    1.67    0.43
  -7   8   2    2.23    0.44
   6  -8  -2    0.06    0.28
   6  -8  -2    0.02    0.27
  -6   8   2   -0.29    0.27
   5  -8  -2    0.05    0.26
   5  -8  -2   -0.10    0.24
  -5   8   2    0.11    0.25
   4  -8  -2    1.43    0.34
   4  -8  -2    1.69    0.31
  -4   8   2    1.68    0.32
   3  -8  -2    5.57    0.42
   3  -8  -2    5.52    0.52
  -3   8   2    6.06    0.46
  -3   8   2    5.87    0.41
   2  -8  -2    8.27    0.46
   2  -8  -2    7.56    0.53
  -2   8   2    8.30    0.44
  -2   8   2    8.59    0.48
   1  -8  -2   18.35    0.77
  -1   8   2   17.59    0.65
   0  -8  -2   52.90    1.40
   0  -8  -2   55.63    1.31
   0   8   2   55.35    1.28
  -1  -8  -2   19.09    0.75
  -1  -8  -2   19.25    0.79
   1   8   2   18.53    0.69
  -2  -8  -2    5.99    0.53
  -2  -8  -2    5.78    0.49
   2   8   2    6.46    0.48
  -3  -8  -2    7.01    0.60
  -4  -8  -2    3.45    0.52
  -5  -8  -2    3.52    0.59
   8  -9  -2    0.86    0.40
  -8   9   2    0.76    0.41
   7  -9  -2    5.52    0.61
   7  -9  -2    3.97    0.51
  -7   9   2    5.50    0.62
   6  -9  -2    0.44    0.30
   6  -9  -2    0.41    0.35
  -6   9   2   -0.19    0.27
   5  -9  -2   11.51    0.76
   5  -9  -2   10.63    0.66
  -5   9   2   12.13    0.69
   4  -9  -2   11.53    0.62
   4  -9  -2   10.67    0.73
  -4   9   2   12.07    0.60
  -4   9   2   11.15    0.64
   3  -9  -2   21.32    0.92
  -3   9   2   23.83    0.84
  -3   9   2   22.01    0.77
   2  -9  -2   30.98    1.11
  -2   9   2   30.73    0.93
   1  -9  -2   -0.03    0.28
  -1   9   2   -0.20    0.19
   0  -9  -2    1.82    0.39
   0   9   2    2.75    0.35
  -1  -9  -2    1.85    0.36
  -1  -9  -2    1.04    0.32
  -2  -9  -2    1.43    0.37
  -2  -9  -2    0.79    0.32
  -3  -9  -2    3.84    0.52
  -4  -9  -2   15.97    0.92
   8 -10  -2    1.57    0.49
  -8  10   2    1.83    0.46
   7 -10  -2    0.29    0.39
   7 -10  -2    0.03    0.39
  -7  10   2   -0.05    0.35
   6 -10  -2    2.91    0.45
   6 -10  -2    2.42    0.49
  -6  10   2    2.96    0.49
   5 -10  -2    1.61    0.38
   5 -10  -2    1.55    0.44
  -5  10   2    2.37    0.41
  -5  10   2    2.76    0.42
   4 -10  -2    1.64    0.45
  -4  10   2    1.69    0.37
  -4  10   2    1.57    0.33
   3 -10  -2    1.62    0.45
  -3  10   2    0.74    0.31
   2 -10  -2    8.78    0.67
   1 -10  -2    2.94    0.48
   0 -10  -2    3.74    0.51
  -1 -10  -2   15.06    0.79
  -2 -10  -2   14.11    0.84
  -3 -10  -2    1.89    0.50
   7 -11  -2    1.12    0.46
   7 -11  -2    0.69    0.50
  -7  11   2    1.39    0.43
   6 -11  -2    0.43    0.40
   6 -11  -2    1.07    0.41
  -6  11   2    0.74    0.40
   5 -11  -2    4.52    0.63
  -5  11   2    4.67    0.54
   4 -11  -2    5.26    0.65
   3 -11  -2    6.03    0.66
   2 -11  -2    2.86    0.52
   1 -11  -2    1.08    0.43
   0 -11  -2    0.38    0.36
  -1 -11  -2    0.21    0.38
   5 -12  -2    0.01    0.46
   4 -12  -2    2.43    0.54
   3 -12  -2    5.25    0.67
   2 -12  -2    0.07    0.38
   1 -12  -2    4.59    0.62
   0 -13   3    0.09    0.41
  -1  13  -3    0.65    0.37
   1 -13   3   -0.01    0.36
  -2  13  -3    1.33    0.43
   2 -13   3    0.63    0.41
  -3  13  -3    0.04    0.40
   3 -13   3    0.73    0.41
   3 -13   3    0.11    0.38
  -4  13  -3    1.39    0.47
   4 -13   3    0.49    0.37
   4 -13   3    0.89    0.44
   1  12  -3    1.36    0.40
  -1 -12   3    1.13    0.44
   0  12  -3    0.03    0.31
   0 -12   3    0.11    0.36
  -1  12  -3    1.02    0.33
   1 -12   3    0.99    0.42
  -2  12  -3    0.83    0.34
   2 -12   3    1.04    0.40
   2 -12   3    1.44    0.45
  -3  12  -3    0.51    0.36
   3 -12   3   -0.18    0.34
   3 -12   3    0.58    0.37
  -4  12  -3    0.14    0.33
   4 -12   3    0.05    0.37
   4 -12   3   -0.08    0.39
  -5  12  -3    3.03    0.53
   5 -12   3    2.11    0.46
   5 -12   3    1.86    0.51
  -6  12  -3    0.57    0.42
   6 -12   3   -0.18    0.41
   6 -12   3    0.23    0.38
  -3 -11   3    1.69    0.49
   2  11  -3    2.18    0.40
  -2 -11   3    2.63    0.50
   1  11  -3    8.03    0.61
  -1 -11   3    8.56    0.68
   0  11  -3    0.66    0.30
   0 -11   3    0.06    0.32
  -1  11  -3    0.52    0.28
   1 -11   3    0.17    0.32
  -2  11  -3    3.78    0.47
   2 -11   3    4.47    0.53
   2 -11   3    3.81    0.46
  -3  11  -3    0.87    0.32
   3 -11   3    1.14    0.38
   3 -11   3    0.77    0.34
  -4  11  -3    0.15    0.34
   4 -11   3   -0.22    0.28
   4 -11   3   -0.12    0.33
  -5  11  -3    4.01    0.51
   5 -11   3    3.26    0.48
   5 -11   3    4.63    0.58
  -6  11  -3    0.76    0.37
   6 -11   3    0.25    0.35
   6 -11   3    0.97    0.43
  -7  11  -3    2.40    0.48
   7 -11   3    3.26    0.57
   7 -11   3    2.45    0.50
  -5 -10   3    4.24    0.70
  -4 -10   3    3.42    0.59
   3  10  -3    0.76    0.34
  -3 -10   3    0.26    0.34
   2  10  -3    5.17    0.50
  -2 -10   3    5.32    0.59
  -2 -10   3    5.29    0.51
   1  10  -3    0.87    0.30
  -1 -10   3    0.43    0.30
  -1 -10   3    1.29    0.36
   0  10  -3    0.69    0.28
   0 -10   3    1.29    0.32
  -1  10  -3    8.12    0.56
   1 -10   3    9.55    0.59
   1 -10   3    9.95    0.62
  -2  10  -3   -0.01    0.23
   2 -10   3   -0.15    0.22
   2 -10   3    0.24    0.28
  -3  10  -3   21.83    0.85
   3 -10   3   21.46    0.83
   3 -10   3   20.92    0.90
  -4  10  -3    2.42    0.39
   4 -10   3    1.95    0.38
   4 -10   3    1.83    0.37
  -5  10  -3   -0.15    0.26
   5 -10   3    0.52    0.30
   5 -10   3    0.30    0.33
  -6  10  -3    0.30    0.36
   6 -10   3    0.75    0.39
   6 -10   3    0.26    0.33
  -7  10  -3   -0.04    0.35
   7 -10   3   -0.27    0.36
   7 -10   3    0.17    0.34
   8 -10   3    0.76    0.41
  -6  -9   3    8.47    0.83
  -5  -9   3   15.59    0.99
   4   9  -3    7.14    0.69
  -4  -9   3    9.09    0.80
   3   9  -3    9.01    0.61
  -3  -9   3    8.99    0.73
   2   9  -3    0.26    0.25
  -2  -9   3    0.30    0.26
  -2  -9   3    0.34    0.28
   1   9  -3    2.38    0.34
  -1  -9   3    2.05    0.36
  -1  -9   3    2.33    0.36
   0   9  -3    0.69    0.24
   0  -9   3    1.19    0.29
   0  -9   3    1.36    0.29
  -1   9  -3    0.02    0.20
   1  -9   3   -0.04    0.20
   1  -9   3    0.09    0.20
  -2   9  -3   14.92    0.64
   2  -9   3   15.05    0.69
   2  -9   3   14.87    0.67
  -3   9  -3    0.72    0.28
   3  -9   3    0.57    0.26
   3  -9   3    0.95    0.28
  -4   9  -3    0.14    0.27
   4  -9   3   -0.03    0.22
   4  -9   3   -0.10    0.25
  -5   9  -3    0.43    0.29
   5  -9   3    0.43    0.30
   5  -9   3    0.24    0.29
  -6   9  -3    1.35    0.37
   6  -9   3    1.99    0.42
   6  -9   3    1.87    0.39
   7  -9   3    0.53    0.36
   7  -9   3    1.11    0.36
   8  -9   3    0.91    0.40
   6   8  -3    1.05    0.65
  -6  -8   3    1.50    0.46
   5   8  -3    6.32    0.70
  -5  -8   3    4.29    0.56
   4   8  -3    0.15    0.31
  -4  -8   3   -0.34    0.31
   3   8  -3    0.12    0.21
  -3  -8   3    0.18    0.26
   2   8  -3   -0.01    0.19
  -2  -8   3    0.66    0.23
  -2  -8   3    0.18    0.28
   1   8  -3   27.87    0.83
  -1  -8   3   27.60    0.87
  -1  -8   3   28.87    0.94
   0   8  -3   32.23    0.89
   0  -8   3   33.66    0.98
   0  -8   3   32.15    0.96
  -1   8  -3   13.73    0.58
   1  -8   3   12.93    0.54
   1  -8   3   14.18    0.59
  -2   8  -3    1.29    0.27
   2  -8   3    0.69    0.23
   2  -8   3    1.51    0.26
  -3   8  -3   23.50    0.78
   3  -8   3   23.44    0.82
   3  -8   3   23.23    0.80
  -4   8  -3    2.41    0.36
   4  -8   3    3.12    0.38
   4  -8   3    3.07    0.39
  -5   8  -3   18.06    0.75
   5  -8   3   16.87    0.75
   5  -8   3   17.31    0.72
  -6   8  -3    0.87    0.30
   6  -8   3    0.32    0.26
   6  -8   3    0.47    0.30
  -7   8  -3   -0.10    0.29
   7  -8   3    0.45    0.31
  -8   8  -3    0.42    0.35
   8  -8   3   -0.12    0.36
  -9   8  -3    0.41    0.41
   9  -8   3   -0.13    0.41
   7   7  -3    1.78    0.63
  -7  -7   3    3.47    0.62
   6   7  -3    1.27    0.49
  -6  -7   3    2.06    0.50
   5   7  -3   23.00    1.01
  -5  -7   3   19.85    0.95
   4   7  -3    6.01    0.56
  -4  -7   3    6.47    0.60
   3   7  -3   25.74    0.85
  -3  -7   3   25.63    0.92
  -3  -7   3   25.53    0.78
   2   7  -3    0.36    0.21
  -2  -7   3   -0.08    0.20
  -2  -7   3    0.28    0.18
   1   7  -3    4.00    0.35
  -1  -7   3    4.55    0.37
  -1  -7   3    5.04    0.44
   0   7  -3    7.25    0.41
   0  -7   3    7.64    0.44
   0  -7   3    6.74    0.40
  -1   7  -3    0.59    0.18
   1  -7   3    0.46    0.20
   1  -7   3    1.50    0.22
   1  -7   3    0.51    0.21
  -2   7  -3   11.06    0.49
   2  -7   3   10.84    0.40
   2  -7   3   10.25    0.50
   2  -7   3   10.27    0.47
  -3   7  -3    7.74    0.45
  -3   7  -3    7.57    0.39
   3  -7   3    8.65    0.46
   3  -7   3    8.13    0.47
  -4   7  -3    3.89    0.34
  -4   7  -3    4.09    0.38
   4  -7   3    3.94    0.39
   4  -7   3    3.25    0.34
  -5   7  -3    0.78    0.25
   5  -7   3    0.93    0.25
   5  -7   3    0.57    0.24
  -6   7  -3    6.81    0.51
   6  -7   3    7.39    0.55
   6  -7   3    7.21    0.49
  -7   7  -3   -0.04    0.26
   7  -7   3    0.43    0.31
  -8   7  -3    2.77    0.49
   8  -7   3    3.19    0.50
  -9   7  -3    1.28    0.47
   9  -7   3    1.31    0.42
   8   6  -3    5.05    0.71
  -8  -6   3    5.52    0.71
   7   6  -3   20.73    1.09
  -7  -6   3   20.23    1.05
   6   6  -3    2.02    0.50
  -6  -6   3    3.02    0.49
   5   6  -3   16.81    0.84
  -5  -6   3   16.22    0.77
   4   6  -3    1.73    0.35
  -4  -6   3    2.21    0.35
   3   6  -3    4.22    0.38
  -3  -6   3    3.58    0.30
  -3  -6   3    4.95    0.46
   2   6  -3    0.25    0.16
  -2  -6   3   -0.03    0.14
  -2  -6   3    0.03    0.21
   1   6  -3   69.65    1.40
  -1  -6   3   68.33    1.49
  -1  -6   3   66.11    1.43
   0   6  -3    0.82    0.19
   0  -6   3    0.67    0.18
   0  -6   3    0.93    0.18
  -1   6  -3  379.09    6.08
   1  -6   3  377.92    6.33
   1  -6   3  376.10    6.09
   1  -6   3  373.18    6.09
  -2   6  -3   13.16    0.40
  -2   6  -3   12.70    0.48
   2  -6   3   12.14    0.48
   2  -6   3   13.18    0.41
   2  -6   3   12.55    0.51
  -3   6  -3   16.12    0.52
  -3   6  -3   16.40    0.57
   3  -6   3   16.43    0.59
   3  -6   3   16.70    0.44
   3  -6   3   16.31    0.57
  -4   6  -3   24.35    0.72
   4  -6   3   26.18    0.78
   4  -6   3   24.69    0.77
  -5   6  -3   22.50    0.74
   5  -6   3   21.64    0.73
   5  -6   3   21.47    0.76
  -6   6  -3    3.18    0.39
   6  -6   3    2.84    0.37
   6  -6   3    2.75    0.32
  -7   6  -3    0.48    0.29
   7  -6   3    0.76    0.29
  -8   6  -3   -0.17    0.30
   8  -6   3    0.29    0.32
  -9   6  -3    0.10    0.32
   9  -6   3    0.94    0.40
   8   5  -3   -0.97    0.40
  -8  -5   3   -0.07    0.35
   7   5  -3    0.05    0.41
  -7  -5   3    0.66    0.38
   6   5  -3    0.09    0.36
  -6  -5   3    0.17    0.30
   5   5  -3   16.54    0.78
  -5  -5   3   17.40    0.75
  -5  -5   3   17.51    0.60
   4   5  -3   20.93    0.79
  -4  -5   3   22.57    0.62
  -4  -5   3   21.81    0.79
   3   5  -3    4.89    0.36
  -3  -5   3    5.61    0.30
  -3  -5   3    5.55    0.45
  -3  -5   3    5.11    0.26
   2   5  -3  167.76    2.69
   2   5  -3  165.67    2.92
  -2  -5   3  168.64    2.68
  -2  -5   3  168.45    3.04
  -2  -5   3  168.51    2.97
   1   5  -3   17.05    0.53
  -1  -5   3   18.41    0.61
  -1  -5   3   17.46    0.55
   0   5  -3   35.78    0.83
   0  -5   3   37.46    0.88
   0  -5   3   38.17    0.85
   0  -5   3   35.81    0.88
  -1   5  -3    2.26    0.13
  -1   5  -3    2.02    0.21
   1  -5   3    2.48    0.23
   1  -5   3    2.18    0.21
   1  -5   3    2.12    0.22
  -2   5  -3   17.44    0.45
  -2   5  -3   17.85    0.54
   2  -5   3   18.11    0.47
   2  -5   3   17.60    0.55
   2  -5   3   17.00    0.55
  -3   5  -3   11.81    0.41
   3  -5   3   11.80    0.36
   3  -5   3   12.68    0.48
   3  -5   3   11.01    0.44
  -4   5  -3   13.21    0.49
  -4   5  -3   13.45    0.40
   4  -5   3   13.59    0.49
   4  -5   3   13.24    0.40
   4  -5   3   13.95    0.54
   4  -5   3   12.74    0.50
  -5   5  -3    4.86    0.37
   5  -5   3    4.29    0.35
   5  -5   3    4.75    0.34
   5  -5   3    4.71    0.39
  -6   5  -3    2.94    0.36
   6  -5   3    2.60    0.33
   6  -5   3    3.23    0.31
   6  -5   3    3.00    0.35
  -7   5  -3    2.35    0.37
   7  -5   3    3.13    0.43
   7  -5   3    2.56    0.37
  -8   5  -3    0.40    0.30
   8  -5   3   -0.18    0.32
   8  -5   3    0.02    0.31
  -9   5  -3    7.68    0.70
   9  -5   3    7.55    0.70
   9  -5   3    9.37    0.76
   9   4  -3    7.28    0.78
  -9  -4   3    5.16    0.68
   8   4  -3    8.34    0.79
  -8  -4   3   10.25    0.83
   7   4  -3   10.92    0.74
  -7  -4   3   12.44    0.73
  -7  -4   3   10.87    0.61
   6   4  -3   10.81    0.56
   6   4  -3    9.33    0.70
  -6  -4   3   11.40    0.66
  -6  -4   3   10.35    0.53
   5   4  -3    4.38    0.44
   5   4  -3    4.88    0.37
  -5  -4   3    4.87    0.35
  -5  -4   3    3.35    0.38
   4   4  -3    2.65    0.33
   4   4  -3    3.59    0.28
  -4  -4   3    3.47    0.27
  -4  -4   3    4.00    0.40
   3   4  -3    3.54    0.33
   3   4  -3    4.00    0.23
  -3  -4   3    3.08    0.32
  -3  -4   3    3.76    0.24
  -3  -4   3    3.93    0.22
   2   4  -3   -0.04    0.11
   2   4  -3   -0.03    0.07
  -2  -4   3    0.08    0.07
  -2  -4   3    0.00    0.15
  -2  -4   3    0.00    0.10
   1   4  -3   32.21    0.74
  -1  -4   3   31.60    0.80
  -1  -4   3   32.21    0.76
   0   4  -3   14.80    0.44
   0  -4   3   14.44    0.46
   0  -4   3   14.70    0.45
   0  -4   3   14.83    0.48
  -1   4  -3  113.70    1.80
   1  -4   3  111.47    2.05
   1  -4   3  113.41    1.96
   1  -4   3  109.36    1.96
  -2   4  -3   90.04    1.64
  -2   4  -3   89.78    1.54
   2  -4   3   89.55    1.57
   2  -4   3   89.66    1.65
   2  -4   3   89.11    1.53
   2  -4   3   89.33    1.71
  -3   4  -3   83.75    1.53
   3  -4   3   86.51    1.54
   3  -4   3   84.24    1.50
   3  -4   3   82.51    1.59
   3  -4   3   82.07    1.62
  -4   4  -3    0.88    0.14
  -4   4  -3    0.75    0.17
   4  -4   3    1.26    0.21
   4  -4   3    0.93    0.15
   4  -4   3    1.07    0.17
   4  -4   3    1.12    0.20
  -5   4  -3   31.50    0.87
  -5   4  -3   30.34    0.73
   5  -4   3   31.22    0.85
   5  -4   3   31.11    0.79
   5  -4   3   30.54    0.85
  -6   4  -3    2.23    0.31
   6  -4   3    2.70    0.34
   6  -4   3    2.63    0.35
  -7   4  -3    1.10    0.32
   7  -4   3    0.48    0.27
   7  -4   3    1.16    0.30
  -8   4  -3    2.76    0.46
   8  -4   3    2.63    0.42
   8  -4   3    2.82    0.47
  -9   4  -3   -0.37    0.31
   9  -4   3    0.30    0.34
   9  -4   3   -0.07    0.34
 -10   4  -3    0.15    0.36
  10  -4   3   -0.37    0.35
  10  -4   3    0.00    0.39
   9   3  -3    1.35    0.48
  -9  -3   3    0.84    0.44
  -9  -3   3    0.74    0.40
   8   3  -3    0.07    0.31
   8   3  -3   -0.24    0.32
  -8  -3   3    0.20    0.30
  -8  -3   3   -0.03    0.33
   7   3  -3    0.16    0.27
   7   3  -3   -0.07    0.32
  -7  -3   3    0.52    0.26
  -7  -3   3    0.57    0.32
   6   3  -3    0.11    0.22
   6   3  -3    0.29    0.30
  -6  -3   3   -0.06    0.20
  -6  -3   3    0.04    0.22
   5   3  -3   17.25    0.71
   5   3  -3   17.01    0.59
  -5  -3   3   14.64    0.63
  -5  -3   3   15.58    0.57
   4   3  -3   47.89    1.01
   4   3  -3   48.38    0.94
   4   3  -3   46.03    1.17
  -4  -3   3   47.71    1.17
  -4  -3   3   49.03    1.02
   3   3  -3  124.18    2.33
   3   3  -3  123.88    2.10
  -3  -3   3  128.63    2.18
  -3  -3   3  126.28    2.11
  -3  -3   3  120.50    2.31
   2   3  -3  104.33    1.74
   2   3  -3  104.12    1.91
  -2  -3   3  107.40    1.89
  -2  -3   3  107.83    1.98
  -2  -3   3  107.70    1.75
   1   3  -3  181.42    2.97
  -1  -3   3  180.65    3.06
  -1  -3   3  176.29    3.05
   0   3  -3  279.98    4.40
   0  -3   3  271.97    4.57
   0  -3   3  275.86    4.47
  -1   3  -3    0.36    0.10
  -1   3  -3    0.36    0.07
   1  -3   3    0.59    0.11
   1  -3   3    0.45    0.07
   1  -3   3    0.27    0.10
   1  -3   3    0.46    0.11
  -2   3  -3    9.13    0.29
  -2   3  -3    8.65    0.32
   2  -3   3    9.23    0.31
   2  -3   3    9.71    0.30
   2  -3   3    8.47    0.31
   2  -3   3    8.88    0.33
  -3   3  -3   15.42    0.43
  -3   3  -3   15.19    0.45
   3  -3   3   15.03    0.46
   3  -3   3   14.67    0.45
   3  -3   3   14.31    0.44
   3  -3   3   14.73    0.43
  -4   3  -3   -0.01    0.12
  -4   3  -3    0.08    0.10
   4  -3   3    0.13    0.12
   4  -3   3    0.07    0.15
   4  -3   3    0.14    0.11
  -5   3  -3   12.34    0.45
  -5   3  -3   11.38    0.50
   5  -3   3   12.46    0.52
   5  -3   3   12.79    0.50
   5  -3   3   12.77    0.43
  -6   3  -3    9.64    0.54
  -6   3  -3    9.22    0.46
   6  -3   3    9.73    0.51
   6  -3   3   10.44    0.51
  -7   3  -3    7.26    0.55
   7  -3   3    6.01    0.52
   7  -3   3    5.51    0.46
  -8   3  -3   11.48    0.72
   8  -3   3   10.49    0.67
   8  -3   3   11.93    0.67
  -9   3  -3    2.99    0.49
   9  -3   3    3.20    0.49
   9  -3   3    2.64    0.51
   9   2  -3    2.83    0.55
  -9  -2   3    3.25    0.54
  -9  -2   3    3.21    0.53
   8   2  -3    0.19    0.36
  -8  -2   3    0.16    0.30
  -8  -2   3    0.27    0.31
   7   2  -3   18.22    0.86
   7   2  -3   18.57    0.76
  -7  -2   3   16.11    0.74
  -7  -2   3   17.20    0.73
   6   2  -3   42.83    1.23
   6   2  -3   44.18    1.12
  -6  -2   3   43.78    1.17
  -6  -2   3   42.40    1.11
   5   2  -3    7.33    0.41
   5   2  -3    7.37    0.48
  -5  -2   3    6.19    0.38
  -5  -2   3    7.66    0.45
   4   2  -3   41.79    0.80
   4   2  -3   40.99    0.91
   4   2  -3   40.59    1.03
  -4  -2   3   40.43    1.02
  -4  -2   3   40.74    0.92
  -4  -2   3   41.16    0.81
   3   2  -3    2.79    0.27
   3   2  -3    2.91    0.17
  -3  -2   3    2.58    0.17
  -3  -2   3    2.45    0.24
  -3  -2   3    2.98    0.20
   2   2  -3   38.93    0.80
  -2  -2   3   39.76    0.90
  -2  -2   3   40.30    0.77
  -2  -2   3   41.03    0.82
   1   2  -3   19.67    0.48
  -1  -2   3   19.60    0.54
  -1  -2   3   20.45    0.49
   0   2  -3  147.29    2.39
   0  -2   3  146.59    2.51
   0  -2   3  145.62    2.46
  -1   2  -3   87.82    1.48
   1  -2   3   87.60    1.44
   1  -2   3   87.32    1.58
   1  -2   3   86.11    1.53
   1  -2   3   85.72    1.48
   2  -2   3  206.62    3.34
   2  -2   3  207.32    3.50
   2  -2   3  211.91    3.41
   2  -2   3  207.75    3.36
  -3   2  -3   15.10    0.44
  -3   2  -3   16.27    0.47
   3  -2   3   15.19    0.45
   3  -2   3   15.17    0.46
   3  -2   3   15.57    0.44
   3  -2   3   15.31    0.44
  -4   2  -3   21.40    0.59
  -4   2  -3   21.44    0.63
  -4   2  -3   21.37    0.54
   4  -2   3   20.28    0.53
   4  -2   3   20.59    0.61
   4  -2   3   20.16    0.57
  -5   2  -3   29.22    0.77
  -5   2  -3   28.49    0.82
   5  -2   3   29.35    0.69
   5  -2   3   29.28    0.83
   5  -2   3   28.56    0.77
  -6   2  -3    3.48    0.35
  -6   2  -3    2.50    0.32
   6  -2   3    2.94    0.35
   6  -2   3    2.97    0.32
  -7   2  -3   10.45    0.60
  -7   2  -3   10.64    0.57
   7  -2   3   10.19    0.56
   7  -2   3   10.44    0.59
  -8   2  -3    3.72    0.49
   8  -2   3    4.11    0.48
   8  -2   3    4.41    0.53
  -9   2  -3    3.89    0.57
   9  -2   3    3.20    0.54
   9  -2   3    3.16    0.48
 -10  -1   3    4.26    0.62
   9   1  -3    2.24    0.48
  -9  -1   3    2.70    0.48
  -9  -1   3    2.18    0.46
   8   1  -3    1.56    0.40
  -8  -1   3    1.47    0.37
  -8  -1   3    1.40    0.37
   7   1  -3    0.86    0.32
  -7  -1   3    1.41    0.32
  -7  -1   3    1.39    0.32
   6   1  -3   -0.23    0.22
  -6  -1   3    0.42    0.23
  -6  -1   3    0.00    0.22
   5   1  -3   27.80    0.89
  -5  -1   3   26.28    0.77
  -5  -1   3   27.49    0.81
   4   1  -3   63.53    1.16
   4   1  -3   60.23    1.35
  -4  -1   3   62.14    1.27
  -4  -1   3   62.02    1.31
   3   1  -3   91.68    1.74
   3   1  -3   91.80    1.62
  -3  -1   3   91.86    1.72
  -3  -1   3   92.70    1.65
  -3  -1   3   90.24    1.62
   2   1  -3  237.85    3.90
   2   1  -3  231.24    3.90
  -2  -1   3  237.77    3.91
  -2  -1   3  239.26    3.90
  -2  -1   3  240.64    3.79
   1   1  -3  544.12    8.60
   1   1  -3  542.48    8.32
  -1  -1   3  546.84    8.61
  -1  -1   3  516.31    8.40
  -1  -1   3  532.67    8.35
   0   1  -3   56.48    1.08
   0   1  -3   57.21    0.99
   0  -1   3   56.98    1.07
   0  -1   3   56.40    1.08
   0  -1   3   58.16    0.98
  -1   1  -3  159.01    2.47
  -1   1  -3  153.92    2.63
   1  -1   3  154.41    2.63
   1  -1   3  153.81    2.49
   1  -1   3  153.90    2.58
   1  -1   3  155.47    2.47
  -2   1  -3    1.69    0.16
  -2   1  -3    1.46    0.15
   2  -1   3    1.33    0.14
   2  -1   3    1.51    0.14
   2  -1   3    1.39    0.12
   2  -1   3    1.84    0.18
  -3   1  -3   20.05    0.50
  -3   1  -3   19.71    0.54
   3  -1   3   19.58    0.51
   3  -1   3   20.10    0.56
   3  -1   3   19.80    0.56
   3  -1   3   20.52    0.49
  -4   1  -3    0.10    0.13
  -4   1  -3    0.14    0.09
   4  -1   3    0.12    0.13
   4  -1   3    0.19    0.11
   4  -1   3    0.24    0.10
  -5   1  -3   15.53    0.58
  -5   1  -3   15.08    0.57
   5  -1   3   15.06    0.59
   5  -1   3   14.77    0.52
  -6   1  -3   24.11    0.78
  -6   1  -3   23.61    0.80
   6  -1   3   21.10    0.76
   6  -1   3   24.38    0.74
  -7   1  -3    8.18    0.54
  -7   1  -3    8.23    0.59
   7  -1   3    8.46    0.51
   7  -1   3    8.39    0.59
  -8   1  -3    3.02    0.43
  -8   1  -3    2.78    0.46
   8  -1   3    2.81    0.40
   8  -1   3    2.26    0.42
  -9   1  -3   10.15    0.81
   9  -1   3   10.36    0.81
  10   0  -3    5.11    0.72
 -10   0   3    5.48    0.69
   9   0  -3    0.82    0.44
  -9   0   3    0.06    0.34
   8   0  -3    9.62    0.68
  -8   0   3   10.52    0.66
  -8   0   3    8.29    0.64
   7   0  -3    6.69    0.60
  -7   0   3    6.52    0.52
  -7   0   3    6.88    0.56
   6   0  -3   94.21    2.00
  -6   0   3   89.10    1.89
  -6   0   3   90.67    1.87
   5   0  -3   30.00    0.90
  -5   0   3   30.63    0.82
  -5   0   3   30.18    0.84
   4   0  -3   70.35    1.29
   4   0  -3   67.99    1.45
  -4   0   3   65.85    1.35
  -4   0   3   65.67    1.36
   3   0  -3    4.86    0.25
   3   0  -3    4.81    0.32
  -3   0   3    4.81    0.27
  -3   0   3    4.97    0.28
   2   0  -3    5.97    0.27
   2   0  -3    6.39    0.27
  -2   0   3    5.98    0.26
  -2   0   3    5.84    0.27
   1   0  -3   10.92    0.32
   1   0  -3   10.77    0.34
  -1   0   3   10.52    0.33
  -1   0   3   10.53    0.32
   0   0  -3   12.30    0.27
   0   0   3   12.09    0.36
   0   0   3   11.97    0.37
   0   0   3   12.64    0.33
  -1   0  -3   70.66    1.32
   1   0   3   69.68    1.33
   1   0   3   72.08    1.31
   1   0   3   71.55    1.26
  -2   0  -3    9.30    0.34
  -2   0  -3    9.11    0.32
   2   0   3    9.36    0.34
   2   0   3    9.28    0.33
   2   0   3    9.09    0.25
  -3   0  -3  132.62    2.32
  -3   0  -3  133.33    2.36
   3   0   3  134.79    2.34
   3   0   3  132.35    2.21
  -4   0  -3   57.87    1.16
  -4   0  -3   60.17    1.28
   4   0   3   59.43    1.26
   4   0   3   59.70    1.16
  -5   0  -3   45.35    1.13
   5   0   3   45.17    1.01
   5   0   3   43.05    1.10
  -6   0  -3   26.82    0.87
  -6   0  -3   28.93    0.93
   6   0   3   26.62    0.89
   6   0   3   29.72    0.83
  -7   0  -3   26.41    0.90
  -7   0  -3   25.73    0.94
   7   0   3   25.67    0.92
  -8   0  -3   13.66    0.83
  -8   0  -3   13.58    0.76
   8   0   3   13.78    0.81
  -9   0  -3    0.72    0.37
  -9   0  -3    0.83    0.40
   9   0   3    0.95    0.41
  10  -1  -3    0.16    0.46
 -10   1   3    0.47    0.41
   9  -1  -3   10.02    0.77
  -9   1   3   11.46    0.79
   8  -1  -3    1.00    0.35
  -8   1   3    0.84    0.36
   7  -1  -3    0.33    0.27
  -7   1   3    0.07    0.25
  -7   1   3    0.44    0.24
   6  -1  -3   16.87    0.71
  -6   1   3   15.95    0.67
  -6   1   3   16.70    0.60
   5  -1  -3   20.57    0.71
   5  -1  -3   18.17    0.53
  -5   1   3   20.97    0.68
  -5   1   3   20.03    0.61
   4  -1  -3   29.32    0.82
   4  -1  -3   27.44    0.71
  -4   1   3   30.92    0.72
  -4   1   3   30.51    0.79
   3  -1  -3  234.05    3.88
   3  -1  -3  230.40    3.94
  -3   1   3  230.54    3.86
  -3   1   3  236.79    3.81
   2  -1  -3   71.39    1.32
   2  -1  -3   70.20    1.37
  -2   1   3   69.68    1.33
  -2   1   3   70.19    1.28
   1  -1  -3  454.01    6.83
   1  -1  -3  440.05    7.20
  -1   1   3  438.85    6.84
  -1   1   3  426.56    6.89
   0  -1  -3  243.54    4.09
   0   1   3  243.45    3.92
   0   1   3  241.60    3.87
  -1  -1  -3   57.90    1.11
  -1  -1  -3   56.72    1.16
   1   1   3   57.35    1.12
   1   1   3   56.82    1.09
  -2  -1  -3   10.55    0.38
  -2  -1  -3    9.86    0.38
   2   1   3   10.67    0.25
   2   1   3   10.31    0.37
  -3  -1  -3    0.47    0.16
  -3  -1  -3    0.29    0.13
   3   1   3    0.37    0.14
   3   1   3    0.28    0.08
  -4  -1  -3    7.88    0.43
   4   1   3    7.23    0.31
  -5  -1  -3   11.45    0.58
   5   1   3   11.99    0.46
   5   1   3   11.74    0.56
  -6  -1  -3    1.72    0.30
  -6  -1  -3    1.49    0.33
   6   1   3    1.21    0.29
  -7  -1  -3   12.93    0.72
  -7  -1  -3   14.35    0.76
   7   1   3   12.90    0.72
  -8  -1  -3    7.37    0.63
  -8  -1  -3    7.93    0.67
   8   1   3    8.77    0.66
  -9  -1  -3    2.93    0.52
  -9  -1  -3    3.03    0.53
   9   1   3    2.35    0.49
  10  -2  -3    1.02    0.51
 -10   2   3    1.91    0.56
   9  -2  -3   14.10    0.91
  -9   2   3   14.36    0.84
   8  -2  -3   21.20    0.97
  -8   2   3   21.22    0.94
   7  -2  -3    2.83    0.41
  -7   2   3    3.42    0.44
   6  -2  -3  119.20    2.39
  -6   2   3  115.96    2.34
   5  -2  -3   21.24    0.73
   5  -2  -3   18.94    0.58
  -5   2   3   20.98    0.58
  -5   2   3   19.91    0.69
   4  -2  -3   58.96    1.27
   4  -2  -3   54.23    1.22
  -4   2   3   59.09    1.29
  -4   2   3   60.32    1.14
   3  -2  -3   46.42    1.00
   3  -2  -3   44.19    1.04
  -3   2   3   48.28    0.91
  -3   2   3   46.73    1.05
   2  -2  -3    2.07    0.18
   2  -2  -3    2.08    0.22
  -2   2   3    2.57    0.16
  -2   2   3    2.07    0.21
   1  -2  -3   67.67    1.17
  -1   2   3   69.05    1.24
  -1   2   3   67.76    1.28
   0  -2  -3   23.39    0.65
   0  -2  -3   24.48    0.57
   0   2   3   24.10    0.58
   0   2   3   23.65    0.58
  -1  -2  -3    1.85    0.21
  -1  -2  -3    1.64    0.20
   1   2   3    1.52    0.18
   1   2   3    2.00    0.20
  -2  -2  -3   52.18    1.12
  -2  -2  -3   52.53    1.10
   2   2   3   51.62    1.09
  -3  -2  -3  180.78    3.22
  -3  -2  -3  183.46    3.19
   3   2   3  180.92    3.17
   3   2   3  193.08    2.99
  -4  -2  -3   57.52    1.36
   4   2   3   59.41    1.33
   4   2   3   61.25    1.17
  -5  -2  -3  139.32    2.72
   5   2   3  141.59    2.66
  -6  -2  -3   31.07    1.01
   6   2   3   31.44    1.01
  -7  -2  -3    6.58    0.57
  -7  -2  -3    6.19    0.60
   7   2   3    6.59    0.59
  -8  -2  -3    7.03    0.66
  -8  -2  -3    9.04    0.73
   8   2   3    8.27    0.70
  10  -3  -3    0.02    0.43
 -10   3   3    0.13    0.44
   9  -3  -3    0.26    0.36
  -9   3   3    0.55    0.41
   8  -3  -3    2.22    0.44
  -8   3   3    1.88    0.39
   7  -3  -3    7.44    0.56
  -7   3   3    8.11    0.59
   6  -3  -3   15.23    0.68
  -6   3   3   14.82    0.66
   5  -3  -3   35.36    0.92
   5  -3  -3   37.88    1.01
  -5   3   3   34.99    1.00
   4  -3  -3   38.99    0.97
   4  -3  -3   39.22    0.96
  -4   3   3   41.18    1.02
  -4   3   3   40.42    0.81
   3  -3  -3   11.89    0.43
   3  -3  -3   11.34    0.49
  -3   3   3   11.55    0.49
  -3   3   3   12.27    0.34
   2  -3  -3   15.48    0.44
   2  -3  -3   15.92    0.57
  -2   3   3   16.23    0.41
  -2   3   3   16.07    0.52
   1  -3  -3  139.04    2.34
   1  -3  -3  141.37    2.27
   1  -3  -3  139.86    2.56
  -1   3   3  139.92    2.41
  -1   3   3  136.93    2.34
   0  -3  -3  154.64    2.78
   0  -3  -3  152.54    2.60
   0   3   3  153.39    2.61
  -1  -3  -3   74.60    1.46
  -1  -3  -3   75.53    1.53
   1   3   3   77.58    1.47
  -2  -3  -3   31.36    0.83
  -2  -3  -3   32.11    0.81
   2   3   3   33.29    0.62
   2   3   3   31.59    0.81
  -3  -3  -3    2.65    0.25
  -3  -3  -3    2.43    0.31
   3   3   3    2.66    0.29
  -4  -3  -3   25.82    0.85
   4   3   3   23.57    0.77
  -5  -3  -3    0.48    0.28
   5   3   3    0.49    0.26
  -6  -3  -3    3.33    0.44
   6   3   3    3.95    0.47
  -7  -3  -3   11.68    0.79
  -7  -3  -3   11.65    0.70
   7   3   3   10.66    0.69
  -8  -3  -3    0.34    0.41
  -8  -3  -3    0.57    0.43
   8   3   3    1.08    0.45
  10  -4  -3    1.67    0.50
 -10   4   3    1.17    0.51
   9  -4  -3    3.71    0.57
  -9   4   3    4.23    0.60
   8  -4  -3   12.92    0.75
  -8   4   3   11.91    0.73
   7  -4  -3   41.15    1.22
  -7   4   3   39.93    1.24
   6  -4  -3    0.15    0.22
   6  -4  -3    0.23    0.19
  -6   4   3    0.27    0.23
   5  -4  -3   39.40    1.03
   5  -4  -3   41.67    1.07
  -5   4   3   39.21    1.10
   4  -4  -3   41.32    1.00
   4  -4  -3   42.23    1.07
  -4   4   3   43.38    1.09
   3  -4  -3   64.84    1.30
   3  -4  -3   64.03    1.43
  -3   4   3   63.60    1.39
  -3   4   3   66.63    1.15
   2  -4  -3  101.06    1.77
   2  -4  -3   99.44    2.00
   2  -4  -3   99.39    1.72
  -2   4   3  101.86    1.90
  -2   4   3  100.33    1.72
   1  -4  -3   -0.09    0.14
   1  -4  -3    0.07    0.10
   1  -4  -3    0.06    0.08
  -1   4   3    0.09    0.13
   0  -4  -3   13.97    0.46
   0  -4  -3   14.79    0.56
   0  -4  -3   14.31    0.33
   0   4   3   14.71    0.33
   0   4   3   13.58    0.48
  -1  -4  -3   74.98    1.56
  -1  -4  -3   73.47    1.49
   1   4   3   76.49    1.25
   1   4   3   73.46    1.48
  -2  -4  -3   22.27    0.67
  -2  -4  -3   21.04    0.69
   2   4   3   21.16    0.67
  -3  -4  -3   34.14    0.87
  -3  -4  -3   34.28    0.98
   3   4   3   34.58    0.92
  -4  -4  -3  253.18    4.47
   4   4   3  250.71    4.36
  -5  -4  -3    8.49    0.61
   5   4   3    8.51    0.54
  -6  -4  -3   21.34    0.96
   6   4   3   22.41    0.88
  -7  -4  -3    0.96    0.39
  -7  -4  -3    0.80    0.39
   7   4   3    1.86    0.44
  -8  -4  -3    3.15    0.54
  -8  -4  -3    3.60    0.62
   8   4   3    4.25    0.62
  10  -5  -3    3.04    0.62
 -10   5   3    4.17    0.66
   9  -5  -3    0.58    0.39
  -9   5   3    0.42    0.38
   8  -5  -3    3.44    0.50
  -8   5   3    3.08    0.50
   7  -5  -3    1.63    0.38
  -7   5   3    0.90    0.34
   6  -5  -3    0.56    0.24
   6  -5  -3    0.47    0.27
  -6   5   3    0.49    0.27
   5  -5  -3    4.43    0.40
   5  -5  -3    3.43    0.37
  -5   5   3    4.60    0.44
   4  -5  -3    1.54    0.30
   4  -5  -3    1.63    0.26
  -4   5   3    1.84    0.31
   3  -5  -3   18.23    0.56
   3  -5  -3   17.78    0.70
  -3   5   3   17.75    0.65
   2  -5  -3   16.85    0.64
   2  -5  -3   17.88    0.46
   2  -5  -3   17.29    0.51
  -2   5   3   17.13    0.59
   1  -5  -3   60.81    1.15
   1  -5  -3   62.42    1.21
   1  -5  -3   61.25    1.42
  -1   5   3   61.30    1.29
  -1   5   3   62.55    1.15
   0  -5  -3   13.56    0.48
   0  -5  -3   13.13    0.56
   0   5   3   12.15    0.34
   0   5   3   11.91    0.47
  -1  -5  -3  161.10    2.90
  -1  -5  -3  163.07    3.00
   1   5   3  160.21    2.85
  -2  -5  -3   89.02    1.87
  -2  -5  -3   93.70    1.88
   2   5   3   92.71    1.84
  -3  -5  -3   13.07    0.64
  -3  -5  -3   11.67    0.53
   3   5   3   13.12    0.59
  -4  -5  -3    0.29    0.28
   4   5   3    0.19    0.25
  -5  -5  -3    0.62    0.34
   5   5   3    0.22    0.28
  -6  -5  -3    0.58    0.40
   6   5   3   -0.07    0.31
  -7  -5  -3    5.51    0.67
  -7  -5  -3    6.21    0.62
   7   5   3    5.46    0.62
   9  -6  -3    1.19    0.44
  -9   6   3    0.71    0.39
   8  -6  -3    6.05    0.63
  -8   6   3    4.88    0.56
   7  -6  -3    7.08    0.62
  -7   6   3    6.05    0.57
   6  -6  -3   20.80    0.82
   6  -6  -3   20.94    0.84
  -6   6   3   20.89    0.84
   5  -6  -3   22.93    0.78
   5  -6  -3   23.59    0.84
  -5   6   3   21.78    0.83
   4  -6  -3    5.79    0.50
   4  -6  -3    5.94    0.42
  -4   6   3    6.59    0.49
   3  -6  -3   28.11    0.91
   3  -6  -3   26.60    0.74
  -3   6   3   26.40    0.83
   2  -6  -3   10.96    0.42
   2  -6  -3   10.22    0.39
   2  -6  -3    9.25    0.52
  -2   6   3   10.37    0.48
   1  -6  -3    2.58    0.26
   1  -6  -3    1.80    0.30
  -1   6   3    2.77    0.30
  -1   6   3    2.52    0.21
   0  -6  -3    0.54    0.20
   0  -6  -3    0.16    0.20
   0   6   3    0.34    0.19
  -1  -6  -3   54.62    1.33
  -1  -6  -3   55.47    1.29
   1   6   3   54.06    1.25
  -2  -6  -3   53.31    1.29
  -2  -6  -3   49.90    1.28
   2   6   3   52.26    1.25
  -3  -6  -3    3.02    0.41
   3   6   3    4.12    0.40
  -4  -6  -3   12.99    0.75
   4   6   3   10.85    0.63
  -5  -6  -3   18.39    0.90
   5   6   3   18.93    0.85
  -6  -6  -3   24.91    1.13
   6   6   3   22.86    1.00
   9  -7  -3    0.18    0.38
  -9   7   3   -0.16    0.37
   8  -7  -3    0.06    0.36
  -8   7   3    0.19    0.31
   7  -7  -3    0.58    0.31
   7  -7  -3    0.70    0.31
  -7   7   3    1.01    0.38
   6  -7  -3    3.61    0.42
   6  -7  -3    3.89    0.48
  -6   7   3    3.75    0.45
   5  -7  -3    0.20    0.22
   5  -7  -3    0.30    0.26
  -5   7   3   -0.01    0.26
   4  -7  -3    1.61    0.35
   4  -7  -3    1.24    0.27
  -4   7   3    1.20    0.30
   3  -7  -3   17.49    0.78
   3  -7  -3   16.65    0.61
  -3   7   3   16.21    0.67
   2  -7  -3    7.51    0.52
  -2   7   3    8.71    0.50
  -2   7   3    7.52    0.38
   1  -7  -3   95.35    1.83
   1  -7  -3   94.06    2.08
  -1   7   3   93.29    1.90
   0  -7  -3   72.32    1.54
   0  -7  -3   70.15    1.67
   0   7   3   71.94    1.55
  -1  -7  -3    9.17    0.56
  -1  -7  -3    9.93    0.54
   1   7   3    9.25    0.51
  -2  -7  -3   14.72    0.67
  -2  -7  -3   15.45    0.71
   2   7   3   15.89    0.67
  -3  -7  -3   31.14    1.08
   3   7   3   30.33    0.97
  -4  -7  -3    1.91    0.43
   4   7   3    2.12    0.39
  -5  -7  -3    2.83    0.51
   5   7   3    2.62    0.44
  -6  -7  -3    0.32    0.41
   6   7   3    0.89    0.41
   9  -8  -3    2.16    0.55
  -9   8   3    1.75    0.53
   8  -8  -3    0.15    0.35
  -8   8   3    0.75    0.39
   7  -8  -3   12.17    0.74
   7  -8  -3   10.81    0.72
  -7   8   3   10.78    0.72
   6  -8  -3   12.11    0.71
   6  -8  -3   11.02    0.70
  -6   8   3   11.64    0.69
   5  -8  -3    4.41    0.45
   5  -8  -3    4.60    0.53
  -5   8   3    4.09    0.48
   4  -8  -3    7.73    0.59
   4  -8  -3    8.14    0.51
  -4   8   3    7.31    0.52
   3  -8  -3    0.24    0.27
  -3   8   3    0.25    0.25
  -3   8   3    0.02    0.19
   2  -8  -3   15.33    0.75
  -2   8   3   16.51    0.68
   1  -8  -3    2.22    0.36
  -1   8   3    2.52    0.34
   0  -8  -3    1.63    0.31
   0  -8  -3    1.65    0.36
   0   8   3    0.49    0.23
  -1  -8  -3    0.07    0.26
  -1  -8  -3   -0.46    0.23
   1   8   3   -0.06    0.21
  -2  -8  -3    9.06    0.63
  -2  -8  -3    8.88    0.59
   2   8   3    8.13    0.56
  -3  -8  -3    2.96    0.48
   3   8   3    1.97    0.36
  -4  -8  -3   10.57    0.75
   4   8   3   10.72    0.73
  -5  -8  -3    1.20    0.49
   8  -9  -3    1.31    0.44
  -8   9   3    1.06    0.41
   7  -9  -3    1.30    0.44
   7  -9  -3    1.20    0.38
  -7   9   3    1.76    0.45
   6  -9  -3    0.26    0.32
   6  -9  -3   -0.12    0.34
  -6   9   3    0.06    0.29
   5  -9  -3    0.15    0.32
   5  -9  -3    0.02    0.27
  -5   9   3    0.38    0.31
   4  -9  -3    4.27    0.54
  -4   9   3    5.65    0.53
  -4   9   3    4.21    0.42
   3  -9  -3    4.12    0.51
  -3   9   3    4.67    0.48
   2  -9  -3   34.99    1.23
  -2   9   3   38.33    1.10
   1  -9  -3    9.77    0.66
  -1   9   3    9.79    0.58
   0  -9  -3    7.85    0.65
   0   9   3    7.81    0.54
  -1  -9  -3    7.54    0.60
  -1  -9  -3    7.81    0.60
   1   9   3    6.89    0.54
  -2  -9  -3    4.25    0.52
  -3  -9  -3    0.90    0.41
  -4  -9  -3    3.66    0.58
   7 -10  -3    4.29    0.66
   7 -10  -3    4.97    0.58
  -7  10   3    4.50    0.57
   6 -10  -3    0.35    0.34
   6 -10  -3   -0.15    0.40
  -6  10   3    0.08    0.35
   5 -10  -3    8.34    0.79
  -5  10   3    8.12    0.60
  -5  10   3    7.80    0.67
   4 -10  -3    2.59    0.53
  -4  10   3    2.08    0.41
   3 -10  -3    0.52    0.41
  -3  10   3    0.46    0.32
   2 -10  -3   -0.01    0.36
  -2  10   3    0.09    0.26
   1 -10  -3    1.52    0.41
   0 -10  -3    0.01    0.34
  -1 -10  -3    0.50    0.36
  -3 -10  -3    0.49    0.44
   6 -11  -3    0.42    0.42
  -6  11   3    0.51    0.41
   5 -11  -3    4.61    0.66
  -5  11   3    3.82    0.53
   4 -11  -3    3.79    0.64
   3 -11  -3    1.59    0.48
   2 -11  -3    0.28    0.42
   1 -11  -3    0.52    0.42
   0 -11  -3    8.50    0.77
  -1 -11  -3    0.32    0.40
   3 -12  -3    4.52    0.66
   2 -12  -3    0.36    0.42
   0  13  -4    3.10    0.52
   0 -13   4    2.93    0.52
  -1  13  -4    1.88    0.47
   1 -13   4    1.65    0.51
  -2  13  -4    0.19    0.35
   2 -13   4    0.88    0.46
  -3  13  -4   -0.13    0.38
   3 -13   4    0.85    0.43
   3 -13   4   -0.21    0.40
  -4  13  -4    1.18    0.43
   4 -13   4    0.71    0.44
   4 -13   4    1.06    0.46
   2  12  -4    0.65    0.39
   1  12  -4    1.16    0.40
  -1 -12   4    1.13    0.43
   0  12  -4    1.01    0.39
   0 -12   4    1.25    0.40
  -1  12  -4    2.39    0.43
   1 -12   4    1.56    0.46
  -2  12  -4    0.59    0.35
   2 -12   4    0.14    0.32
   2 -12   4    0.00    0.31
  -3  12  -4    2.89    0.49
   3 -12   4    2.45    0.47
   3 -12   4    3.67    0.49
  -4  12  -4    0.25    0.34
   4 -12   4    0.20    0.36
   4 -12   4    0.45    0.40
  -5  12  -4    0.42    0.37
   5 -12   4    0.31    0.40
   5 -12   4    0.10    0.35
  -6  12  -4    0.28    0.43
   6 -12   4    0.96    0.47
   6 -12   4    0.17    0.41
  -4 -11   4    0.61    0.47
   3  11  -4    3.33    0.54
  -3 -11   4    3.30    0.57
   2  11  -4    3.45    0.46
  -2 -11   4    4.35    0.60
   1  11  -4    0.96    0.35
  -1 -11   4    1.50    0.40
   0  11  -4    1.23    0.36
   0 -11   4    1.30    0.36
  -1  11  -4   16.36    0.79
   1 -11   4   16.17    0.85
  -2  11  -4    0.60    0.30
   2 -11   4    0.66    0.32
   2 -11   4    0.79    0.32
  -3  11  -4    0.16    0.33
   3 -11   4    0.59    0.35
   3 -11   4   -0.15    0.33
  -4  11  -4    1.16    0.41
   4 -11   4    1.02    0.39
   4 -11   4    0.42    0.36
  -5  11  -4    0.14    0.32
   5 -11   4    0.13    0.32
   5 -11   4    0.33    0.33
  -6  11  -4    1.45    0.46
   6 -11   4    1.25    0.44
   6 -11   4    1.72    0.45
  -7  11  -4    0.16    0.40
   7 -11   4   -0.20    0.40
   7 -11   4   -0.17    0.35
  -5 -10   4   -0.01    0.44
   4  10  -4    6.21    0.73
  -4 -10   4    5.24    0.64
   3  10  -4    3.67    0.49
  -3 -10   4    3.09    0.52
   2  10  -4    7.86    0.61
  -2 -10   4    8.69    0.74
  -2 -10   4    8.66    0.63
   1  10  -4    7.64    0.54
  -1 -10   4    8.31    0.58
  -1 -10   4    8.61    0.64
   0  10  -4    0.48    0.29
   0 -10   4    0.02    0.23
   0 -10   4    0.54    0.31
  -1  10  -4    1.77    0.35
   1 -10   4    1.93    0.38
  -2  10  -4    0.46    0.26
   2 -10   4    0.02    0.24
   2 -10   4    0.20    0.26
  -3  10  -4    1.36    0.34
   3 -10   4    1.57    0.35
   3 -10   4    2.23    0.37
  -4  10  -4    7.33    0.63
   4 -10   4    7.92    0.64
   4 -10   4    7.21    0.60
  -5  10  -4    8.85    0.64
   5 -10   4    9.80    0.66
   5 -10   4   10.20    0.72
  -6  10  -4   -0.22    0.31
   6 -10   4    0.45    0.35
   6 -10   4   -0.08    0.32
  -7  10  -4    6.82    0.67
   7 -10   4    7.83    0.69
   7 -10   4    5.12    0.62
  -8  10  -4    0.25    0.36
   8 -10   4    0.02    0.37
   6   9  -4    0.34    0.61
  -6  -9   4    0.47    0.45
   5   9  -4    1.63    0.57
  -5  -9   4   -0.37    0.34
   4   9  -4    0.86    0.38
  -4  -9   4    1.20    0.43
   3   9  -4    1.69    0.37
  -3  -9   4    2.02    0.43
   2   9  -4    3.29    0.42
  -2  -9   4    4.07    0.51
  -2  -9   4    2.95    0.37
   1   9  -4    3.79    0.40
  -1  -9   4    5.01    0.47
  -1  -9   4    4.56    0.48
   0   9  -4    2.31    0.34
   0  -9   4    1.63    0.32
   0  -9   4    2.15    0.34
  -1   9  -4    0.36    0.23
   1  -9   4    0.33    0.21
   1  -9   4    0.40    0.23
   1  -9   4    0.24    0.23
  -2   9  -4   67.64    1.56
   2  -9   4   68.66    1.58
   2  -9   4   68.76    1.66
  -3   9  -4    1.79    0.36
   3  -9   4    1.87    0.35
   3  -9   4    1.70    0.34
  -4   9  -4    1.59    0.35
   4  -9   4    1.80    0.36
   4  -9   4    1.73    0.36
  -5   9  -4    0.89    0.29
   5  -9   4    0.66    0.29
   5  -9   4    0.67    0.29
  -6   9  -4   10.90    0.67
   6  -9   4   11.13    0.66
   6  -9   4   12.18    0.70
  -7   9  -4    0.07    0.34
   7  -9   4   -0.03    0.35
   8  -9   4   -0.11    0.39
   6   8  -4    2.15    0.65
  -6  -8   4    1.82    0.51
   5   8  -4    9.59    0.81
  -5  -8   4    7.84    0.74
   4   8  -4    6.75    0.64
  -4  -8   4    6.80    0.64
   3   8  -4   57.60    1.48
  -3  -8   4   59.77    1.60
   2   8  -4    2.67    0.36
  -2  -8   4    2.16    0.31
  -2  -8   4    2.12    0.37
   1   8  -4   44.26    1.14
  -1  -8   4   44.95    1.26
  -1  -8   4   45.84    1.20
   0   8  -4   19.11    0.69
   0  -8   4   17.65    0.71
   0  -8   4   17.26    0.70
  -1   8  -4    0.32    0.23
   1  -8   4    0.25    0.20
   1  -8   4    0.36    0.19
   1  -8   4    0.02    0.20
  -2   8  -4   10.07    0.53
   2  -8   4   10.03    0.51
   2  -8   4   10.86    0.48
   2  -8   4    8.76    0.51
  -3   8  -4    4.09    0.39
   3  -8   4    3.68    0.39
   3  -8   4    4.17    0.39
  -4   8  -4    0.30    0.24
   4  -8   4    0.41    0.26
   4  -8   4    0.35    0.25
  -5   8  -4    5.57    0.49
   5  -8   4    5.78    0.46
   5  -8   4    5.78    0.51
   6  -8   4   21.59    0.86
   6  -8   4   21.84    0.83
  -7   8  -4    2.51    0.42
   7  -8   4    2.64    0.46
  -8   8  -4    1.91    0.44
   8  -8   4    2.34    0.49
  -9   8  -4    0.52    0.39
   9  -8   4    0.54    0.44
   7   7  -4    2.60    0.64
  -7  -7   4    2.64    0.53
   6   7  -4    0.03    0.46
  -6  -7   4    0.27    0.35
   5   7  -4    4.77    0.60
  -5  -7   4    3.52    0.50
   4   7  -4    3.69    0.49
  -4  -7   4    3.09    0.44
   3   7  -4    0.78    0.27
  -3  -7   4    1.04    0.32
  -3  -7   4    0.91    0.23
   2   7  -4   13.06    0.56
  -2  -7   4   12.59    0.65
  -2  -7   4   13.40    0.56
   1   7  -4    8.85    0.46
  -1  -7   4    8.00    0.51
  -1  -7   4    8.88    0.48
   0   7  -4   21.28    0.67
   0  -7   4   20.58    0.70
   0  -7   4   20.63    0.72
  -1   7  -4   28.97    0.81
   1  -7   4   29.03    0.82
   1  -7   4   30.23    0.88
   1  -7   4   28.81    0.82
  -2   7  -4   43.80    1.09
   2  -7   4   44.28    1.14
   2  -7   4   45.68    1.01
   2  -7   4   44.00    1.08
  -3   7  -4   30.65    0.88
   3  -7   4   30.40    0.87
   3  -7   4   29.07    0.90
   3  -7   4   29.49    0.78
  -4   7  -4   68.83    1.55
   4  -7   4   68.61    1.55
   4  -7   4   68.33    1.58
  -5   7  -4   -0.11    0.20
   5  -7   4    0.17    0.21
   5  -7   4   -0.06    0.18
  -6   7  -4    0.67    0.27
   6  -7   4    1.11    0.30
   6  -7   4    0.82    0.26
  -7   7  -4    0.01    0.27
   7  -7   4   -0.09    0.28
  -8   7  -4    0.15    0.32
   8  -7   4   -0.04    0.33
  -9   7  -4    0.44    0.38
   9  -7   4    0.58    0.43
   8   6  -4   -0.89    0.47
  -8  -6   4   -0.24    0.42
   7   6  -4    6.75    0.76
  -7  -6   4    5.01    0.66
   6   6  -4    6.00    0.63
  -6  -6   4    5.52    0.59
   5   6  -4   18.59    0.92
  -5  -6   4   17.85    0.86
   4   6  -4    5.16    0.53
  -4  -6   4    5.47    0.53
   3   6  -4   37.25    1.06
  -3  -6   4   37.80    1.11
  -3  -6   4   38.68    0.96
   2   6  -4   32.01    0.87
  -2  -6   4   31.76    0.85
  -2  -6   4   33.25    0.98
   1   6  -4   40.73    0.98
  -1  -6   4   40.87    1.01
  -1  -6   4   39.23    1.06
   0   6  -4    0.44    0.16
   0  -6   4    0.63    0.19
   0  -6   4    0.49    0.17
  -1   6  -4   70.11    1.43
   1  -6   4   70.37    1.45
   1  -6   4   71.13    1.53
   1  -6   4   71.44    1.45
  -2   6  -4    9.05    0.44
   2  -6   4    8.29    0.36
   2  -6   4    9.21    0.44
   2  -6   4    9.15    0.46
  -3   6  -4   10.20    0.40
  -3   6  -4   10.57    0.49
   3  -6   4   11.41    0.40
   3  -6   4    9.56    0.48
   3  -6   4   10.56    0.50
  -4   6  -4   11.49    0.47
  -4   6  -4   12.20    0.53
   4  -6   4   12.25    0.53
   4  -6   4   12.52    0.54
   4  -6   4   11.40    0.41
  -5   6  -4    4.57    0.39
   5  -6   4    5.20    0.40
   5  -6   4    4.31    0.40
   5  -6   4    4.99    0.39
  -6   6  -4    8.74    0.54
   6  -6   4    9.72    0.55
   6  -6   4    9.53    0.51
   6  -6   4   10.13    0.58
  -7   6  -4    9.56    0.63
   7  -6   4    8.56    0.60
   7  -6   4    9.45    0.62
  -8   6  -4    0.32    0.34
   8  -6   4    0.14    0.31
   8  -6   4    0.59    0.33
  -9   6  -4    5.71    0.68
   9  -6   4    6.46    0.66
   8   5  -4    0.60    0.52
  -8  -5   4    1.69    0.51
   7   5  -4    2.01    0.57
  -7  -5   4    4.16    0.58
   6   5  -4    7.72    0.68
  -6  -5   4    7.05    0.64
   5   5  -4   27.31    1.01
  -5  -5   4   26.03    0.97
   4   5  -4   43.19    1.22
  -4  -5   4   41.84    1.19
   3   5  -4    0.00    0.20
  -3  -5   4    0.00    0.19
  -3  -5   4    0.15    0.14
   2   5  -4    1.61    0.22
  -2  -5   4    2.14    0.24
  -2  -5   4    1.57    0.25
   1   5  -4   49.32    1.08
  -1  -5   4   47.83    1.15
  -1  -5   4   47.56    1.09
   0   5  -4   32.03    0.79
   0  -5   4   34.34    0.87
   0  -5   4   33.55    0.84
  -1   5  -4  136.94    2.37
  -1   5  -4  130.42    2.15
   1  -5   4  135.66    2.49
   1  -5   4  133.07    2.37
   1  -5   4  136.75    2.39
  -2   5  -4  128.28    2.11
  -2   5  -4  124.96    2.27
   2  -5   4  126.47    2.27
   2  -5   4  127.55    2.22
   2  -5   4  125.46    2.37
   2  -5   4  127.27    2.10
  -3   5  -4   67.01    1.39
  -3   5  -4   68.10    1.30
   3  -5   4   67.95    1.40
   3  -5   4   68.75    1.31
   3  -5   4   67.65    1.44
   3  -5   4   66.13    1.29
  -4   5  -4   22.90    0.61
  -4   5  -4   23.01    0.67
   4  -5   4   24.28    0.62
   4  -5   4   23.19    0.72
   4  -5   4   23.62    0.67
   4  -5   4   22.41    0.70
  -5   5  -4   18.84    0.66
   5  -5   4   19.81    0.67
   5  -5   4   18.97    0.64
   5  -5   4   17.88    0.65
  -6   5  -4    5.46    0.42
   6  -5   4    5.57    0.42
   6  -5   4    6.02    0.48
  -7   5  -4    2.51    0.38
   7  -5   4    2.95    0.39
   7  -5   4    3.14    0.42
  -8   5  -4    0.12    0.30
   8  -5   4   -0.56    0.29
   8  -5   4   -0.34    0.27
  -9   5  -4    0.02    0.31
   9  -5   4   -0.19    0.39
   9  -5   4    0.04    0.30
   9   4  -4   -0.20    0.39
  -9  -4   4   -0.15    0.40
   8   4  -4   -0.41    0.41
  -8  -4   4   -0.01    0.38
   7   4  -4   10.64    0.76
  -7  -4   4   11.83    0.77
   6   4  -4   -0.02    0.34
  -6  -4   4    0.03    0.21
  -6  -4   4    0.05    0.28
   5   4  -4   27.11    0.94
  -5  -4   4   27.99    0.78
  -5  -4   4   26.15    0.94
   4   4  -4   26.90    0.91
   4   4  -4   26.91    0.69
  -4  -4   4   27.77    0.89
  -4  -4   4   28.85    0.71
   3   4  -4   57.03    1.34
  -3  -4   4   58.04    1.10
  -3  -4   4   60.11    1.21
  -3  -4   4   55.82    1.34
   2   4  -4   30.87    0.80
  -2  -4   4   31.83    0.62
  -2  -4   4   31.26    0.77
   1   4  -4   17.59    0.53
  -1  -4   4   18.75    0.61
  -1  -4   4   17.90    0.54
   0   4  -4  292.96    4.68
   0  -4   4  290.40    4.78
   0  -4   4  282.99    4.86
  -1   4  -4    1.17    0.16
  -1   4  -4    1.42    0.11
   1  -4   4    1.22    0.18
   1  -4   4    1.38    0.11
   1  -4   4    1.34    0.18
   1  -4   4    1.28    0.17
  -2   4  -4    0.11    0.11
  -2   4  -4    0.08    0.09
   2  -4   4   -0.05    0.08
   2  -4   4   -0.05    0.10
   2  -4   4    0.02    0.13
   2  -4   4   -0.05    0.12
  -3   4  -4    2.19    0.23
  -3   4  -4    1.90    0.20
   3  -4   4    1.88    0.21
   3  -4   4    1.84    0.20
   3  -4   4    2.00    0.22
   3  -4   4    1.98    0.20
  -4   4  -4   13.23    0.49
  -4   4  -4   14.07    0.46
   4  -4   4   13.51    0.49
   4  -4   4   13.46    0.51
   4  -4   4   13.94    0.50
   4  -4   4   14.04    0.48
  -5   4  -4    0.17    0.16
  -5   4  -4    0.19    0.16
   5  -4   4    0.61    0.21
   5  -4   4    0.13    0.15
   5  -4   4    0.09    0.16
  -6   4  -4    6.22    0.47
   6  -4   4    6.27    0.44
   6  -4   4    5.72    0.43
  -7   4  -4   27.34    0.98
   7  -4   4   27.90    0.90
   7  -4   4   25.71    0.91
  -8   4  -4    4.17    0.52
   8  -4   4    3.72    0.50
   8  -4   4    4.09    0.49
  -9   4  -4    4.04    0.54
   9  -4   4    3.64    0.57
   9  -4   4    4.80    0.56
   9   3  -4   23.04    1.12
  -9  -3   4   24.07    1.14
   8   3  -4    8.76    0.75
  -8  -3   4    7.58    0.63
  -8  -3   4    9.75    0.78
   7   3  -4   11.03    0.77
  -7  -3   4   10.26    0.70
  -7  -3   4   10.14    0.60
   6   3  -4   35.33    1.13
  -6  -3   4   37.14    1.13
  -6  -3   4   33.27    0.97
   5   3  -4   23.89    0.85
  -5  -3   4   22.42    0.81
  -5  -3   4   24.81    0.73
   4   3  -4    4.70    0.40
   4   3  -4    4.49    0.26
  -4  -3   4    5.08    0.42
  -4  -3   4    4.97    0.27
  -4  -3   4    4.63    0.30
   3   3  -4   -0.02    0.14
   3   3  -4    0.06    0.10
  -3  -3   4    0.09    0.11
  -3  -3   4    0.07    0.16
  -3  -3   4    0.01    0.10
   2   3  -4   53.27    1.14
  -2  -3   4   55.41    1.00
  -2  -3   4   53.47    1.11
  -2  -3   4   55.62    1.22
   1   3  -4   12.42    0.40
  -1  -3   4   11.55    0.41
  -1  -3   4   12.23    0.47
   0   3  -4  220.42    3.58
   0  -3   4  217.33    3.67
   0  -3   4  222.45    3.75
  -1   3  -4   68.08    1.27
   1  -3   4   69.64    1.17
   1  -3   4   67.69    1.28
   1  -3   4   69.07    1.32
   1  -3   4   69.89    1.37
  -2   3  -4   68.69    1.27
   2  -3   4   66.13    1.26
   2  -3   4   66.28    1.21
   2  -3   4   66.88    1.29
   2  -3   4   66.79    1.35
  -3   3  -4  103.33    1.83
  -3   3  -4  100.86    1.84
   3  -3   4  101.90    1.91
   3  -3   4  101.13    1.84
   3  -3   4  105.05    1.86
   3  -3   4  100.65    1.82
  -4   3  -4   31.27    0.76
  -4   3  -4   29.19    0.75
  -4   3  -4   30.44    0.79
   4  -3   4   29.85    0.76
   4  -3   4   30.51    0.76
   4  -3   4   28.81    0.77
   4  -3   4   31.60    0.77
  -5   3  -4  115.34    2.21
  -5   3  -4  117.93    2.18
  -5   3  -4  121.83    2.26
   5  -3   4  115.88    2.18
   5  -3   4  116.68    2.22
   5  -3   4  116.33    2.17
  -6   3  -4    9.90    0.50
  -6   3  -4    9.99    0.56
   6  -3   4    9.53    0.49
   6  -3   4    9.20    0.52
  -7   3  -4    0.71    0.28
   7  -3   4    1.29    0.32
   7  -3   4    0.91    0.27
  -8   3  -4    1.17    0.38
   8  -3   4    0.82    0.30
   8  -3   4    1.27    0.39
  -9   3  -4   -0.06    0.32
   9  -3   4    0.70    0.42
   9   2  -4    3.14    0.57
  -9  -2   4    3.57    0.53
  -9  -2   4    3.60    0.52
   8   2  -4    4.71    0.60
  -8  -2   4    4.76    0.52
  -8  -2   4    5.38    0.57
   7   2  -4    1.84    0.39
  -7  -2   4    1.06    0.33
  -7  -2   4    1.20    0.31
   6   2  -4    2.19    0.38
  -6  -2   4    1.86    0.32
  -6  -2   4    1.62    0.34
   5   2  -4   75.01    1.71
  -5  -2   4   80.25    1.60
  -5  -2   4   75.54    1.68
   4   2  -4   36.80    0.79
   4   2  -4   37.05    0.98
  -4  -2   4   36.63    0.87
  -4  -2   4   36.30    0.96
  -4  -2   4   36.18    0.80
   3   2  -4   57.38    1.14
   3   2  -4   57.31    1.28
  -3  -2   4   56.96    1.14
  -3  -2   4   59.74    1.29
  -3  -2   4   59.16    1.14
   2   2  -4  195.16    3.33
   2   2  -4  192.51    3.32
  -2  -2   4  201.50    3.34
  -2  -2   4  195.02    3.37
  -2  -2   4  197.09    3.17
   1   2  -4   28.09    0.63
   1   2  -4   26.66    0.65
  -1  -2   4   27.90    0.71
  -1  -2   4   27.97    0.55
  -1  -2   4   28.23    0.67
   0   2  -4   96.05    1.77
   0   2  -4   98.92    1.67
   0  -2   4   95.94    1.78
   0  -2   4   96.14    1.76
   0  -2   4   98.64    1.59
  -1   2  -4   94.21    1.63
  -1   2  -4   96.26    1.76
   1  -2   4   95.05    1.76
   1  -2   4   94.23    1.72
   1  -2   4   94.95    1.60
   1  -2   4   95.98    1.64
  -2   2  -4   43.48    0.93
  -2   2  -4   43.26    0.85
   2  -2   4   42.30    0.86
   2  -2   4   41.55    0.85
   2  -2   4   41.78    0.92
   2  -2   4   43.27    0.92
  -3   2  -4    1.85    0.20
  -3   2  -4    1.63    0.20
   3  -2   4    1.52    0.17
   3  -2   4    1.30    0.18
   3  -2   4    1.92    0.19
   3  -2   4    1.70    0.20
  -4   2  -4    0.28    0.16
  -4   2  -4    0.39    0.13
   4  -2   4    0.08    0.12
   4  -2   4    0.26    0.17
   4  -2   4    0.18    0.16
   4  -2   4    0.29    0.12
  -5   2  -4    2.76    0.29
  -5   2  -4    2.33    0.29
   5  -2   4    3.10    0.34
   5  -2   4    2.71    0.25
   5  -2   4    2.35    0.26
  -6   2  -4   18.09    0.72
  -6   2  -4   17.62    0.67
   6  -2   4   18.00    0.73
   6  -2   4   18.58    0.64
  -7   2  -4   18.45    0.79
  -7   2  -4   18.41    0.74
   7  -2   4   19.44    0.72
   7  -2   4   18.76    0.81
  -8   2  -4   13.27    0.80
   8  -2   4   12.99    0.78
  -9   2  -4   28.84    1.19
   9  -2   4   26.04    1.15
   9   1  -4   10.53    0.85
  -9  -1   4   10.55    0.77
   8   1  -4   45.72    1.43
  -8  -1   4   45.99    1.35
  -8  -1   4   45.83    1.36
   7   1  -4   67.31    1.72
  -7  -1   4   66.35    1.61
  -7  -1   4   67.20    1.62
   6   1  -4    6.22    0.52
  -6  -1   4    5.55    0.46
  -6  -1   4    6.84    0.44
   5   1  -4   22.94    0.80
  -5  -1   4   22.32    0.72
  -5  -1   4   20.80    0.69
   4   1  -4    0.23    0.17
   4   1  -4    0.38    0.13
  -4  -1   4    0.32    0.16
  -4  -1   4    0.25    0.14
   3   1  -4    0.12    0.11
   3   1  -4    0.15    0.15
  -3  -1   4    0.00    0.11
  -3  -1   4    0.00    0.09
  -3  -1   4    0.09    0.12
   2   1  -4   15.65    0.45
   2   1  -4   16.70    0.51
  -2  -1   4   15.51    0.46
  -2  -1   4   16.69    0.46
  -2  -1   4   16.54    0.51
   1   1  -4   21.09    0.53
   1   1  -4   19.82    0.50
  -1  -1   4   21.43    0.47
  -1  -1   4   20.36    0.54
  -1  -1   4   20.07    0.56
   0   1  -4    8.20    0.25
   0   1  -4    9.16    0.33
   0  -1   4    8.58    0.27
   0  -1   4    8.13    0.32
   0  -1   4    8.00    0.31
  -1   1  -4  240.89    4.08
  -1   1  -4  245.78    3.83
   1  -1   4  236.19    4.09
   1  -1   4  243.25    4.00
   1  -1   4  246.66    3.89
   1  -1   4  249.73    3.84
  -2   1  -4   27.49    0.66
  -2   1  -4   27.15    0.56
  -2   1  -4   27.62    0.67
   2  -1   4   26.21    0.64
   2  -1   4   26.40    0.67
   2  -1   4   26.96    0.56
   2  -1   4   27.07    0.67
  -3   1  -4  116.64    2.14
  -3   1  -4  120.11    2.16
   3  -1   4  121.39    2.02
   3  -1   4  119.87    2.17
   3  -1   4  119.50    2.13
   3  -1   4  116.52    2.15
  -4   1  -4  100.34    1.89
  -4   1  -4  101.11    1.95
   4  -1   4  101.76    1.90
   4  -1   4  103.55    1.94
   4  -1   4  103.38    1.83
  -5   1  -4   35.77    0.96
   5  -1   4   34.35    0.95
   5  -1   4   35.74    0.86
  -6   1  -4   32.78    1.03
  -6   1  -4   34.99    1.01
   6  -1   4   34.05    0.90
   6  -1   4   34.22    1.03
  -7   1  -4    3.50    0.46
  -7   1  -4    5.21    0.49
   7  -1   4    4.78    0.51
  -8   1  -4    0.01    0.33
  -8   1  -4    0.14    0.31
   8  -1   4    0.30    0.33
  -9   1  -4    2.31    0.52
   9  -1   4    1.98    0.51
  10   0  -4   29.39    1.27
 -10   0   4   26.92    1.24
   9   0  -4    1.70    0.49
  -9   0   4    2.22    0.48
   8   0  -4    1.09    0.37
  -8   0   4    1.28    0.37
   7   0  -4   28.81    1.05
  -7   0   4   29.17    0.93
  -7   0   4   26.53    0.95
   6   0  -4    2.08    0.35
  -6   0   4    1.76    0.29
  -6   0   4    2.31    0.32
   5   0  -4   31.41    0.76
   5   0  -4   28.16    0.90
  -5   0   4   29.68    0.84
  -5   0   4   30.90    0.87
   4   0  -4  177.12    3.05
   4   0  -4  172.10    3.11
  -4   0   4  170.69    3.03
  -4   0   4  174.69    3.04
   3   0  -4   89.21    1.67
   3   0  -4   87.97    1.69
  -3   0   4   87.92    1.67
  -3   0   4   86.66    1.66
   2   0  -4   29.95    0.72
   2   0  -4   29.09    0.70
  -2   0   4   29.70    0.70
  -2   0   4   30.10    0.72
   1   0  -4   52.82    1.09
   1   0  -4   52.43    1.00
  -1   0   4   51.94    1.00
  -1   0   4   51.15    1.04
   0   0  -4   48.43    0.86
   0   0   4   49.32    1.00
   0   0   4   48.99    0.94
  -1   0  -4  368.40    5.56
  -1   0  -4  355.45    5.96
   1   0   4  356.26    5.80
   1   0   4  364.00    5.69
  -2   0  -4   74.93    1.49
  -2   0  -4   76.46    1.48
  -2   0  -4   77.54    1.27
   2   0   4   75.97    1.49
   2   0   4   76.89    1.28
   2   0   4   76.24    1.44
  -3   0  -4   27.07    0.74
  -3   0  -4   28.07    0.71
   3   0   4   27.16    0.73
   3   0   4   27.65    0.75
   3   0   4   28.28    0.59
  -4   0  -4    2.88    0.26
  -4   0  -4    2.41    0.29
   4   0   4    2.91    0.31
   4   0   4    2.98    0.22
  -5   0  -4   20.94    0.74
   5   0   4   19.87    0.71
   5   0   4   20.15    0.59
  -6   0  -4    6.60    0.53
  -6   0  -4    6.79    0.54
   6   0   4    6.41    0.52
  -7   0  -4   66.61    1.70
  -7   0  -4   66.73    1.67
   7   0   4   68.58    1.69
  -8   0  -4   24.30    0.97
  -8   0  -4   23.57    1.01
   8   0   4   23.44    0.99
  -9   0  -4    4.62    0.61
  -9   0  -4    3.63    0.59
   9   0   4    5.44    0.65
  10  -1  -4   17.65    1.02
 -10   1   4   16.56    1.01
   9  -1  -4    8.84    0.79
  -9   1   4    7.64    0.72
   8  -1  -4    8.47    0.65
  -8   1   4    9.27    0.67
   7  -1  -4    5.14    0.50
  -7   1   4    4.64    0.46
   6  -1  -4   65.82    1.57
  -6   1   4   62.20    1.50
  -6   1   4   64.68    1.42
   5  -1  -4    0.92    0.25
   5  -1  -4    1.32    0.23
  -5   1   4    1.51    0.27
  -5   1   4    1.44    0.22
   4  -1  -4   23.51    0.72
   4  -1  -4   23.53    0.67
  -4   1   4   23.02    0.71
  -4   1   4   22.77    0.64
   3  -1  -4   12.68    0.47
   3  -1  -4   13.11    0.48
  -3   1   4   13.23    0.48
  -3   1   4   14.25    0.44
   2  -1  -4    2.86    0.26
   2  -1  -4    2.95    0.23
  -2   1   4    3.03    0.24
  -2   1   4    2.78    0.22
   1  -1  -4    6.77    0.25
   1  -1  -4    5.72    0.33
  -1   1   4    6.71    0.28
  -1   1   4    6.63    0.29
   0  -1  -4    6.51    0.34
   0   1   4    6.45    0.29
  -1  -1  -4  254.53    4.23
  -1  -1  -4  251.84    4.39
   1   1   4  266.47    4.19
   1   1   4  258.03    4.25
  -2  -1  -4  102.05    1.90
  -2  -1  -4  101.22    1.94
   2   1   4  101.15    1.90
   2   1   4  102.78    1.88
  -3  -1  -4   94.14    1.84
  -3  -1  -4   92.23    1.83
   3   1   4   95.52    1.81
   3   1   4   95.55    1.58
  -4  -1  -4    1.14    0.26
   4   1   4    1.28    0.26
  -5  -1  -4  144.13    2.75
   5   1   4  140.11    2.69
  -6  -1  -4   22.33    0.87
   6   1   4   21.65    0.83
  -7  -1  -4    0.40    0.34
  -7  -1  -4    0.61    0.34
   7   1   4    1.07    0.37
  -8  -1  -4    0.38    0.39
  -8  -1  -4   -0.25    0.34
   8   1   4    0.32    0.38
  10  -2  -4    0.79    0.49
 -10   2   4    0.98    0.50
   9  -2  -4    0.41    0.39
  -9   2   4    0.70    0.41
   8  -2  -4   -0.27    0.29
  -8   2   4    0.42    0.33
   7  -2  -4   34.57    1.13
  -7   2   4   35.58    1.13
   6  -2  -4    9.59    0.56
  -6   2   4    8.97    0.56
   5  -2  -4   11.55    0.54
   5  -2  -4   11.54    0.50
  -5   2   4   12.16    0.57
  -5   2   4   12.00    0.45
   4  -2  -4    7.89    0.41
   4  -2  -4    7.63    0.42
  -4   2   4    7.88    0.34
  -4   2   4    7.66    0.44
   3  -2  -4  105.04    2.08
   3  -2  -4  109.33    1.98
  -3   2   4  108.02    2.04
  -3   2   4  110.21    1.92
   2  -2  -4   86.48    1.56
   2  -2  -4   84.31    1.74
  -2   2   4   89.10    1.58
  -2   2   4   86.81    1.66
   1  -2  -4  245.58    4.25
   1  -2  -4  246.54    3.87
  -1   2   4  243.81    4.01
  -1   2   4  243.23    4.00
   0  -2  -4  285.00    4.66
   0  -2  -4  282.80    4.89
   0   2   4  288.70    4.66
   0   2   4  287.75    4.62
  -1  -2  -4    0.87    0.17
  -1  -2  -4    0.99    0.20
   1   2   4    0.58    0.16
   1   2   4    0.75    0.16
  -2  -2  -4   75.09    1.52
  -2  -2  -4   74.57    1.55
   2   2   4   76.51    1.51
  -3  -2  -4    4.65    0.33
  -3  -2  -4    4.95    0.39
   3   2   4    4.51    0.37
  -4  -2  -4    2.89    0.36
   4   2   4    2.43    0.33
  -5  -2  -4   65.22    1.57
   5   2   4   64.45    1.52
  -6  -2  -4   33.76    1.10
   6   2   4   31.68    1.06
  -7  -2  -4    7.63    0.67
  -7  -2  -4    7.31    0.63
   7   2   4    7.09    0.61
  -8  -2  -4    3.66    0.54
  -8  -2  -4    4.73    0.61
   8   2   4    3.91    0.58
  10  -3  -4    4.36    0.68
 -10   3   4    4.39    0.66
   9  -3  -4   13.33    0.84
  -9   3   4   10.65    0.84
   8  -3  -4    5.42    0.56
  -8   3   4    4.63    0.56
   7  -3  -4    7.26    0.57
  -7   3   4    8.31    0.58
   6  -3  -4    4.93    0.48
   6  -3  -4    3.67    0.36
  -6   3   4    5.96    0.51
   5  -3  -4   18.52    0.67
   5  -3  -4   19.97    0.73
  -5   3   4   20.64    0.76
   4  -3  -4   29.26    0.87
   4  -3  -4   29.03    0.82
  -4   3   4   30.11    0.69
  -4   3   4   29.18    0.86
   3  -3  -4    7.93    0.43
   3  -3  -4    7.76    0.36
  -3   3   4    8.41    0.32
  -3   3   4    8.29    0.44
   2  -3  -4   15.42    0.59
   2  -3  -4   15.55    0.44
  -2   3   4   15.75    0.45
  -2   3   4   15.15    0.54
   1  -3  -4    8.16    0.34
   1  -3  -4    8.90    0.27
   1  -3  -4    7.94    0.43
  -1   3   4    8.07    0.34
  -1   3   4    7.89    0.36
   0  -3  -4    0.10    0.17
   0  -3  -4    0.36    0.14
   0   3   4    0.08    0.12
   0   3   4    0.30    0.13
  -1  -3  -4    9.41    0.44
  -1  -3  -4    8.76    0.40
   1   3   4    8.60    0.39
  -2  -3  -4   45.72    1.10
  -2  -3  -4   46.85    1.10
   2   3   4   45.62    1.08
  -3  -3  -4  123.66    2.40
  -3  -3  -4  126.31    2.36
   3   3   4  123.39    2.35
  -4  -3  -4   34.15    1.06
   4   3   4   36.18    1.02
  -5  -3  -4    5.35    0.52
   5   3   4    6.06    0.53
  -6  -3  -4   12.66    0.77
   6   3   4   12.69    0.74
  -7  -3  -4   33.21    1.25
  -7  -3  -4   34.76    1.21
   7   3   4   33.17    1.17
  -8  -3  -4    0.08    0.40
  -8  -3  -4   -0.23    0.35
   8   3   4    0.16    0.37
  10  -4  -4    3.65    0.61
 -10   4   4    2.14    0.56
   9  -4  -4   -0.39    0.37
  -9   4   4   -0.04    0.34
   8  -4  -4    2.15    0.43
  -8   4   4    2.12    0.44
   7  -4  -4    0.29    0.28
  -7   4   4    0.13    0.29
   6  -4  -4   10.52    0.54
   6  -4  -4   11.26    0.64
  -6   4   4   12.06    0.63
   5  -4  -4    8.06    0.50
   5  -4  -4    8.89    0.49
  -5   4   4    9.70    0.54
   4  -4  -4   15.34    0.64
   4  -4  -4   17.64    0.59
  -4   4   4   17.40    0.67
   3  -4  -4  121.78    2.19
   3  -4  -4  120.68    2.43
  -3   4   4  123.79    2.34
  -3   4   4  122.60    2.09
   2  -4  -4   79.30    1.41
   2  -4  -4   76.33    1.69
   2  -4  -4   75.08    1.41
  -2   4   4   75.65    1.57
  -2   4   4   75.19    1.41
   1  -4  -4   63.67    1.27
   1  -4  -4   62.04    1.46
   1  -4  -4   66.81    1.16
  -1   4   4   65.82    1.28
  -1   4   4   65.90    1.36
   0  -4  -4   68.58    1.54
   0  -4  -4   71.05    1.40
   0   4   4   68.37    1.42
  -1  -4  -4   34.71    0.88
  -1  -4  -4   33.67    0.93
   1   4   4   32.56    0.88
  -2  -4  -4    8.59    0.49
  -2  -4  -4    7.82    0.47
   2   4   4    8.33    0.44
  -3  -4  -4   64.99    1.53
  -3  -4  -4   67.01    1.46
   3   4   4   65.64    1.48
  -4  -4  -4   21.13    0.84
   4   4   4   20.74    0.80
  -5  -4  -4    1.99    0.38
   5   4   4    2.16    0.39
  -6  -4  -4    2.11    0.45
   6   4   4    1.34    0.39
  -7  -4  -4    8.38    0.78
   7   4   4    6.74    0.65
 -10   5   4    1.83    0.52
   9  -5  -4    5.18    0.66
  -9   5   4    6.11    0.68
   8  -5  -4    4.11    0.52
  -8   5   4    4.47    0.55
   7  -5  -4    1.74    0.39
  -7   5   4    1.53    0.35
   6  -5  -4    8.46    0.55
   6  -5  -4    9.10    0.59
  -6   5   4    9.30    0.59
   5  -5  -4   40.33    1.18
   5  -5  -4   44.15    1.14
  -5   5   4   44.14    1.21
   4  -5  -4   25.25    0.87
   4  -5  -4   25.25    0.76
  -4   5   4   24.29    0.83
   3  -5  -4    3.64    0.29
   3  -5  -4    2.94    0.39
  -3   5   4    3.44    0.37
   2  -5  -4    0.64    0.25
   2  -5  -4    0.72    0.15
   2  -5  -4    0.60    0.15
  -2   5   4    0.62    0.21
   1  -5  -4    0.23    0.15
   1  -5  -4    0.21    0.21
  -1   5   4    0.18    0.17
  -1   5   4    0.07    0.09
   0  -5  -4    2.35    0.34
   0  -5  -4    2.57    0.28
   0   5   4    2.27    0.28
  -1  -5  -4   35.35    0.96
  -1  -5  -4   36.07    1.01
   1   5   4   35.27    0.95
  -2  -5  -4   20.76    0.75
  -2  -5  -4   21.36    0.76
   2   5   4   21.75    0.75
  -3  -5  -4   13.12    0.64
   3   5   4   13.76    0.64
  -4  -5  -4   28.23    1.01
   4   5   4   29.11    0.98
  -5  -5  -4   25.99    1.06
   5   5   4   25.52    0.97
  -6  -5  -4    7.79    0.71
   6   5   4    7.07    0.62
  -7  -5  -4    1.26    0.51
   7   5   4    1.60    0.48
   9  -6  -4    1.03    0.48
  -9   6   4    0.58    0.44
   8  -6  -4    3.15    0.49
  -8   6   4    2.59    0.49
   7  -6  -4    1.29    0.36
  -7   6   4    2.51    0.45
   6  -6  -4    0.11    0.24
   6  -6  -4    0.10    0.26
  -6   6   4   -0.16    0.25
   5  -6  -4   38.64    1.18
   5  -6  -4   40.32    1.10
  -5   6   4   40.88    1.19
   4  -6  -4   20.43    0.70
   4  -6  -4   19.03    0.80
  -4   6   4   23.06    0.85
   3  -6  -4   29.58    1.02
   3  -6  -4   33.00    0.84
  -3   6   4   32.41    0.96
   2  -6  -4    8.10    0.57
  -2   6   4    8.15    0.50
   1  -6  -4   12.73    0.66
   1  -6  -4   12.38    0.50
  -1   6   4   13.11    0.58
   0  -6  -4   43.17    1.20
   0  -6  -4   43.49    1.07
   0   6   4   40.75    1.07
  -1  -6  -4    5.65    0.46
  -1  -6  -4    6.04    0.47
   1   6   4    5.82    0.41
  -2  -6  -4    9.72    0.56
  -2  -6  -4    9.32    0.55
   2   6   4    9.69    0.55
  -3  -6  -4    2.06    0.39
   3   6   4    1.56    0.31
  -4  -6  -4    1.14    0.39
   4   6   4    1.30    0.35
  -5  -6  -4    3.58    0.53
   5   6   4    4.03    0.52
  -6  -6  -4    0.50    0.42
   6   6   4    0.67    0.39
   9  -7  -4    2.43    0.51
  -9   7   4    1.63    0.50
   8  -7  -4    6.85    0.68
  -8   7   4    9.86    0.82
   7  -7  -4    2.88    0.46
   7  -7  -4    3.57    0.49
  -7   7   4    2.80    0.50
   6  -7  -4   30.01    1.00
   6  -7  -4   29.69    1.07
  -6   7   4   30.47    1.09
   5  -7  -4    2.17    0.32
   5  -7  -4    1.28    0.34
  -5   7   4    2.50    0.41
   4  -7  -4   20.79    0.88
   4  -7  -4   21.03    0.73
  -4   7   4   22.58    0.86
   3  -7  -4    0.99    0.31
  -3   7   4    1.77    0.34
   2  -7  -4    0.62    0.27
  -2   7   4    0.57    0.24
   1  -7  -4   10.75    0.65
  -1   7   4   10.87    0.57
   0  -7  -4    4.87    0.47
   0  -7  -4    5.10    0.42
   0   7   4    5.90    0.47
  -1  -7  -4    4.37    0.45
  -1  -7  -4    4.61    0.46
   1   7   4    4.61    0.43
  -2  -7  -4    4.18    0.45
  -2  -7  -4    4.71    0.49
   2   7   4    3.80    0.40
  -3  -7  -4    9.15    0.68
   3   7   4    9.43    0.62
  -4  -7  -4    4.41    0.56
   4   7   4    4.55    0.52
  -5  -7  -4   12.15    0.84
   5   7   4   11.96    0.81
   8  -8  -4    0.20    0.36
  -8   8   4   -0.04    0.34
   7  -8  -4   -0.31    0.33
   7  -8  -4   -0.33    0.28
  -7   8   4   -0.06    0.34
   6  -8  -4    4.51    0.57
   6  -8  -4    3.64    0.46
  -6   8   4    4.48    0.54
   5  -8  -4    1.83    0.34
   5  -8  -4    2.00    0.45
  -5   8   4    2.47    0.40
   4  -8  -4    1.88    0.40
  -4   8   4    2.48    0.42
   3  -8  -4    6.47    0.60
  -3   8   4    6.77    0.52
   2  -8  -4   11.82    0.70
  -2   8   4   10.69    0.61
   1  -8  -4    2.26    0.41
  -1   8   4    2.80    0.37
   0  -8  -4    6.01    0.58
   0   8   4    6.49    0.51
  -1  -8  -4   16.21    0.80
  -1  -8  -4   17.18    0.78
   1   8   4   15.69    0.72
  -2  -8  -4   13.31    0.74
  -2  -8  -4   12.05    0.71
   2   8   4   10.72    0.67
  -3  -8  -4    2.92    0.50
   3   8   4    2.66    0.43
  -4  -8  -4    3.19    0.57
   4   8   4    3.46    0.50
   8  -9  -4    8.37    0.76
  -8   9   4    8.98    0.81
   7  -9  -4    2.15    0.52
   7  -9  -4    1.96    0.42
  -7   9   4    1.24    0.42
   6  -9  -4    1.54    0.45
  -6   9   4    1.15    0.41
   5  -9  -4    2.02    0.46
  -5   9   4    1.75    0.39
   4  -9  -4   21.13    1.00
  -4   9   4   20.66    0.91
   3  -9  -4   26.38    1.09
  -3   9   4   25.93    0.98
   2  -9  -4    3.33    0.49
  -2   9   4    2.69    0.40
   1  -9  -4    0.11    0.31
  -1   9   4    0.19    0.27
   0  -9  -4    0.54    0.33
   0   9   4    0.52    0.28
  -1  -9  -4    2.36    0.45
   1   9   4    2.55    0.42
  -2  -9  -4    2.59    0.45
   2   9   4    2.38    0.43
  -3  -9  -4   -0.09    0.38
   7 -10  -4    2.59    0.59
  -7  10   4    2.26    0.49
   6 -10  -4   -0.16    0.40
  -6  10   4   -0.24    0.37
   5 -10  -4   -0.28    0.38
  -5  10   4    0.66    0.35
   4 -10  -4    7.48    0.74
  -4  10   4    7.32    0.64
   3 -10  -4    4.21    0.58
  -3  10   4    5.14    0.54
   2 -10  -4    2.11    0.51
  -2  10   4    2.51    0.42
   1 -10  -4    4.10    0.55
  -1  10   4    3.76    0.46
   0 -10  -4   10.12    0.81
  -1 -10  -4    2.95    0.53
   5 -11  -4    4.38    0.67
  -5  11   4    4.08    0.58
   4 -11  -4    0.68    0.50
  -4  11   4    0.44    0.38
   3 -11  -4    7.17    0.76
   2 -11  -4    0.80    0.42
   1 -11  -4   -0.20    0.37
   0 -11  -4    1.06    0.43
   0  13  -5    0.94    0.45
   0 -13   5    0.73    0.45
  -1  13  -5    0.27    0.35
   1 -13   5    0.79    0.45
  -2  13  -5   -0.81    0.35
   2 -13   5   -0.65    0.33
  -3  13  -5    2.49    0.53
   3 -13   5    2.41    0.56
   3 -13   5    2.93    0.52
  -4  13  -5    3.28    0.56
   4 -13   5    4.28    0.65
   4 -13   5    3.69    0.56
   2  12  -5    0.22    0.38
   1  12  -5    0.64    0.40
  -1 -12   5    1.09    0.42
   0  12  -5    4.55    0.56
   0 -12   5    4.42    0.60
  -1  12  -5    1.46    0.40
   1 -12   5    1.12    0.43
  -2  12  -5    0.33    0.37
   2 -12   5    1.08    0.45
  -3  12  -5   23.53    1.02
   3 -12   5   24.02    1.01
   3 -12   5   24.68    1.10
  -4  12  -5    6.04    0.65
   4 -12   5    7.19    0.75
   4 -12   5    6.18    0.65
  -5  12  -5   -0.23    0.33
   5 -12   5    0.01    0.40
   5 -12   5    0.00    0.35
  -6  12  -5    0.93    0.48
   6 -12   5    1.21    0.50
   6 -12   5    0.97    0.49
   3  11  -5    1.00    0.43
  -3 -11   5    1.24    0.47
   2  11  -5    4.13    0.53
  -2 -11   5    4.59    0.61
  -2 -11   5    4.76    0.52
   1  11  -5    0.79    0.33
  -1 -11   5    1.03    0.37
  -1 -11   5    0.66    0.34
   0  11  -5    0.00    0.28
   0 -11   5    0.14    0.30
  -1  11  -5    3.56    0.45
   1 -11   5    3.30    0.48
  -2  11  -5    8.81    0.63
   2 -11   5    8.88    0.70
   2 -11   5    9.50    0.64
  -3  11  -5   15.74    0.78
   3 -11   5   13.77    0.76
   3 -11   5   14.89    0.82
  -4  11  -5    0.99    0.41
   4 -11   5    0.89    0.39
   4 -11   5    1.18    0.38
  -5  11  -5    2.64    0.51
   5 -11   5    2.93    0.51
   5 -11   5    3.70    0.56
  -6  11  -5    0.37    0.35
   6 -11   5   -0.13    0.35
   6 -11   5    0.59    0.39
  -7  11  -5    6.36    0.67
   7 -11   5    7.05    0.71
   7 -11   5    6.89    0.72
  -5 -10   5    0.02    0.42
   4  10  -5    1.95    0.50
  -4 -10   5    1.48    0.45
   3  10  -5    0.42    0.32
  -3 -10   5    0.62    0.43
   2  10  -5    2.75    0.44
  -2 -10   5    2.31    0.40
  -2 -10   5    3.10    0.50
   1  10  -5    7.24    0.56
  -1 -10   5    6.33    0.57
  -1 -10   5    7.74    0.66
   0  10  -5    2.86    0.42
   0 -10   5    2.18    0.38
   0 -10   5    2.67    0.41
  -1  10  -5   24.48    0.91
   1 -10   5   23.76    0.94
  -2  10  -5   28.51    0.97
   2 -10   5   27.84    1.04
   2 -10   5   27.77    0.96
  -3  10  -5    0.54    0.28
   3 -10   5    0.46    0.32
   3 -10   5    0.64    0.33
  -4  10  -5    0.54    0.35
   4 -10   5    0.98    0.35
   4 -10   5    0.84    0.33
  -5  10  -5    2.98    0.45
   5 -10   5    2.45    0.43
   5 -10   5    2.91    0.44
  -6  10  -5    0.32    0.37
   6 -10   5    0.52    0.33
   6 -10   5    0.17    0.37
  -7  10  -5    1.16    0.39
   7 -10   5    1.06    0.45
   7 -10   5    1.09    0.39
   8 -10   5    2.49    0.54
  -6  -9   5    0.61    0.49
   5   9  -5    5.51    0.74
  -5  -9   5    3.45    0.57
   4   9  -5    1.93    0.50
  -4  -9   5    1.27    0.41
   3   9  -5    4.46    0.50
  -3  -9   5    3.67    0.50
   2   9  -5    5.15    0.48
  -2  -9   5    5.20    0.56
  -2  -9   5    5.53    0.49
   1   9  -5    4.33    0.45
  -1  -9   5    3.22    0.45
  -1  -9   5    3.37    0.40
   0   9  -5   51.66    1.30
   0  -9   5   46.58    1.32
   0  -9   5   49.57    1.36
  -1   9  -5   22.69    0.82
   1  -9   5   21.04    0.85
   1  -9   5   20.12    0.76
   2  -9   5   18.87    0.75
   2  -9   5   20.43    0.83
  -3   9  -5   12.23    0.65
   3  -9   5   11.91    0.65
   3  -9   5   11.60    0.64
  -4   9  -5    5.35    0.49
   4  -9   5    5.64    0.52
   4  -9   5    5.03    0.48
  -5   9  -5   14.82    0.74
   5  -9   5   14.93    0.78
   5  -9   5   15.54    0.78
  -6   9  -5    3.70    0.49
   6  -9   5    3.83    0.49
   6  -9   5    3.85    0.48
  -7   9  -5    3.07    0.50
   7  -9   5    2.85    0.51
  -8   9  -5    2.03    0.49
   8  -9   5    2.61    0.52
   6   8  -5    1.15    0.59
  -6  -8   5    0.37    0.45
   5   8  -5    0.98    0.45
  -5  -8   5    0.35    0.40
   4   8  -5    0.85    0.36
  -4  -8   5    0.59    0.33
   3   8  -5    0.51    0.28
  -3  -8   5    0.41    0.30
   2   8  -5   11.42    0.61
  -2  -8   5    9.80    0.55
  -2  -8   5    9.48    0.61
   1   8  -5   24.45    0.81
  -1  -8   5   22.71    0.88
  -1  -8   5   23.45    0.81
   0   8  -5   43.22    1.12
   0  -8   5   42.10    1.19
   0  -8   5   44.88    1.20
  -1   8  -5    6.42    0.44
   1  -8   5    6.61    0.45
   1  -8   5    6.35    0.43
   1  -8   5    6.41    0.45
  -2   8  -5   13.91    0.60
   2  -8   5   14.07    0.60
   2  -8   5   12.80    0.61
   2  -8   5   13.69    0.55
  -3   8  -5    9.28    0.54
   3  -8   5    9.53    0.54
   3  -8   5    9.13    0.52
  -4   8  -5    5.39    0.47
   4  -8   5    4.82    0.44
   4  -8   5    5.49    0.49
  -5   8  -5    0.14    0.27
   5  -8   5    0.12    0.28
   5  -8   5    0.42    0.26
  -6   8  -5    2.01    0.37
   6  -8   5    1.87    0.37
   6  -8   5    1.20    0.33
  -7   8  -5    0.41    0.34
   7  -8   5    0.06    0.30
   8  -8   5    0.05    0.37
   7   7  -5    0.36    0.59
  -7  -7   5    0.30    0.39
   6   7  -5    6.86    0.76
  -6  -7   5    6.97    0.73
   5   7  -5   11.48    0.85
  -5  -7   5   11.49    0.78
   4   7  -5   11.19    0.74
  -4  -7   5   10.62    0.70
   3   7  -5   42.62    1.19
  -3  -7   5   42.09    1.11
  -3  -7   5   43.37    1.30
   2   7  -5   83.28    1.77
  -2  -7   5   82.46    1.77
  -2  -7   5   81.92    1.89
   1   7  -5    0.39    0.23
  -1  -7   5    0.66    0.21
  -1  -7   5    0.78    0.26
   0   7  -5    3.36    0.32
   0  -7   5    3.88    0.37
   0  -7   5    3.82    0.37
  -1   7  -5    1.10    0.25
   1  -7   5    0.82    0.22
   1  -7   5    0.89    0.21
   1  -7   5    0.48    0.20
  -2   7  -5    0.78    0.23
   2  -7   5    0.60    0.24
   2  -7   5    0.35    0.17
   2  -7   5    0.76    0.23
   3  -7   5   29.50    0.89
   3  -7   5   29.81    0.77
   3  -7   5   29.40    0.91
  -4   7  -5   10.31    0.54
   4  -7   5    9.93    0.53
   4  -7   5   10.31    0.53
  -5   7  -5   11.62    0.59
   5  -7   5   12.70    0.61
   5  -7   5   12.16    0.61
  -6   7  -5    4.79    0.46
   6  -7   5    4.27    0.44
   6  -7   5    5.77    0.52
  -7   7  -5    2.05    0.39
   7  -7   5    1.81    0.36
  -8   7  -5   13.99    0.81
   8  -7   5   11.85    0.78
  -9   7  -5    3.41    0.53
   9  -7   5    3.81    0.57
   8   6  -5    7.52    0.89
  -8  -6   5    9.24    0.88
   7   6  -5    5.83    0.78
  -7  -6   5    6.70    0.72
   6   6  -5    0.43    0.45
  -6  -6   5    0.17    0.33
   5   6  -5    2.25    0.48
  -5  -6   5    1.79    0.40
   4   6  -5    2.37    0.39
  -4  -6   5    2.45    0.38
   3   6  -5   37.97    1.08
  -3  -6   5   36.09    0.97
  -3  -6   5   36.56    1.13
   2   6  -5    6.31    0.44
  -2  -6   5    6.97    0.50
  -2  -6   5    7.59    0.42
   1   6  -5   36.37    0.94
  -1  -6   5   36.44    1.02
  -1  -6   5   35.17    0.95
   0   6  -5    6.45    0.37
   0  -6   5    5.72    0.41
   0  -6   5    7.55    0.40
  -1   6  -5   14.31    0.53
   1  -6   5   14.39    0.53
   1  -6   5   14.65    0.55
   1  -6   5   14.03    0.57
  -2   6  -5   62.38    1.34
   2  -6   5   61.93    1.40
   2  -6   5   61.49    1.29
   2  -6   5   60.74    1.33
  -3   6  -5    1.85    0.28
   3  -6   5    2.11    0.27
   3  -6   5    1.35    0.24
   3  -6   5    2.05    0.21
   3  -6   5    2.42    0.25
  -4   6  -5   18.06    0.59
  -4   6  -5   17.23    0.64
   4  -6   5   16.63    0.55
   4  -6   5   17.48    0.65
   4  -6   5   17.73    0.58
   4  -6   5   17.36    0.65
  -5   6  -5    1.98    0.30
  -5   6  -5    2.28    0.30
   5  -6   5    2.54    0.33
   5  -6   5    2.37    0.30
   5  -6   5    2.06    0.32
  -6   6  -5   15.63    0.68
   6  -6   5   17.32    0.69
   6  -6   5   15.96    0.69
   6  -6   5   16.23    0.67
  -7   6  -5    4.43    0.49
   7  -6   5    4.00    0.44
   7  -6   5    4.29    0.46
  -8   6  -5    0.93    0.35
   8  -6   5    0.50    0.37
   8  -6   5    1.02    0.33
  -9   6  -5    0.73    0.41
   9  -6   5    0.39    0.39
   9  -6   5    0.68    0.45
   8   5  -5    3.06    0.67
  -8  -5   5    4.68    0.66
   7   5  -5   16.14    1.04
  -7  -5   5   16.66    0.93
   6   5  -5   11.98    0.78
  -6  -5   5   11.60    0.71
   5   5  -5   16.01    0.84
  -5  -5   5   17.77    0.79
   4   5  -5  182.27    3.21
   4   5  -5  179.32    3.45
  -4  -5   5  180.84    3.44
   3   5  -5   13.95    0.63
  -3  -5   5   12.94    0.64
  -3  -5   5   14.34    0.53
   2   5  -5   62.48    1.36
  -2  -5   5   61.95    1.47
  -2  -5   5   65.54    1.38
   1   5  -5    1.15    0.20
  -1  -5   5    1.26    0.22
  -1  -5   5    1.15    0.23
   0   5  -5    0.00    0.13
   0  -5   5    0.12    0.15
   0  -5   5    0.24    0.14
  -1   5  -5    4.36    0.29
   1  -5   5    3.99    0.28
   1  -5   5    4.05    0.16
   1  -5   5    4.10    0.30
   1  -5   5    3.62    0.29
  -2   5  -5   13.11    0.38
  -2   5  -5   12.48    0.48
   2  -5   5   13.91    0.38
   2  -5   5   14.06    0.53
   2  -5   5   13.57    0.48
   2  -5   5   13.99    0.50
  -3   5  -5    6.66    0.39
  -3   5  -5    7.61    0.34
   3  -5   5    7.60    0.38
   3  -5   5    7.57    0.34
   3  -5   5    6.55    0.38
   3  -5   5    6.64    0.35
  -4   5  -5   15.04    0.59
  -4   5  -5   16.66    0.56
  -4   5  -5   16.51    0.54
   4  -5   5   16.04    0.61
   4  -5   5   16.09    0.55
   4  -5   5   16.87    0.59
   4  -5   5   16.55    0.55
  -5   5  -5   12.01    0.54
   5  -5   5   11.89    0.55
   5  -5   5   11.65    0.53
   5  -5   5   11.10    0.52
   5  -5   5   11.52    0.49
  -6   5  -5    6.22    0.48
   6  -5   5    7.05    0.52
   6  -5   5    5.75    0.43
  -7   5  -5   32.15    1.06
   7  -5   5   30.66    1.01
   7  -5   5   29.39    0.97
  -8   5  -5   10.33    0.72
   8  -5   5   10.11    0.67
   8  -5   5   10.42    0.74
  -9   5  -5    1.89    0.47
   9  -5   5    2.87    0.54
   9  -5   5    2.11    0.46
   8   4  -5    0.64    0.49
  -8  -4   5    0.63    0.42
   7   4  -5    6.70    0.68
  -7  -4   5    8.13    0.64
   6   4  -5   54.72    1.52
  -6  -4   5   53.88    1.50
   5   4  -5   16.26    0.74
  -5  -4   5   14.63    0.70
   4   4  -5    1.07    0.27
   4   4  -5    1.60    0.21
  -4  -4   5    1.59    0.29
  -4  -4   5    1.12    0.20
   3   4  -5    9.19    0.41
   3   4  -5    9.99    0.52
  -3  -4   5    9.81    0.36
  -3  -4   5   10.40    0.54
  -3  -4   5    9.45    0.41
   2   4  -5    1.62    0.22
  -2  -4   5    1.86    0.28
  -2  -4   5    1.54    0.20
  -2  -4   5    1.66    0.14
   1   4  -5   37.60    0.88
  -1  -4   5   34.96    0.89
  -1  -4   5   37.33    0.96
   0   4  -5   25.15    0.66
   0  -4   5   24.57    0.72
   0  -4   5   24.73    0.71
  -1   4  -5   12.58    0.43
   1  -4   5   12.89    0.50
   1  -4   5   12.83    0.44
   1  -4   5   13.02    0.47
   1  -4   5   13.57    0.33
  -2   4  -5  106.34    1.80
  -2   4  -5  102.41    1.91
   2  -4   5  104.71    1.95
   2  -4   5  103.90    2.02
   2  -4   5  106.18    1.80
   2  -4   5  104.29    1.90
  -3   4  -5   45.44    1.01
  -3   4  -5   45.42    0.97
   3  -4   5   45.42    0.97
   3  -4   5   45.23    1.02
   3  -4   5   44.72    1.06
   3  -4   5   44.58    1.01
  -4   4  -5   27.41    0.74
  -4   4  -5   27.55    0.74
   4  -4   5   26.93    0.75
   4  -4   5   26.45    0.77
   4  -4   5   26.20    0.73
   4  -4   5   26.61    0.75
  -5   4  -5   30.31    0.87
  -5   4  -5   29.89    0.83
  -5   4  -5   30.65    0.83
   5  -4   5   29.10    0.83
   5  -4   5   30.93    0.85
   5  -4   5   29.63    0.85
   5  -4   5   29.95    0.83
  -6   4  -5   11.14    0.58
  -6   4  -5   10.39    0.53
   6  -4   5    9.00    0.55
   6  -4   5   10.32    0.53
  -7   4  -5    3.55    0.46
   7  -4   5    2.89    0.38
   7  -4   5    3.92    0.43
  -8   4  -5    0.32    0.35
   8  -4   5   -0.29    0.29
   8  -4   5    0.17    0.28
  -9   4  -5    1.51    0.47
   9  -4   5    1.16    0.46
   9   3  -5    4.44    0.65
  -9  -3   5    4.46    0.62
   8   3  -5    5.05    0.62
  -8  -3   5    6.35    0.65
   7   3  -5   37.16    1.31
  -7  -3   5   35.94    1.09
  -7  -3   5   37.47    1.23
   6   3  -5  139.26    2.86
  -6  -3   5  142.86    2.65
  -6  -3   5  138.77    2.83
   5   3  -5    7.92    0.53
  -5  -3   5    7.93    0.43
  -5  -3   5    7.49    0.53
   4   3  -5   32.54    0.77
   4   3  -5   29.70    0.94
  -4  -3   5   31.43    0.78
  -4  -3   5   31.62    0.96
  -4  -3   5   31.93    0.80
   3   3  -5   21.39    0.74
   3   3  -5   22.58    0.62
  -3  -3   5   23.27    0.74
  -3  -3   5   22.70    0.59
  -3  -3   5   22.14    0.63
   2   3  -5  112.99    2.08
   2   3  -5  113.87    2.08
  -2  -3   5  113.46    2.17
  -2  -3   5  112.09    2.09
  -2  -3   5  109.98    1.89
   1   3  -5   17.83    0.52
   1   3  -5   17.21    0.54
  -1  -3   5   17.50    0.38
  -1  -3   5   16.46    0.58
  -1  -3   5   17.44    0.54
   0   3  -5    2.39    0.23
   0   3  -5    2.38    0.21
   0  -3   5    2.48    0.14
   0  -3   5    2.00    0.22
   0  -3   5    2.50    0.23
  -1   3  -5    1.04    0.17
  -1   3  -5    1.04    0.15
   1  -3   5    1.40    0.17
   1  -3   5    1.38    0.13
   1  -3   5    1.15    0.18
   1  -3   5    1.14    0.18
  -2   3  -5    6.06    0.32
  -2   3  -5    6.54    0.29
   2  -3   5    6.36    0.28
   2  -3   5    6.22    0.32
   2  -3   5    6.45    0.33
   2  -3   5    5.81    0.28
  -3   3  -5   -0.01    0.11
  -3   3  -5    0.05    0.12
   3  -3   5    0.19    0.13
   3  -3   5   -0.10    0.12
   3  -3   5   -0.08    0.11
   3  -3   5    0.09    0.14
  -4   3  -5    2.45    0.27
  -4   3  -5    2.72    0.27
  -4   3  -5    2.44    0.27
   4  -3   5    2.29    0.25
   4  -3   5    2.00    0.24
   4  -3   5    2.21    0.25
   4  -3   5    2.48    0.26
  -5   3  -5   26.63    0.82
  -5   3  -5   27.41    0.79
   5  -3   5   26.92    0.76
   5  -3   5   25.78    0.81
   5  -3   5   26.28    0.75
  -6   3  -5   36.62    1.06
  -6   3  -5   36.82    1.01
   6  -3   5   38.37    1.08
   6  -3   5   36.45    0.99
  -7   3  -5    7.96    0.61
  -7   3  -5    8.07    0.53
   7  -3   5    8.05    0.50
   7  -3   5    7.09    0.55
  -8   3  -5   12.06    0.78
   8  -3   5   14.15    0.81
  -9   3  -5    6.33    0.69
   9  -3   5    6.59    0.70
   9   2  -5   26.85    1.23
  -9  -2   5   25.58    1.11
  -9  -2   5   25.79    1.13
   8   2  -5   23.08    1.09
  -8  -2   5   23.18    0.95
  -8  -2   5   24.12    1.02
   7   2  -5    2.44    0.44
  -7  -2   5    4.12    0.45
  -7  -2   5    2.65    0.39
   6   2  -5    0.58    0.34
  -6  -2   5    0.58    0.25
  -6  -2   5    0.37    0.23
   5   2  -5   17.30    0.72
  -5  -2   5   18.55    0.65
  -5  -2   5   18.18    0.72
   4   2  -5   16.09    0.63
   4   2  -5   16.48    0.51
  -4  -2   5   16.63    0.52
  -4  -2   5   15.65    0.62
  -4  -2   5   16.66    0.56
   3   2  -5   62.41    1.42
   3   2  -5   66.95    1.32
  -3  -2   5   65.00    1.33
  -3  -2   5   66.28    1.44
  -3  -2   5   68.78    1.31
   2   2  -5   43.94    1.02
   2   2  -5   46.54    1.00
  -2  -2   5   45.21    1.07
  -2  -2   5   45.23    0.91
  -2  -2   5   45.61    1.01
   1   2  -5   24.44    0.60
   1   2  -5   24.93    0.65
  -1  -2   5   23.83    0.65
  -1  -2   5   24.54    0.69
  -1  -2   5   24.71    0.53
   0   2  -5   79.46    1.54
   0   2  -5   79.67    1.41
   0  -2   5   76.21    1.53
   0  -2   5   76.61    1.52
   0  -2   5   77.78    1.35
  -1   2  -5    1.99    0.17
  -1   2  -5    1.73    0.20
   1  -2   5    1.60    0.16
   1  -2   5    1.75    0.20
   1  -2   5    1.94    0.17
   1  -2   5    1.80    0.20
  -2   2  -5  131.96    2.39
  -2   2  -5  131.13    2.20
   2  -2   5  128.58    2.23
   2  -2   5  131.78    2.35
   2  -2   5  127.64    2.38
   2  -2   5  131.53    2.21
  -3   2  -5  186.29    3.08
  -3   2  -5  189.75    3.22
  -3   2  -5  184.11    3.26
   3  -2   5  185.63    3.07
   3  -2   5  183.43    3.22
   3  -2   5  186.10    3.27
   3  -2   5  183.62    3.14
  -4   2  -5   79.71    1.63
  -4   2  -5   81.74    1.66
   4  -2   5   82.81    1.55
   4  -2   5   83.92    1.65
   4  -2   5   82.77    1.65
   4  -2   5   80.92    1.66
  -5   2  -5    0.29    0.19
  -5   2  -5    0.64    0.23
   5  -2   5    0.61    0.19
   5  -2   5    0.34    0.16
   5  -2   5    0.30    0.22
  -6   2  -5   23.33    0.84
  -6   2  -5   23.65    0.82
   6  -2   5   24.70    0.75
   6  -2   5   22.78    0.85
  -7   2  -5    5.61    0.53
  -7   2  -5    5.44    0.54
   7  -2   5    5.06    0.53
  -8   2  -5    0.24    0.30
  -8   2  -5    0.38    0.33
   8  -2   5    0.10    0.35
  -9   2  -5    5.23    0.64
   9  -2   5    6.23    0.68
   9   1  -5    6.52    0.72
  -9  -1   5    5.59    0.60
   8   1  -5   10.62    0.74
  -8  -1   5   10.85    0.70
  -8  -1   5   11.29    0.71
   7   1  -5    0.14    0.32
  -7  -1   5    0.01    0.26
  -7  -1   5    0.22    0.26
   6   1  -5   90.31    2.05
  -6  -1   5   91.64    1.93
  -6  -1   5   93.81    1.99
   5   1  -5    8.11    0.39
   5   1  -5    6.37    0.48
  -5  -1   5    7.07    0.43
  -5  -1   5    8.15    0.48
   4   1  -5   72.83    1.47
   4   1  -5   73.20    1.58
  -4  -1   5   73.80    1.57
  -4  -1   5   75.98    1.52
   3   1  -5    0.82    0.16
   3   1  -5    0.69    0.18
  -3  -1   5    0.78    0.16
  -3  -1   5    0.77    0.18
   2   1  -5   20.93    0.59
   2   1  -5   21.07    0.61
  -2  -1   5   21.50    0.63
  -2  -1   5   20.16    0.59
  -2  -1   5   21.32    0.56
   1   1  -5  107.75    1.90
   1   1  -5  107.99    2.01
  -1  -1   5  111.07    1.86
  -1  -1   5  106.48    2.01
  -1  -1   5  107.91    2.00
   0   1  -5    9.25    0.39
   0   1  -5   10.07    0.30
   0  -1   5    9.81    0.33
   0  -1   5    9.78    0.39
   0  -1   5    9.80    0.39
  -1   1  -5  184.56    2.89
  -1   1  -5  178.97    3.15
   1  -1   5  177.94    3.08
   1  -1   5  178.67    2.96
   1  -1   5  176.35    3.15
  -2   1  -5   19.70    0.46
  -2   1  -5   19.74    0.58
   2  -1   5   19.32    0.55
   2  -1   5   19.05    0.59
   2  -1   5   19.56    0.46
   2  -1   5   19.50    0.60
  -3   1  -5   29.72    0.78
  -3   1  -5   30.42    0.66
  -3   1  -5   29.66    0.80
   3  -1   5   30.41    0.79
   3  -1   5   30.55    0.67
   3  -1   5   31.91    0.84
   3  -1   5   30.73    0.80
  -4   1  -5    0.74    0.22
  -4   1  -5    1.10    0.21
   4  -1   5    0.50    0.21
   4  -1   5    1.11    0.21
   4  -1   5    0.71    0.15
  -5   1  -5    3.04    0.33
   5  -1   5    2.61    0.33
   5  -1   5    2.91    0.27
  -6   1  -5    8.53    0.57
  -6   1  -5    9.04    0.58
   6  -1   5    9.40    0.56
  -7   1  -5   23.53    0.93
  -7   1  -5   25.08    0.96
   7  -1   5   23.84    0.93
  -8   1  -5    7.26    0.65
  -8   1  -5    8.26    0.68
   8  -1   5    7.33    0.65
  -9   1  -5    0.17    0.41
   9  -1   5    0.20    0.44
   9   0  -5    8.56    0.77
  -9   0   5    8.03    0.73
   8   0  -5   18.72    0.95
  -8   0   5   17.84    0.83
   7   0  -5   15.87    0.77
  -7   0   5   13.83    0.71
  -7   0   5   13.63    0.67
   6   0  -5    7.48    0.53
  -6   0   5    7.06    0.47
  -6   0   5    6.22    0.45
   5   0  -5    0.81    0.25
   5   0  -5    0.71    0.20
  -5   0   5    0.85    0.24
  -5   0   5    0.57    0.20
   4   0  -5    0.18    0.18
   4   0  -5    0.54    0.18
  -4   0   5    0.42    0.19
  -4   0   5    0.09    0.14
   3   0  -5   24.27    0.68
   3   0  -5   23.30    0.68
  -3   0   5   23.43    0.67
  -3   0   5   23.70    0.68
   2   0  -5   81.88    1.61
   2   0  -5   80.90    1.52
  -2   0   5   80.17    1.57
  -2   0   5   79.52    1.52
   1   0  -5   56.98    1.10
   1   0  -5   55.04    1.21
  -1   0   5   57.48    1.12
  -1   0   5   56.96    1.18
   0   0  -5  102.55    1.74
   0   0  -5  102.66    1.98
   0   0   5  107.29    1.93
   0   0   5  103.57    1.83
  -1   0  -5  145.78    2.26
  -1   0  -5  139.44    2.59
   1   0   5  142.59    2.44
   1   0   5  140.01    2.52
  -2   0  -5   56.62    1.22
  -2   0  -5   57.10    0.97
  -2   0  -5   55.94    1.23
   2   0   5   54.54    1.22
   2   0   5   55.26    1.18
   2   0   5   57.43    0.98
  -3   0  -5   44.86    1.07
  -3   0  -5   44.61    1.06
   3   0   5   44.79    0.84
   3   0   5   44.80    1.05
   3   0   5   44.65    1.08
  -4   0  -5   85.53    1.78
  -4   0  -5   83.55    1.72
   4   0   5   84.96    1.76
  -5   0  -5   26.56    0.87
   5   0   5   26.70    0.86
  -6   0  -5    0.53    0.28
   6   0   5    1.19    0.30
  -7   0  -5    5.94    0.57
  -7   0  -5    4.78    0.55
   7   0   5    5.98    0.60
  -8   0  -5    5.97    0.61
  -8   0  -5    7.71    0.71
   8   0   5    6.56    0.66
  10  -1  -5    2.80    0.57
 -10   1   5    2.20    0.58
   9  -1  -5    0.61    0.39
  -9   1   5   -0.23    0.31
   8  -1  -5    0.46    0.37
  -8   1   5    0.65    0.32
   7  -1  -5    8.39    0.60
  -7   1   5    8.66    0.61
   6  -1  -5    0.91    0.28
  -6   1   5    0.72    0.23
  -6   1   5    0.76    0.27
   5  -1  -5   34.34    0.91
   5  -1  -5   34.89    1.00
  -5   1   5   33.28    0.89
  -5   1   5   33.86    0.97
   4  -1  -5   51.07    1.18
   4  -1  -5   51.00    1.19
  -4   1   5   49.16    1.11
  -4   1   5   49.64    1.19
   3  -1  -5   58.19    1.26
   3  -1  -5   60.13    1.33
  -3   1   5   59.42    1.23
  -3   1   5   58.88    1.28
   2  -1  -5  112.97    2.17
   2  -1  -5  112.89    1.99
  -2   1   5  106.58    2.01
  -2   1   5  113.28    2.04
   1  -1  -5   57.55    1.06
   1  -1  -5   58.00    1.28
  -1   1   5   53.93    1.13
  -1   1   5   54.28    1.16
   0  -1  -5   30.90    0.58
   0  -1  -5   30.18    0.84
   0   1   5   30.01    0.74
   0   1   5   29.44    0.75
  -1  -1  -5    4.49    0.30
  -1  -1  -5    5.15    0.34
   1   1   5    5.13    0.33
   1   1   5    5.29    0.30
  -2  -1  -5   12.23    0.52
   2   1   5   13.16    0.52
   2   1   5   12.92    0.50
  -3  -1  -5    4.81    0.38
  -3  -1  -5    4.91    0.40
   3   1   5    5.24    0.36
  -4  -1  -5   69.01    1.57
   4   1   5   71.19    1.57
  -5  -1  -5    4.24    0.45
   5   1   5    4.71    0.46
  -6  -1  -5    3.67    0.48
   6   1   5    2.84    0.41
  -7  -1  -5    0.27    0.36
  -7  -1  -5    0.45    0.31
   7   1   5    0.07    0.30
  -8  -1  -5   18.77    1.00
  -8  -1  -5   17.66    0.97
   8   1   5   17.66    0.98
  10  -2  -5    1.46    0.48
 -10   2   5    1.32    0.50
   9  -2  -5    0.81    0.44
  -9   2   5    1.42    0.45
   8  -2  -5   24.54    1.02
  -8   2   5   26.61    1.05
   7  -2  -5   10.64    0.69
  -7   2   5   10.50    0.63
   6  -2  -5    4.30    0.43
  -6   2   5    4.55    0.45
   5  -2  -5    8.60    0.52
   5  -2  -5    8.83    0.50
  -5   2   5    9.54    0.54
  -5   2   5    8.62    0.42
   4  -2  -5    9.49    0.48
   4  -2  -5    9.49    0.50
  -4   2   5    8.84    0.50
  -4   2   5    9.22    0.41
   3  -2  -5   10.41    0.43
   3  -2  -5   10.11    0.48
  -3   2   5   10.43    0.41
  -3   2   5    9.82    0.46
   2  -2  -5   19.63    0.53
   2  -2  -5   18.31    0.67
  -2   2   5   18.46    0.55
  -2   2   5   18.73    0.60
   1  -2  -5  111.73    1.85
   1  -2  -5  110.65    2.19
  -1   2   5  107.56    2.01
  -1   2   5  111.68    2.02
   0  -2  -5   38.64    1.01
   0  -2  -5   37.79    0.90
   0   2   5   37.56    0.89
   0   2   5   37.92    0.90
  -1  -2  -5  124.67    2.40
  -1  -2  -5  123.87    2.27
   1   2   5  123.96    2.25
   1   2   5  119.85    2.27
  -2  -2  -5   24.58    0.76
  -2  -2  -5   23.61    0.76
   2   2   5   24.39    0.73
  -3  -2  -5   46.53    1.18
  -3  -2  -5   45.77    1.14
   3   2   5   48.01    1.17
  -4  -2  -5    5.05    0.46
   4   2   5    5.92    0.45
  -5  -2  -5    1.54    0.36
   5   2   5    1.09    0.33
  -6  -2  -5   21.69    0.94
   6   2   5   20.45    0.88
  -7  -2  -5    1.30    0.45
   7   2   5    1.77    0.44
  -8  -2  -5    1.64    0.49
  -8  -2  -5    0.20    0.42
   8   2   5    1.58    0.50
  10  -3  -5    2.54    0.56
 -10   3   5    2.90    0.56
   9  -3  -5    0.90    0.43
  -9   3   5    0.82    0.39
   8  -3  -5    0.78    0.39
  -8   3   5    1.13    0.39
   7  -3  -5    2.69    0.44
  -7   3   5    3.48    0.48
   6  -3  -5    6.57    0.47
   6  -3  -5    6.95    0.51
  -6   3   5    7.18    0.52
   5  -3  -5   12.33    0.60
   5  -3  -5   11.37    0.61
  -5   3   5   11.77    0.62
   4  -3  -5   37.82    1.07
   4  -3  -5   38.27    0.99
  -4   3   5   38.46    0.88
  -4   3   5   39.80    1.08
   3  -3  -5  156.29    2.70
   3  -3  -5  153.08    2.94
  -3   3   5  151.76    2.66
  -3   3   5  156.40    2.84
   2  -3  -5   71.87    1.63
   2  -3  -5   73.24    1.35
  -2   3   5   71.10    1.51
  -2   3   5   74.05    1.42
   1  -3  -5   17.66    0.66
   1  -3  -5   16.74    0.53
  -1   3   5   17.23    0.58
  -1   3   5   16.70    0.53
   0  -3  -5   24.04    0.68
   0  -3  -5   24.65    0.80
   0   3   5   23.48    0.69
   0   3   5   24.41    0.69
  -1  -3  -5   33.37    0.89
  -1  -3  -5   34.17    0.95
   1   3   5   33.76    0.89
   1   3   5   32.65    0.87
  -2  -3  -5    9.91    0.52
  -2  -3  -5    9.62    0.52
   2   3   5   10.36    0.50
  -3  -3  -5    0.10    0.24
  -3  -3  -5    0.40    0.21
   3   3   5    0.19    0.19
  -4  -3  -5    0.12    0.26
   4   3   5    0.04    0.22
  -5  -3  -5    0.07    0.30
   5   3   5    0.25    0.30
  -6  -3  -5    6.69    0.62
   6   3   5    8.70    0.68
  -7  -3  -5    0.46    0.42
   7   3   5    0.38    0.40
   9  -4  -5   -0.19    0.39
  -9   4   5    0.70    0.42
   8  -4  -5    4.50    0.58
  -8   4   5    5.06    0.59
   7  -4  -5   26.09    1.01
  -7   4   5   25.70    0.98
   6  -4  -5    9.55    0.57
   6  -4  -5   10.38    0.59
  -6   4   5    8.80    0.62
   5  -4  -5   21.28    0.81
   5  -4  -5   19.58    0.74
  -5   4   5   20.11    0.79
   4  -4  -5    1.96    0.27
   4  -4  -5    2.97    0.41
  -4   4   5    2.30    0.33
   3  -4  -5    7.21    0.36
   3  -4  -5    6.64    0.48
  -3   4   5    7.06    0.45
  -3   4   5    6.92    0.35
   2  -4  -5    0.35    0.13
   2  -4  -5    0.47    0.24
   2  -4  -5    0.49    0.15
  -2   4   5    0.39    0.15
  -2   4   5    0.47    0.20
   1  -4  -5   26.80    0.87
   1  -4  -5   27.62    0.72
  -1   4   5   25.74    0.71
  -1   4   5   25.34    0.76
   0  -4  -5    8.16    0.50
   0  -4  -5    9.40    0.45
   0   4   5    9.50    0.47
  -1  -4  -5   19.84    0.70
  -1  -4  -5   20.60    0.77
   1   4   5   21.94    0.72
  -2  -4  -5   24.25    0.82
  -2  -4  -5   23.34    0.78
   2   4   5   21.24    0.75
  -3  -4  -5    0.51    0.27
  -3  -4  -5    0.91    0.26
   3   4   5    1.22    0.29
  -4  -4  -5   13.23    0.74
   4   4   5   12.70    0.68
  -5  -4  -5    5.09    0.57
   5   4   5    3.62    0.48
  -6  -4  -5   18.58    0.94
   6   4   5   21.73    0.98
  -7  -4  -5    6.40    0.75
   7   4   5    8.09    0.76
   9  -5  -5    3.64    0.58
  -9   5   5    4.19    0.62
   8  -5  -5    1.53    0.40
  -8   5   5    2.04    0.46
   7  -5  -5    2.49    0.44
  -7   5   5    2.57    0.43
   6  -5  -5    0.43    0.29
   6  -5  -5    0.57    0.29
  -6   5   5    0.59    0.32
   5  -5  -5   11.64    0.56
   5  -5  -5   10.69    0.65
  -5   5   5   11.17    0.65
   4  -5  -5   35.02    1.10
   4  -5  -5   35.85    0.94
  -4   5   5   35.85    1.09
   3  -5  -5   20.70    0.63
   3  -5  -5   20.95    0.83
  -3   5   5   19.62    0.75
   2  -5  -5   54.41    1.43
   2  -5  -5   54.18    1.16
  -2   5   5   55.93    1.18
  -2   5   5   54.85    1.32
   1  -5  -5   54.03    1.18
   1  -5  -5   51.46    1.39
  -1   5   5   53.54    1.26
   0  -5  -5   19.21    0.79
   0  -5  -5   20.35    0.68
   0   5   5   18.25    0.67
  -1  -5  -5    6.09    0.46
  -1  -5  -5    8.28    0.52
   1   5   5    6.18    0.45
  -2  -5  -5    9.40    0.57
  -2  -5  -5   10.54    0.59
   2   5   5    9.99    0.56
  -3  -5  -5   10.22    0.62
   3   5   5   10.37    0.62
  -4  -5  -5    1.73    0.42
   4   5   5    1.66    0.35
  -5  -5  -5    1.77    0.46
   5   5   5    1.69    0.40
  -6  -5  -5    1.49    0.50
   6   5   5    0.85    0.39
   9  -6  -5    0.69    0.41
  -9   6   5    0.25    0.41
   8  -6  -5    4.01    0.56
  -8   6   5    4.79    0.61
   7  -6  -5   14.00    0.76
   7  -6  -5   15.80    0.82
  -7   6   5   14.65    0.80
   6  -6  -5    7.40    0.63
   6  -6  -5    6.84    0.56
  -6   6   5    6.37    0.57
   5  -6  -5    0.67    0.27
   5  -6  -5    0.71    0.30
  -5   6   5    0.99    0.31
   4  -6  -5    0.39    0.28
   4  -6  -5    0.11    0.20
  -4   6   5    0.30    0.26
   3  -6  -5   21.40    0.88
  -3   6   5   22.17    0.83
   2  -6  -5    3.17    0.42
  -2   6   5    2.95    0.35
   1  -6  -5   -0.07    0.18
   1  -6  -5   -0.09    0.24
  -1   6   5    0.10    0.20
   0  -6  -5   -0.03    0.21
   0  -6  -5   -0.07    0.24
   0   6   5   -0.19    0.20
  -1  -6  -5    2.35    0.36
  -1  -6  -5    1.64    0.35
   1   6   5    2.02    0.30
  -2  -6  -5   19.42    0.83
  -2  -6  -5   20.25    0.80
   2   6   5   19.65    0.80
  -3  -6  -5   13.20    0.72
   3   6   5   12.11    0.69
  -4  -6  -5   17.22    0.91
   4   6   5   17.58    0.84
  -5  -6  -5    9.67    0.82
   5   6   5   10.09    0.77
  -9   7   5    2.08    0.56
   8  -7  -5    0.75    0.42
  -8   7   5    0.53    0.38
   7  -7  -5   10.60    0.75
   7  -7  -5    9.70    0.72
  -7   7   5   10.76    0.77
   6  -7  -5   -0.08    0.29
   6  -7  -5    0.42    0.30
  -6   7   5    0.59    0.35
   5  -7  -5    2.98    0.47
  -5   7   5    3.51    0.50
   4  -7  -5    0.77    0.34
  -4   7   5    1.17    0.35
   3  -7  -5   48.49    1.47
  -3   7   5   50.53    1.36
   2  -7  -5   14.71    0.77
  -2   7   5   14.15    0.69
   1  -7  -5    2.91    0.46
  -1   7   5    4.47    0.45
   0  -7  -5   18.29    0.85
   0  -7  -5   17.12    0.73
   0   7   5   16.04    0.70
  -1  -7  -5   17.22    0.76
  -1  -7  -5   18.93    0.85
   1   7   5   15.70    0.71
  -2  -7  -5    1.95    0.38
  -2  -7  -5    2.22    0.43
   2   7   5    2.11    0.38
  -3  -7  -5    2.11    0.45
   3   7   5    2.00    0.38
  -4  -7  -5    0.23    0.36
   4   7   5    0.29    0.36
  -5  -7  -5    0.74    0.50
   5   7   5    0.81    0.40
   8  -8  -5    0.28    0.41
  -8   8   5   -0.30    0.34
   7  -8  -5    0.53    0.41
   7  -8  -5    0.91    0.39
  -7   8   5    0.40    0.39
   6  -8  -5    9.16    0.79
  -6   8   5    9.62    0.77
   5  -8  -5    6.30    0.64
  -5   8   5    6.07    0.61
   4  -8  -5    7.81    0.69
  -4   8   5    9.71    0.67
   3  -8  -5   -0.01    0.30
  -3   8   5   -0.10    0.28
   2  -8  -5   13.71    0.78
  -2   8   5   14.34    0.74
   1  -8  -5   12.51    0.75
  -1   8   5   11.67    0.68
   0  -8  -5    6.52    0.63
   0   8   5    7.43    0.57
  -1  -8  -5   -0.08    0.32
  -1  -8  -5   -0.05    0.30
   1   8   5    0.10    0.28
  -2  -8  -5   19.66    1.01
  -2  -8  -5   18.16    0.89
   2   8   5   17.84    0.86
  -3  -8  -5   13.46    0.88
   3   8   5   13.03    0.79
  -4  -8  -5    8.72    0.82
   4   8   5    8.13    0.72
   7  -9  -5   -0.34    0.36
  -7   9   5    0.26    0.41
   6  -9  -5    2.79    0.56
  -6   9   5    2.83    0.49
   5  -9  -5    2.41    0.52
  -5   9   5    1.47    0.39
   4  -9  -5    3.13    0.59
  -4   9   5    3.62    0.53
   3  -9  -5    4.43    0.58
  -3   9   5    4.09    0.50
   2  -9  -5    4.05    0.58
  -2   9   5    3.88    0.48
   1  -9  -5   15.86    0.88
  -1   9   5   15.19    0.80
   0  -9  -5    2.69    0.49
   0   9   5    2.49    0.43
  -1  -9  -5    5.37    0.59
   1   9   5    6.10    0.57
  -2  -9  -5    7.43    0.71
   2   9   5    5.69    0.58
   6 -10  -5    1.55    0.54
  -6  10   5    1.94    0.50
   5 -10  -5    2.57    0.61
  -5  10   5    3.09    0.54
   4 -10  -5   13.18    0.99
  -4  10   5   12.68    0.83
   3 -10  -5   11.38    0.86
  -3  10   5   13.76    0.83
   2 -10  -5    0.49    0.45
  -2  10   5    1.18    0.38
   1 -10  -5    0.17    0.37
  -1  10   5    0.28    0.33
   0 -10  -5    0.67    0.43
   0  10   5   -0.18    0.31
  -1 -10  -5    2.01    0.50
   1  10   5    2.34    0.52
   3 -11  -5    0.46    0.44
  -3  11   5    0.13    0.35
   2 -11  -5    3.15    0.60
  -2  11   5    2.43    0.55
  -1  13  -6    1.35    0.48
   1 -13   6    1.32    0.44
  -2  13  -6    0.29    0.38
   2 -13   6    0.22    0.38
  -3  13  -6   10.07    0.84
   3 -13   6    7.55    0.73
   3 -13   6    9.19    0.84
   2  12  -6    1.25    0.47
  -2 -12   6    0.90    0.47
   1  12  -6    0.15    0.33
  -1 -12   6   -0.37    0.35
   0  12  -6   -0.10    0.33
   0 -12   6    0.07    0.34
  -1  12  -6    0.74    0.38
   1 -12   6    0.86    0.39
  -2  12  -6   10.19    0.73
   2 -12   6    9.21    0.74
  -3  12  -6    0.89    0.43
   3 -12   6    2.28    0.48
   3 -12   6    1.08    0.45
  -4  12  -6    5.40    0.63
   4 -12   6    5.42    0.67
   4 -12   6    5.48    0.64
  -5  12  -6    0.61    0.39
   5 -12   6   -0.17    0.35
   5 -12   6    0.46    0.38
   3  11  -6    6.58    0.69
  -3 -11   6    6.12    0.72
   2  11  -6    0.28    0.32
  -2 -11   6   -0.03    0.33
  -2 -11   6    0.11    0.34
   1  11  -6   11.50    0.72
  -1 -11   6   12.13    0.74
  -1 -11   6   11.95    0.80
   0  11  -6    0.87    0.35
   0 -11   6    0.74    0.38
  -1  11  -6   10.99    0.70
   1 -11   6   12.16    0.78
  -2  11  -6    1.56    0.42
   2 -11   6    1.51    0.39
   2 -11   6    1.76    0.43
  -3  11  -6    0.18    0.32
   3 -11   6    0.16    0.30
   3 -11   6   -0.41    0.28
  -4  11  -6    1.05    0.38
   4 -11   6    1.14    0.38
   4 -11   6    1.32    0.41
  -5  11  -6    0.35    0.38
   5 -11   6    0.79    0.41
   5 -11   6   -0.12    0.31
  -6  11  -6    0.20    0.36
   6 -11   6    0.03    0.37
   6 -11   6    0.68    0.41
   4  10  -6    6.77    0.75
  -4 -10   6    6.44    0.75
   3  10  -6    1.28    0.40
  -3 -10   6    0.36    0.40
   2  10  -6    1.43    0.39
  -2 -10   6    2.54    0.48
  -2 -10   6    1.33    0.37
   1  10  -6    1.00    0.36
  -1 -10   6    0.72    0.34
  -1 -10   6    0.86    0.33
   0  10  -6    1.11    0.33
   0 -10   6    1.76    0.37
   0 -10   6    1.57    0.36
  -1  10  -6   19.35    0.81
   1 -10   6   18.15    0.83
  -2  10  -6    4.18    0.47
   2 -10   6    4.23    0.50
   2 -10   6    4.13    0.46
  -3  10  -6    0.04    0.27
   3 -10   6    0.12    0.28
   3 -10   6    0.01    0.27
  -4  10  -6    4.28    0.52
   4 -10   6    4.47    0.54
   4 -10   6    4.61    0.54
  -5  10  -6    0.34    0.34
   5 -10   6    0.85    0.38
   5 -10   6    0.44    0.31
  -6  10  -6    0.40    0.38
   6 -10   6    2.15    0.48
   6 -10   6    1.06    0.39
  -7  10  -6    0.16    0.38
   7 -10   6   -0.36    0.38
   5   9  -6    0.90    0.51
  -5  -9   6    1.34    0.45
   4   9  -6    3.43    0.54
  -4  -9   6    3.29    0.53
   3   9  -6    5.25    0.55
  -3  -9   6    8.20    0.74
   2   9  -6    3.99    0.45
  -2  -9   6    4.67    0.48
  -2  -9   6    4.98    0.58
   1   9  -6   32.03    1.03
  -1  -9   6   32.04    1.13
  -1  -9   6   32.64    1.04
   0   9  -6   13.22    0.68
   0  -9   6   14.69    0.73
   0  -9   6   15.16    0.70
  -1   9  -6    7.14    0.51
   1  -9   6    6.68    0.50
   1  -9   6    7.24    0.53
  -2   9  -6    1.45    0.31
   2  -9   6    1.77    0.33
   2  -9   6    1.40    0.30
  -3   9  -6    5.90    0.51
   3  -9   6    5.92    0.53
   3  -9   6    5.57    0.49
  -4   9  -6    2.45    0.43
   4  -9   6    1.72    0.35
   4  -9   6    2.17    0.37
  -5   9  -6    0.52    0.30
   5  -9   6    0.37    0.30
   5  -9   6    1.00    0.35
  -6   9  -6    0.48    0.33
   6  -9   6    0.17    0.32
   6  -9   6    0.90    0.38
  -7   9  -6    0.42    0.37
   7  -9   6    0.10    0.32
  -8   9  -6    0.13    0.37
   8  -9   6   -0.12    0.37
   6   8  -6   20.97    1.28
  -6  -8   6   18.46    1.10
   5   8  -6   15.41    1.03
  -5  -8   6   15.39    0.96
   4   8  -6    0.80    0.41
  -4  -8   6    0.56    0.38
   3   8  -6   13.36    0.74
  -3  -8   6   13.43    0.66
  -3  -8   6   13.04    0.79
   2   8  -6    4.01    0.43
  -2  -8   6    4.45    0.44
  -2  -8   6    4.31    0.50
   1   8  -6    9.99    0.56
  -1  -8   6   11.04    0.60
  -1  -8   6    9.34    0.62
   0   8  -6    0.19    0.23
   0  -8   6    0.11    0.22
   0  -8   6   -0.10    0.19
  -1   8  -6    6.86    0.46
   1  -8   6    7.43    0.48
   1  -8   6    7.02    0.51
  -2   8  -6   -0.26    0.18
   2  -8   6    0.21    0.23
   2  -8   6    0.36    0.20
   2  -8   6    0.22    0.22
  -3   8  -6    3.68    0.39
   3  -8   6    4.92    0.45
   3  -8   6    4.14    0.42
  -4   8  -6   -0.14    0.25
   4  -8   6    0.50    0.27
   4  -8   6    0.41    0.25
  -5   8  -6    0.58    0.27
   5  -8   6    0.73    0.30
   5  -8   6    0.81    0.31
  -6   8  -6    7.03    0.61
   6  -8   6    6.96    0.56
   6  -8   6    6.65    0.57
  -7   8  -6    0.49    0.32
   7  -8   6    1.12    0.39
  -8   8  -6    4.75    0.56
   8  -8   6    5.06    0.60
   7   7  -6   -0.28    0.60
  -7  -7   6    0.47    0.41
   6   7  -6    1.31    0.52
  -6  -7   6    0.90    0.45
   5   7  -6   -0.18    0.40
  -5  -7   6    0.47    0.36
   4   7  -6    0.56    0.33
  -4  -7   6    0.69    0.32
   3   7  -6   48.87    1.33
  -3  -7   6   49.33    1.43
  -3  -7   6   48.72    1.25
   2   7  -6   44.03    1.19
  -2  -7   6   44.13    1.17
  -2  -7   6   45.20    1.30
   1   7  -6    9.92    0.52
  -1  -7   6    9.34    0.51
  -1  -7   6    9.04    0.58
   0   7  -6   71.76    1.57
   0  -7   6   72.90    1.67
   0  -7   6   72.86    1.65
  -1   7  -6    0.65    0.24
   1  -7   6    0.94    0.25
   1  -7   6    0.64    0.24
   1  -7   6    0.24    0.20
  -2   7  -6   10.63    0.53
   2  -7   6   11.26    0.55
   2  -7   6   11.13    0.50
   2  -7   6   11.48    0.56
  -3   7  -6    1.85    0.31
   3  -7   6    2.30    0.28
   3  -7   6    2.14    0.30
   3  -7   6    2.25    0.32
  -4   7  -6    3.87    0.41
   4  -7   6    3.77    0.38
   4  -7   6    3.51    0.38
  -5   7  -6    1.00    0.30
   5  -7   6    0.93    0.30
   5  -7   6    1.14    0.30
  -6   7  -6    0.15    0.26
   6  -7   6    0.27    0.26
   6  -7   6   -0.09    0.26
   6  -7   6    0.19    0.25
  -7   7  -6    0.18    0.31
   7  -7   6   -0.11    0.26
   7  -7   6   -0.08    0.29
  -8   7  -6   -0.05    0.33
   8  -7   6   -0.15    0.33
   8  -7   6    0.11    0.35
   7   6  -6    0.95    0.59
  -7  -6   6    2.29    0.49
   6   6  -6    9.09    0.80
  -6  -6   6    7.51    0.70
   5   6  -6   51.10    1.58
  -5  -6   6   51.85    1.52
   4   6  -6   11.03    0.68
  -4  -6   6   11.50    0.71
   3   6  -6    0.60    0.28
  -3  -6   6   -0.16    0.21
  -3  -6   6    0.38    0.20
   2   6  -6    0.36    0.22
  -2  -6   6    0.75    0.21
  -2  -6   6    0.39    0.26
   1   6  -6   39.74    1.02
  -1  -6   6   40.31    1.13
  -1  -6   6   38.61    1.04
   0   6  -6   -0.18    0.17
   0  -6   6    0.30    0.20
   0  -6   6    0.10    0.17
  -1   6  -6    0.95    0.21
   1  -6   6    1.10    0.22
   1  -6   6    1.65    0.26
   1  -6   6    1.33    0.25
  -2   6  -6    2.60    0.28
   2  -6   6    2.65    0.32
   2  -6   6    2.57    0.31
   2  -6   6    2.96    0.29
  -3   6  -6    2.68    0.32
   3  -6   6    2.34    0.27
   3  -6   6    2.08    0.29
   3  -6   6    2.67    0.25
   3  -6   6    2.50    0.29
  -4   6  -6    9.02    0.51
   4  -6   6    8.91    0.45
   4  -6   6    8.36    0.51
   4  -6   6    9.86    0.52
   4  -6   6    9.25    0.43
  -5   6  -6    9.97    0.53
  -5   6  -6   10.97    0.58
   5  -6   6   10.34    0.54
   5  -6   6   10.65    0.57
   5  -6   6   10.69    0.53
  -6   6  -6    4.31    0.43
  -6   6  -6    4.79    0.47
   6  -6   6    4.93    0.46
   6  -6   6    5.41    0.49
   6  -6   6    4.81    0.44
  -7   6  -6   13.17    0.72
   7  -6   6   14.21    0.74
   7  -6   6   14.22    0.70
  -8   6  -6    2.81    0.46
   8  -6   6    3.94    0.52
   8  -6   6    4.47    0.55
   9  -6   6   -0.16    0.39
   8   5  -6   12.92    1.02
  -8  -5   6   13.14    0.96
   7   5  -6    4.33    0.69
  -7  -5   6    3.63    0.53
   6   5  -6    3.89    0.59
  -6  -5   6    3.62    0.49
   5   5  -6   55.13    1.59
  -5  -5   6   55.38    1.53
   4   5  -6    1.43    0.25
   4   5  -6    1.21    0.31
  -4  -5   6    1.21    0.30
   3   5  -6    1.99    0.33
   3   5  -6    1.09    0.22
  -3  -5   6    1.16    0.30
  -3  -5   6    1.43    0.23
  -2  -5   6   63.70    1.42
  -2  -5   6   64.80    1.55
   1   5  -6   29.81    0.83
  -1  -5   6   30.34    0.92
  -1  -5   6   30.11    0.85
   0   5  -6   80.93    1.61
   0  -5   6   80.10    1.71
   0  -5   6   81.34    1.71
  -1   5  -6    2.96    0.28
   1  -5   6    2.83    0.29
   1  -5   6    2.99    0.31
   1  -5   6    3.06    0.28
  -2   5  -6    8.50    0.41
   2  -5   6    9.58    0.49
   2  -5   6    9.02    0.33
   2  -5   6    9.05    0.44
   2  -5   6    8.47    0.42
  -3   5  -6    1.69    0.24
  -3   5  -6    2.34    0.23
   3  -5   6    2.10    0.30
   3  -5   6    2.35    0.26
   3  -5   6    2.56    0.24
   3  -5   6    2.07    0.27
  -4   5  -6   22.48    0.69
  -4   5  -6   21.61    0.71
  -4   5  -6   21.97    0.67
   4  -5   6   21.90    0.72
   4  -5   6   21.00    0.65
   4  -5   6   21.99    0.75
   4  -5   6   21.05    0.68
  -5   5  -6   17.08    0.64
  -5   5  -6   18.35    0.67
  -5   5  -6   17.39    0.68
  -5   5  -6   17.73    0.68
   5  -5   6   17.75    0.65
   5  -5   6   16.91    0.67
   5  -5   6   18.23    0.64
   5  -5   6   17.37    0.65
  -6   5  -6    5.43    0.48
   6  -5   6    4.62    0.42
   6  -5   6    5.98    0.47
  -7   5  -6    0.14    0.27
   7  -5   6    0.06    0.25
   7  -5   6   -0.11    0.29
  -8   5  -6   -0.64    0.30
   8  -5   6   -0.05    0.30
   8  -5   6   -0.39    0.26
  -9   5  -6    0.09    0.38
   9  -5   6   -0.23    0.41
   8   4  -6    0.19    0.47
  -8  -4   6    1.02    0.40
   7   4  -6   16.16    0.94
  -7  -4   6   16.97    0.88
   6   4  -6    0.15    0.37
  -6  -4   6    0.33    0.32
   5   4  -6   38.31    1.20
  -5  -4   6   39.85    1.22
   4   4  -6   32.43    0.85
   4   4  -6   31.05    1.03
  -4  -4   6   32.63    0.86
  -4  -4   6   32.26    1.02
   3   4  -6   54.72    1.24
   3   4  -6   56.25    1.39
  -3  -4   6   57.47    1.27
  -3  -4   6   56.67    1.39
   2   4  -6   56.47    1.26
   2   4  -6   56.38    1.26
  -2  -4   6   55.88    1.27
  -2  -4   6   56.73    1.36
   1   4  -6    4.57    0.30
   1   4  -6    4.56    0.32
  -1  -4   6    4.70    0.17
  -1  -4   6    5.30    0.42
  -1  -4   6    4.83    0.34
   0   4  -6   16.31    0.52
   0   4  -6   16.93    0.59
   0  -4   6   17.06    0.37
   0  -4   6   16.69    0.58
   0  -4   6   16.76    0.61
  -1   4  -6    0.17    0.12
  -1   4  -6    0.02    0.14
   1  -4   6   -0.02    0.13
   1  -4   6    0.38    0.16
   1  -4   6    0.25    0.09
   1  -4   6    0.23    0.15
  -2   4  -6    1.23    0.19
  -2   4  -6    1.23    0.23
   2  -4   6    1.18    0.16
   2  -4   6    0.97    0.17
   2  -4   6    0.95    0.22
   2  -4   6    1.07    0.21
  -3   4  -6   11.44    0.51
  -3   4  -6   10.71    0.44
   3  -4   6   10.70    0.42
   3  -4   6   10.43    0.44
   3  -4   6   10.70    0.47
   3  -4   6   10.63    0.48
  -4   4  -6   65.26    1.43
  -4   4  -6   66.42    1.47
  -4   4  -6   64.66    1.39
  -4   4  -6   67.33    1.40
   4  -4   6   65.39    1.39
   4  -4   6   65.23    1.47
   4  -4   6   68.29    1.41
   4  -4   6   66.52    1.44
  -5   4  -6   21.41    0.72
  -5   4  -6   21.24    0.72
  -5   4  -6   19.59    0.71
  -5   4  -6   20.08    0.68
   5  -4   6   19.62    0.71
   5  -4   6   20.42    0.69
   5  -4   6   20.33    0.71
   5  -4   6   20.20    0.71
  -6   4  -6    6.38    0.52
  -6   4  -6    5.88    0.47
   6  -4   6    5.96    0.45
   6  -4   6    5.36    0.46
  -7   4  -6    1.94    0.39
   7  -4   6    1.80    0.35
   7  -4   6    1.60    0.33
  -8   4  -6    4.95    0.58
   8  -4   6    5.83    0.60
  -9   4  -6    7.65    0.74
   9  -4   6    6.96    0.73
   9   3  -6   -0.13    0.48
  -9  -3   6    0.22    0.40
   8   3  -6   10.90    0.84
  -8  -3   6   11.99    0.82
   7   3  -6    1.84    0.49
  -7  -3   6    2.36    0.43
   6   3  -6    7.30    0.63
  -6  -3   6    8.49    0.52
  -6  -3   6    7.58    0.60
   5   3  -6    0.78    0.29
  -5  -3   6    0.77    0.26
  -5  -3   6    1.20    0.25
   4   3  -6   12.08    0.48
   4   3  -6   11.69    0.62
  -4  -3   6   12.31    0.49
  -4  -3   6   12.48    0.49
  -4  -3   6   11.71    0.58
   3   3  -6    0.07    0.19
   3   3  -6    0.19    0.16
  -3  -3   6    0.21    0.16
  -3  -3   6    0.26    0.14
  -3  -3   6    0.42    0.21
   2   3  -6    2.54    0.26
   2   3  -6    2.50    0.25
  -2  -3   6    2.90    0.28
  -2  -3   6    2.60    0.31
  -2  -3   6    2.57    0.19
   1   3  -6    3.59    0.26
   1   3  -6    2.95    0.27
  -1  -3   6    3.14    0.18
  -1  -3   6    3.50    0.28
  -1  -3   6    2.99    0.30
   0   3  -6   72.99    1.40
   0   3  -6   74.46    1.53
   0  -3   6   73.60    1.54
   0  -3   6   73.57    1.29
   0  -3   6   72.76    1.53
  -1   3  -6   97.78    1.75
  -1   3  -6   96.19    1.91
   1  -3   6   98.21    1.68
   1  -3   6   95.64    1.91
   1  -3   6   95.81    1.88
  -2   3  -6   33.43    0.77
  -2   3  -6   34.92    0.90
   2  -3   6   33.15    0.87
   2  -3   6   33.25    0.77
   2  -3   6   32.80    0.89
   2  -3   6   33.10    0.77
  -3   3  -6   49.50    1.05
  -3   3  -6   50.26    1.18
   3  -3   6   48.83    1.08
   3  -3   6   49.87    1.16
   3  -3   6   50.46    1.06
   3  -3   6   50.44    1.18
  -4   3  -6    1.50    0.26
  -4   3  -6    1.93    0.27
  -4   3  -6    1.73    0.23
   4  -3   6    2.28    0.28
   4  -3   6    1.37    0.24
   4  -3   6    1.70    0.22
   4  -3   6    1.81    0.28
  -5   3  -6    3.65    0.38
  -5   3  -6    2.69    0.32
   5  -3   6    3.25    0.36
   5  -3   6    2.80    0.30
   5  -3   6    3.59    0.34
   5  -3   6    2.37    0.31
  -6   3  -6   11.10    0.63
  -6   3  -6   11.96    0.61
   6  -3   6   13.83    0.59
   6  -3   6   11.99    0.62
  -7   3  -6    0.45    0.29
  -7   3  -6    0.37    0.30
   7  -3   6    0.14    0.31
  -8   3  -6    0.25    0.34
   8  -3   6    0.41    0.40
  -9   3  -6   -0.03    0.40
   9  -3   6    0.19    0.39
   9   2  -6    0.79    0.51
  -9  -2   6    1.28    0.45
   8   2  -6    3.93    0.61
  -8  -2   6    4.29    0.51
  -8  -2   6    4.76    0.56
   7   2  -6    0.61    0.36
  -7  -2   6   -0.16    0.26
  -7  -2   6    0.01    0.25
   6   2  -6   46.10    1.35
  -6  -2   6   46.67    1.29
  -6  -2   6   46.44    1.21
   5   2  -6    7.37    0.52
  -5  -2   6    8.32    0.54
  -5  -2   6    8.34    0.48
   4   2  -6   80.50    1.65
   4   2  -6   82.61    1.78
  -4  -2   6   83.05    1.79
  -4  -2   6   82.22    1.67
  -4  -2   6   85.05    1.66
   3   2  -6   95.57    1.95
   3   2  -6   97.17    1.88
  -3  -2   6   97.79    1.97
  -3  -2   6   97.07    1.89
  -3  -2   6   94.44    1.79
   2   2  -6   59.92    1.28
   2   2  -6   59.59    1.31
  -2  -2   6   61.25    1.17
  -2  -2   6   59.80    1.34
  -2  -2   6   58.61    1.29
   1   2  -6   79.60    1.51
   1   2  -6   80.76    1.62
  -1  -2   6   80.01    1.63
  -1  -2   6   81.81    1.44
  -1  -2   6   80.76    1.65
   0   2  -6   -0.09    0.12
   0   2  -6    0.18    0.11
   0  -2   6    0.11    0.13
   0  -2   6    0.19    0.10
   0  -2   6    0.02    0.13
  -1   2  -6    3.52    0.28
  -1   2  -6    3.34    0.21
   1  -2   6    3.62    0.31
   1  -2   6    2.64    0.26
   1  -2   6    3.11    0.23
  -2   2  -6    6.49    0.36
  -2   2  -6    6.74    0.28
   2  -2   6    6.37    0.38
   2  -2   6    6.56    0.33
   2  -2   6    6.89    0.29
   2  -2   6    6.28    0.36
  -3   2  -6   14.11    0.54
  -3   2  -6   14.46    0.44
  -3   2  -6   13.34    0.54
   3  -2   6   14.80    0.56
   3  -2   6   14.04    0.43
   3  -2   6   13.98    0.52
   3  -2   6   14.24    0.56
  -4   2  -6   -0.02    0.19
  -4   2  -6    0.18    0.18
   4  -2   6    0.22    0.19
   4  -2   6    0.17    0.20
   4  -2   6    0.15    0.14
   4  -2   6    0.03    0.18
  -5   2  -6   93.22    1.96
   5  -2   6   94.59    1.95
  -6   2  -6    2.29    0.37
  -6   2  -6    2.55    0.37
   6  -2   6    1.42    0.32
  -7   2  -6    6.92    0.60
  -7   2  -6    7.58    0.64
   7  -2   6    6.76    0.61
  -8   2  -6    0.58    0.39
  -8   2  -6    0.37    0.36
   8  -2   6    0.56    0.36
   9   1  -6    0.16    0.39
  -9  -1   6    0.63    0.39
   8   1  -6    0.41    0.35
  -8  -1   6    0.09    0.30
  -8  -1   6    0.08    0.30
   7   1  -6   10.86    0.74
  -7  -1   6   10.85    0.65
  -7  -1   6   10.69    0.64
   6   1  -6   26.50    0.99
  -6  -1   6   26.99    0.92
  -6  -1   6   26.75    0.89
   5   1  -6    7.34    0.43
   5   1  -6    7.17    0.51
  -5  -1   6    6.68    0.45
  -5  -1   6    6.08    0.46
   4   1  -6    1.37    0.28
   4   1  -6    1.15    0.23
  -4  -1   6    1.19    0.24
  -4  -1   6    0.92    0.22
   3   1  -6    3.66    0.29
   3   1  -6    3.39    0.32
  -3  -1   6    3.96    0.34
  -3  -1   6    3.79    0.29
   2   1  -6    3.72    0.29
   2   1  -6    3.35    0.29
  -2  -1   6    3.77    0.26
  -2  -1   6    3.59    0.29
  -2  -1   6    3.01    0.28
   1   1  -6   28.96    0.70
   1   1  -6   29.86    0.79
  -1  -1   6   27.48    0.77
  -1  -1   6   27.79    0.78
  -1  -1   6   28.09    0.67
   0   1  -6  124.01    2.05
   0   1  -6  123.46    2.30
   0  -1   6  118.98    2.25
   0  -1   6  120.04    2.30
   0  -1   6  120.98    2.11
  -1   1  -6   43.70    1.04
  -1   1  -6   43.15    0.82
   1  -1   6   41.66    1.02
   1  -1   6   41.91    0.93
   1  -1   6   42.19    1.04
  -2   1  -6  146.98    2.76
  -2   1  -6  152.16    2.46
   2  -1   6  148.57    2.72
   2  -1   6  149.99    2.78
   2  -1   6  151.80    2.46
   2  -1   6  149.25    2.62
  -3   1  -6   18.30    0.66
  -3   1  -6   19.52    0.65
   3  -1   6   18.30    0.48
   3  -1   6   17.63    0.66
   3  -1   6   19.23    0.63
   3  -1   6   18.88    0.65
  -4   1  -6   42.18    1.10
  -4   1  -6   43.23    1.08
   4  -1   6   41.59    1.09
   4  -1   6   42.72    1.11
  -5   1  -6    1.76    0.34
   5  -1   6    1.90    0.34
  -6   1  -6    4.09    0.45
   6  -1   6    3.68    0.43
  -7   1  -6    5.24    0.58
  -7   1  -6    5.16    0.54
   7  -1   6    6.33    0.61
  -8   1  -6    2.64    0.47
  -8   1  -6    2.76    0.49
   8  -1   6    2.95    0.53
   9   0  -6   -0.20    0.39
  -9   0   6    0.88    0.42
   8   0  -6    0.42    0.36
  -8   0   6   -0.11    0.29
   7   0  -6   10.11    0.66
  -7   0   6    9.78    0.60
  -7   0   6   10.19    0.60
   6   0  -6   23.35    0.90
  -6   0   6   21.70    0.83
  -6   0   6   23.76    0.84
   5   0  -6    9.87    0.59
   5   0  -6    8.85    0.48
  -5   0   6    8.20    0.50
  -5   0   6    8.84    0.49
   4   0  -6   64.21    1.41
   4   0  -6   61.24    1.41
  -4   0   6   61.73    1.39
  -4   0   6   61.27    1.38
   3   0  -6   25.02    0.73
   3   0  -6   25.01    0.74
  -3   0   6   25.13    0.75
  -3   0   6   24.35    0.73
   2   0  -6  114.48    2.05
   2   0  -6  112.26    2.20
  -2   0   6  112.49    2.06
  -2   0   6  112.81    2.13
   1   0  -6  105.51    2.08
   1   0  -6  107.21    1.89
  -1   0   6  105.71    1.92
  -1   0   6  106.17    2.02
   0   0  -6    1.14    0.21
   0   0  -6    0.93    0.12
   0   0   6    0.97    0.16
   0   0   6    1.18    0.21
  -1   0  -6    0.60    0.20
   1   0   6    0.66    0.17
   1   0   6    0.61    0.19
  -2   0  -6    0.85    0.22
  -2   0  -6    0.97    0.22
   2   0   6    0.49    0.19
   2   0   6    0.91    0.22
  -3   0  -6    3.63    0.35
  -3   0  -6    3.82    0.35
   3   0   6    3.62    0.35
  -4   0  -6    1.55    0.28
  -4   0  -6    1.56    0.31
   4   0   6    1.61    0.28
  -5   0  -6   20.05    0.81
   5   0   6   20.72    0.81
  -6   0  -6    6.43    0.58
   6   0   6    6.07    0.58
  -7   0  -6   12.80    0.80
  -7   0  -6   12.82    0.82
   7   0   6   13.04    0.81
  -8   0  -6    0.89    0.43
  -8   0  -6    0.99    0.41
   8   0   6    0.73    0.47
   9  -1  -6    1.52    0.44
  -9   1   6    2.58    0.53
   8  -1  -6    6.61    0.64
  -8   1   6    6.86    0.65
   7  -1  -6   20.32    0.91
  -7   1   6   20.26    0.87
   6  -1  -6   16.69    0.77
  -6   1   6   18.31    0.69
  -6   1   6   16.25    0.73
   5  -1  -6   50.01    1.29
   5  -1  -6   51.33    1.25
  -5   1   6   48.12    1.26
  -5   1   6   48.67    1.18
   4  -1  -6    2.01    0.29
   4  -1  -6    1.80    0.28
  -4   1   6    1.39    0.25
  -4   1   6    1.49    0.23
   3  -1  -6    0.25    0.21
   3  -1  -6    0.10    0.16
  -3   1   6    0.01    0.15
  -3   1   6    0.10    0.18
   2  -1  -6    8.39    0.48
   2  -1  -6    8.81    0.38
  -2   1   6    8.20    0.40
  -2   1   6    8.90    0.43
   1  -1  -6   51.47    1.00
   1  -1  -6   50.66    1.24
  -1   1   6   49.42    1.14
  -1   1   6   49.45    1.09
   0  -1  -6   51.99    1.24
   0   1   6   50.35    1.10
   0   1   6   49.41    1.14
  -1  -1  -6   56.42    1.26
  -1  -1  -6   53.96    1.32
   1   1   6   58.10    1.27
   1   1   6   54.89    1.20
  -2  -1  -6   69.94    1.56
  -2  -1  -6   67.63    1.49
   2   1   6   68.87    1.50
   2   1   6   66.98    1.45
  -3  -1  -6   49.18    1.23
  -3  -1  -6   47.77    1.23
   3   1   6   49.59    1.20
  -4  -1  -6   95.55    2.04
   4   1   6   94.43    2.00
  -5  -1  -6    3.26    0.42
   5   1   6    3.47    0.44
  -6  -1  -6   13.32    0.79
   6   1   6   12.19    0.71
  -7  -1  -6    4.11    0.58
   7   1   6    4.92    0.59
  -8  -1  -6    0.60    0.39
  -8  -1  -6    0.69    0.44
   8   1   6    0.57    0.44
   9  -2  -6    0.33    0.42
  -9   2   6    0.33    0.35
   8  -2  -6   -0.08    0.36
  -8   2   6   -0.38    0.32
   7  -2  -6    0.29    0.31
  -7   2   6    0.24    0.28
   6  -2  -6   17.66    0.72
   6  -2  -6   18.77    0.79
  -6   2   6   17.79    0.78
   5  -2  -6   20.35    0.77
   5  -2  -6   22.12    0.80
  -5   2   6   20.65    0.78
  -5   2   6   21.61    0.71
   4  -2  -6    9.67    0.52
   4  -2  -6    9.02    0.46
  -4   2   6    9.28    0.53
  -4   2   6    9.72    0.45
   3  -2  -6   75.75    1.69
   3  -2  -6   73.89    1.51
  -3   2   6   76.24    1.52
  -3   2   6   74.30    1.61
   2  -2  -6   54.81    1.10
   2  -2  -6   52.53    1.32
  -2   2   6   53.21    1.22
  -2   2   6   53.44    1.19
   1  -2  -6   37.12    1.04
  -1   2   6   38.11    0.94
  -1   2   6   37.05    0.93
   0  -2  -6   49.30    1.15
   0  -2  -6   52.22    1.30
   0   2   6   51.18    1.16
   0   2   6   52.45    1.18
  -1  -2  -6    4.36    0.40
  -1  -2  -6    5.15    0.38
   1   2   6    5.01    0.35
   1   2   6    5.39    0.37
  -2  -2  -6    5.87    0.45
  -2  -2  -6    6.82    0.46
   2   2   6    6.22    0.42
   2   2   6    5.56    0.39
  -3  -2  -6    2.02    0.32
  -3  -2  -6    1.82    0.30
   3   2   6    2.48    0.34
  -4  -2  -6   -0.16    0.25
   4   2   6    0.03    0.23
  -5  -2  -6    2.03    0.38
   5   2   6    1.44    0.34
  -6  -2  -6   10.36    0.77
   6   2   6    9.99    0.69
  -7  -2  -6    2.23    0.51
   7   2   6    3.40    0.56
   9  -3  -6    6.24    0.66
  -9   3   6    6.15    0.70
   8  -3  -6    6.10    0.61
  -8   3   6    6.06    0.63
   7  -3  -6    9.12    0.69
  -7   3   6    9.57    0.68
   6  -3  -6   20.64    0.83
   6  -3  -6   19.41    0.84
  -6   3   6   21.45    0.85
   5  -3  -6    9.92    0.54
   5  -3  -6   10.54    0.61
  -5   3   6   10.75    0.63
   4  -3  -6   10.78    0.52
   4  -3  -6   11.55    0.64
  -4   3   6   10.58    0.59
   3  -3  -6    2.40    0.26
   3  -3  -6    2.48    0.36
  -3   3   6    3.24    0.37
  -3   3   6    2.99    0.28
   2  -3  -6    2.45    0.35
  -2   3   6    2.46    0.29
  -2   3   6    2.79    0.28
   1  -3  -6   13.53    0.51
   1  -3  -6   12.17    0.60
  -1   3   6   13.23    0.51
  -1   3   6   13.49    0.55
   0  -3  -6   50.68    1.30
   0  -3  -6   48.65    1.15
   0   3   6   49.59    1.18
   0   3   6   49.61    1.17
  -1  -3  -6   28.58    0.87
  -1  -3  -6   29.40    0.95
   1   3   6   31.13    0.88
   1   3   6   29.98    0.88
  -2  -3  -6   60.83    1.44
  -2  -3  -6   60.25    1.48
   2   3   6   61.63    1.43
  -3  -3  -6   43.22    1.19
  -3  -3  -6   45.76    1.22
   3   3   6   42.86    1.19
  -4  -3  -6   53.70    1.47
   4   3   6   54.70    1.41
  -5  -3  -6   26.22    1.03
   5   3   6   24.73    0.98
  -6  -3  -6    2.41    0.51
   6   3   6    2.56    0.50
  -7  -3  -6    1.17    0.47
   7   3   6    1.02    0.46
   9  -4  -6    0.80    0.42
  -9   4   6    1.10    0.46
   8  -4  -6   -0.31    0.31
  -8   4   6    0.48    0.38
   7  -4  -6    2.41    0.42
  -7   4   6    3.31    0.48
   6  -4  -6   23.87    0.89
   6  -4  -6   23.32    0.91
  -6   4   6   24.61    0.94
   5  -4  -6    8.01    0.62
   5  -4  -6    7.53    0.51
  -5   4   6    6.68    0.53
   4  -4  -6   20.96    0.70
   4  -4  -6   22.13    0.85
  -4   4   6   19.84    0.82
   3  -4  -6    4.29    0.47
  -3   4   6    4.33    0.42
   2  -4  -6   61.53    1.32
   2  -4  -6   60.50    1.55
  -2   4   6   63.61    1.34
  -2   4   6   63.65    1.46
   1  -4  -6   52.96    1.22
   1  -4  -6   57.42    1.46
  -1   4   6   54.17    1.23
  -1   4   6   52.39    1.28
   0  -4  -6   43.65    1.25
   0  -4  -6   45.91    1.13
   0   4   6   46.43    1.16
   0   4   6   44.66    1.11
  -1  -4  -6    5.91    0.48
  -1  -4  -6    5.69    0.43
   1   4   6    6.71    0.46
  -2  -4  -6   33.93    1.02
  -2  -4  -6   34.79    1.06
  -3  -4  -6    1.31    0.33
  -3  -4  -6    1.59    0.37
   3   4   6    1.35    0.32
  -4  -4  -6   -0.31    0.27
   4   4   6   -0.09    0.29
  -5  -4  -6    2.33    0.46
   5   4   6    3.11    0.49
  -6  -4  -6    3.69    0.57
   6   4   6    3.78    0.55
   9  -5  -6    1.86    0.49
  -9   5   6    1.50    0.50
   8  -5  -6    4.63    0.59
  -8   5   6    5.58    0.63
   7  -5  -6   11.85    0.75
  -7   5   6   11.14    0.73
   6  -5  -6    0.06    0.28
   6  -5  -6    0.19    0.30
  -6   5   6    0.31    0.33
   5  -5  -6    8.79    0.61
   5  -5  -6    9.84    0.55
  -5   5   6    9.24    0.65
   4  -5  -6   10.86    0.66
  -4   5   6   11.75    0.63
   3  -5  -6   10.40    0.66
  -3   5   6   11.11    0.62
   2  -5  -6    7.15    0.42
   2  -5  -6    6.75    0.59
   1  -5  -6    3.79    0.35
   1  -5  -6    5.22    0.52
  -1   5   6    4.67    0.43
   0  -5  -6   16.87    0.77
   0  -5  -6   15.80    0.65
   0   5   6   15.74    0.68
  -1  -5  -6   23.82    0.82
  -1  -5  -6   23.31    0.91
   1   5   6   20.24    0.77
  -2  -5  -6   30.17    1.02
  -2  -5  -6   29.98    1.01
   2   5   6   27.67    0.94
  -3  -5  -6   25.53    1.00
   3   5   6   27.59    0.98
  -4  -5  -6   23.79    1.00
   4   5   6   22.88    0.97
  -5  -5  -6    9.19    0.77
   5   5   6   10.54    0.73
  -6  -5  -6    2.57    0.58
   6   5   6    1.81    0.50
   9  -6  -6    0.09    0.43
  -9   6   6    0.13    0.39
   8  -6  -6    0.49    0.40
  -8   6   6    0.36    0.39
   7  -6  -6   -0.29    0.31
   7  -6  -6   -0.42    0.29
  -7   6   6   -0.08    0.34
   6  -6  -6    0.41    0.31
   6  -6  -6   -0.17    0.32
  -6   6   6   -0.18    0.30
   5  -6  -6    8.33    0.68
  -5   6   6    7.71    0.60
   4  -6  -6   34.46    1.22
  -4   6   6   35.44    1.14
   3  -6  -6    0.99    0.37
  -3   6   6    1.18    0.31
   2  -6  -6   76.27    1.93
  -2   6   6   78.49    1.79
   1  -6  -6    6.35    0.57
   1  -6  -6    6.85    0.47
  -1   6   6    7.77    0.52
   0  -6  -6   77.48    1.88
   0  -6  -6   74.34    1.67
   0   6   6   73.25    1.71
  -1  -6  -6   22.78    0.93
  -1  -6  -6   24.16    0.88
   1   6   6   20.00    0.83
  -2  -6  -6    5.75    0.54
  -2  -6  -6    5.55    0.51
   2   6   6    5.34    0.53
  -3  -6  -6    9.49    0.74
   3   6   6   10.20    0.69
  -4  -6  -6    6.76    0.66
   4   6   6    5.36    0.56
  -5  -6  -6    0.04    0.44
   5   6   6    0.25    0.40
   8  -7  -6    1.29    0.46
  -8   7   6    1.77    0.50
   7  -7  -6   12.45    0.78
   7  -7  -6   13.82    0.85
  -7   7   6   12.07    0.85
   6  -7  -6    1.49    0.43
  -6   7   6    1.83    0.43
   5  -7  -6    4.01    0.54
  -5   7   6    4.42    0.54
   4  -7  -6   -0.21    0.36
  -4   7   6   -0.21    0.29
   3  -7  -6   10.28    0.72
  -3   7   6   11.53    0.70
   2  -7  -6    0.20    0.31
  -2   7   6   -0.09    0.28
   1  -7  -6    1.22    0.41
  -1   7   6    2.14    0.35
   0  -7  -6   11.87    0.64
   0  -7  -6   12.71    0.75
   0   7   6   11.75    0.65
  -1  -7  -6    2.78    0.44
  -1  -7  -6    3.89    0.52
   1   7   6    2.31    0.41
  -2  -7  -6    5.93    0.58
  -2  -7  -6    5.92    0.58
   2   7   6    6.06    0.54
  -3  -7  -6    7.93    0.73
   3   7   6    6.31    0.63
  -4  -7  -6   12.39    0.84
   4   7   6   10.52    0.79
   7  -8  -6   -0.14    0.41
  -7   8   6    0.19    0.41
   6  -8  -6    0.67    0.44
  -6   8   6    0.60    0.39
   5  -8  -6   -0.52    0.38
  -5   8   6    0.07    0.35
   4  -8  -6   10.61    0.78
  -4   8   6   10.87    0.76
   3  -8  -6   20.37    1.00
  -3   8   6   20.02    0.92
   2  -8  -6   13.61    0.83
  -2   8   6   13.25    0.76
   1  -8  -6   18.04    0.92
  -1   8   6   17.56    0.84
   0  -8  -6   13.73    0.81
   0   8   6   12.74    0.75
  -1  -8  -6    9.09    0.68
  -1  -8  -6    9.16    0.69
   1   8   6    8.88    0.67
  -2  -8  -6    3.36    0.56
   2   8   6    2.12    0.43
  -3  -8  -6    3.61    0.58
   3   8   6    3.31    0.51
   6  -9  -6    5.43    0.73
  -6   9   6    4.11    0.61
   5  -9  -6    0.46    0.42
  -5   9   6    0.82    0.41
   4  -9  -6    0.57    0.48
  -4   9   6    0.24    0.32
   3  -9  -6    4.71    0.65
  -3   9   6    3.65    0.53
   2  -9  -6    0.87    0.43
  -2   9   6    1.17    0.39
   1  -9  -6    0.57    0.45
  -1   9   6    0.73    0.38
   0  -9  -6    0.28    0.41
   0   9   6    0.47    0.34
  -1  -9  -6    3.65    0.56
   1   9   6    2.51    0.47
   5 -10  -6   -0.23    0.43
  -5  10   6   -0.19    0.41
   4 -10  -6    5.82    0.73
  -4  10   6    6.35    0.68
   3 -10  -6    2.02    0.57
  -3  10   6    2.33    0.49
   2 -10  -6   12.71    0.91
  -2  10   6   12.88    0.85
   1 -10  -6    4.95    0.66
  -1  10   6    5.01    0.61
  -2  13  -7    2.03    0.50
   2 -13   7    2.42    0.54
  -2 -12   7    3.65    0.64
   1  12  -7    0.09    0.40
  -1 -12   7    0.72    0.41
   0  12  -7    4.83    0.58
   0 -12   7    3.51    0.54
  -1  12  -7    0.04    0.34
   1 -12   7    0.24    0.38
  -2  12  -7    2.94    0.53
   2 -12   7    1.92    0.46
  -3  12  -7    6.30    0.63
   3 -12   7    5.31    0.61
   3 -12   7    7.20    0.73
  -4  12  -7    0.03    0.35
   4 -12   7    0.22    0.36
   4 -12   7    0.64    0.40
  -5  12  -7    0.61    0.39
   5 -12   7    0.22    0.43
   5 -12   7   -0.16    0.36
   3  11  -7   -0.36    0.37
  -3 -11   7    0.50    0.45
   2  11  -7    0.56    0.39
  -2 -11   7    1.08    0.40
  -2 -11   7    0.86    0.42
   1  11  -7    0.55    0.35
  -1 -11   7    0.58    0.36
  -1 -11   7    0.75    0.38
   0  11  -7    0.11    0.32
   0 -11   7    0.78    0.36
  -1  11  -7    1.89    0.45
   1 -11   7    2.35    0.44
  -2  11  -7    1.86    0.45
   2 -11   7    1.66    0.44
  -3  11  -7    0.18    0.36
   3 -11   7    0.14    0.31
   3 -11   7    0.34    0.37
  -4  11  -7    2.57    0.46
   4 -11   7    4.33    0.54
   4 -11   7    4.39    0.57
  -5  11  -7    0.42    0.39
   5 -11   7    0.33    0.40
   5 -11   7   -0.29    0.37
  -6  11  -7    1.48    0.48
   6 -11   7    1.07    0.47
   6 -11   7    1.99    0.47
   4  10  -7    1.39    0.50
  -4 -10   7    1.42    0.51
   3  10  -7    0.60    0.41
  -3 -10   7    0.49    0.40
   2  10  -7    4.63    0.56
  -2 -10   7    4.70    0.53
  -2 -10   7    5.14    0.61
   1  10  -7    5.19    0.54
  -1 -10   7    5.92    0.61
  -1 -10   7    5.38    0.57
   0  10  -7    1.96    0.37
   0 -10   7    2.52    0.43
   0 -10   7    2.16    0.40
  -1  10  -7    1.23    0.33
   1 -10   7    0.78    0.35
  -2  10  -7    0.78    0.34
   2 -10   7    0.83    0.35
   2 -10   7    0.50    0.31
  -3  10  -7    1.26    0.38
   3 -10   7    0.42    0.31
   3 -10   7    0.94    0.33
  -4  10  -7    1.88    0.43
   4 -10   7    0.88    0.35
   4 -10   7    1.18    0.40
  -5  10  -7    0.01    0.31
   5 -10   7    0.64    0.38
   5 -10   7   -0.32    0.32
  -6  10  -7   -0.17    0.36
   6 -10   7   -0.01    0.35
   6 -10   7   -0.23    0.35
  -7  10  -7   -0.06    0.33
   7 -10   7    0.37    0.40
   5   9  -7    1.85    0.64
  -5  -9   7    1.31    0.50
   4   9  -7   10.51    0.86
  -4  -9   7   10.19    0.86
   3   9  -7    1.70    0.41
  -3  -9   7    1.91    0.43
   2   9  -7    4.39    0.48
  -2  -9   7    4.06    0.55
  -2  -9   7    3.87    0.46
   1   9  -7   11.43    0.68
  -1  -9   7   11.19    0.72
  -1  -9   7   11.58    0.66
   0   9  -7    2.79    0.39
   0  -9   7    3.89    0.46
   0  -9   7    4.13    0.47
  -1   9  -7    3.20    0.42
   1  -9   7    3.21    0.42
   1  -9   7    2.86    0.41
  -2   9  -7    7.85    0.54
   2  -9   7    7.29    0.54
   2  -9   7    8.05    0.57
  -3   9  -7    0.71    0.33
   3  -9   7    1.25    0.34
   3  -9   7    1.54    0.33
  -4   9  -7   12.55    0.69
   4  -9   7   11.94    0.71
   4  -9   7   11.91    0.70
  -5   9  -7    0.78    0.33
   5  -9   7    0.26    0.32
   5  -9   7    1.05    0.33
  -6   9  -7    5.47    0.57
   6  -9   7    5.74    0.57
   6  -9   7    6.14    0.61
  -7   9  -7   -0.25    0.34
   7  -9   7    0.07    0.32
   6   8  -7    1.64    0.68
  -6  -8   7   -0.01    0.39
   5   8  -7    2.62    0.61
  -5  -8   7    2.91    0.53
   4   8  -7   25.43    1.12
  -4  -8   7   25.52    1.10
   3   8  -7    0.43    0.33
  -3  -8   7    0.55    0.34
  -3  -8   7    0.48    0.27
   2   8  -7    2.91    0.39
  -2  -8   7    3.58    0.43
  -2  -8   7    3.08    0.48
   1   8  -7    0.42    0.26
  -1  -8   7    0.64    0.28
  -1  -8   7    0.22    0.28
   0   8  -7   15.16    0.66
   0  -8   7   14.28    0.71
   0  -8   7   15.36    0.71
  -1   8  -7   21.43    0.77
   1  -8   7   22.25    0.82
   1  -8   7   21.74    0.83
  -2   8  -7    9.34    0.57
   2  -8   7    9.22    0.57
   2  -8   7    9.72    0.55
   2  -8   7   10.40    0.55
  -3   8  -7   10.13    0.57
   3  -8   7   10.21    0.59
   3  -8   7   10.65    0.61
   3  -8   7    9.57    0.59
  -4   8  -7   -0.07    0.24
   4  -8   7   -0.11    0.23
   4  -8   7    0.03    0.26
  -5   8  -7    2.81    0.43
   5  -8   7    1.89    0.36
   5  -8   7    2.00    0.37
  -6   8  -7    1.42    0.37
   6  -8   7    0.98    0.36
   6  -8   7    1.29    0.36
  -7   8  -7    1.99    0.44
   7  -8   7    2.01    0.44
  -8   8  -7    1.37    0.43
   8  -8   7    0.79    0.41
   7   7  -7    3.08    0.75
  -7  -7   7    3.32    0.59
   6   7  -7   11.14    0.93
  -6  -7   7   11.72    0.89
   5   7  -7    0.00    0.41
  -5  -7   7    0.27    0.37
   4   7  -7   20.52    0.99
  -4  -7   7   19.06    0.91
   3   7  -7    0.61    0.29
  -3  -7   7    0.41    0.32
  -3  -7   7    0.33    0.25
  -2  -7   7   13.36    0.74
  -2  -7   7   15.17    0.67
   1   7  -7    1.00    0.29
  -1  -7   7    0.50    0.28
  -1  -7   7    0.57    0.24
   0   7  -7    0.90    0.27
   0  -7   7    0.61    0.24
   0  -7   7    0.43    0.23
  -1   7  -7    2.60    0.32
   1  -7   7    3.12    0.37
   1  -7   7    3.04    0.37
  -2   7  -7   21.59    0.74
   2  -7   7   20.58    0.74
   2  -7   7   21.38    0.74
   2  -7   7   19.93    0.78
  -3   7  -7    0.86    0.27
   3  -7   7    0.40    0.21
   3  -7   7    0.92    0.27
   3  -7   7    0.65    0.24
  -4   7  -7    5.50    0.47
   4  -7   7    7.17    0.50
   4  -7   7    6.23    0.49
   4  -7   7    6.24    0.43
  -5   7  -7    7.21    0.55
   5  -7   7    6.46    0.54
   5  -7   7    7.48    0.51
  -6   7  -7    7.30    0.56
   6  -7   7    7.11    0.58
   6  -7   7    6.83    0.56
  -7   7  -7    1.94    0.42
   7  -7   7    2.16    0.41
  -8   7  -7   -0.33    0.34
   8  -7   7    0.38    0.32
   8  -7   7   -0.16    0.35
   7   6  -7    1.80    0.62
  -7  -6   7    2.11    0.51
   6   6  -7    0.47    0.46
  -6  -6   7   -0.31    0.34
   5   6  -7    6.20    0.66
  -5  -6   7    6.64    0.64
   4   6  -7    1.53    0.29
   4   6  -7    0.18    0.33
  -4  -6   7    0.67    0.32
   3   6  -7    2.00    0.35
   3   6  -7    2.76    0.34
  -3  -6   7    3.09    0.43
  -3  -6   7    3.15    0.35
   2   6  -7   28.14    0.90
  -2  -6   7   28.57    0.90
  -2  -6   7   28.34    0.99
   1   6  -7    1.04    0.25
  -1  -6   7    1.22    0.27
  -1  -6   7    0.81    0.26
   0   6  -7   69.24    1.49
   0  -6   7   69.46    1.62
   0  -6   7   68.96    1.60
  -1   6  -7   22.67    0.73
   1  -6   7   23.46    0.81
   1  -6   7   23.43    0.80
  -2   6  -7   70.72    1.51
   2  -6   7   67.72    1.60
   2  -6   7   69.01    1.49
   2  -6   7   70.40    1.54
  -3   6  -7   17.91    0.64
   3  -6   7   17.78    0.65
   3  -6   7   16.46    0.70
   3  -6   7   17.31    0.65
  -4   6  -7    3.47    0.38
   4  -6   7    3.53    0.40
   4  -6   7    3.19    0.34
   4  -6   7    3.38    0.34
  -5   6  -7    1.20    0.29
  -5   6  -7    0.73    0.28
   5  -6   7    1.44    0.32
   5  -6   7    0.82    0.25
   5  -6   7    0.95    0.26
   5  -6   7    1.14    0.27
  -6   6  -7    4.87    0.47
  -6   6  -7    5.95    0.58
   6  -6   7    5.18    0.47
   6  -6   7    5.50    0.50
  -7   6  -7    1.28    0.36
  -7   6  -7    1.19    0.35
   7  -6   7    0.54    0.32
   7  -6   7    0.62    0.34
  -8   6  -7    1.10    0.39
   8  -6   7    2.24    0.47
   8   5  -7    0.33    0.58
  -8  -5   7    0.75    0.42
   7   5  -7    4.98    0.73
  -7  -5   7    5.25    0.66
   6   5  -7    5.67    0.64
  -6  -5   7    6.78    0.66
   5   5  -7   11.42    0.78
  -5  -5   7   11.20    0.69
   4   5  -7    9.24    0.62
   4   5  -7    8.26    0.49
  -4  -5   7    9.74    0.64
   3   5  -7    0.84    0.28
   3   5  -7    0.65    0.21
  -3  -5   7    1.25    0.30
  -3  -5   7    1.18    0.25
   2   5  -7   16.99    0.66
   2   5  -7   17.07    0.65
  -2  -5   7   15.68    0.71
  -2  -5   7   18.02    0.67
   1   5  -7   19.84    0.70
   1   5  -7   20.12    0.67
  -1  -5   7   18.68    0.68
  -1  -5   7   19.04    0.74
   0   5  -7    0.62    0.21
   0   5  -7    0.39    0.21
   0  -5   7    0.47    0.21
   0  -5   7    0.28    0.18
  -1   5  -7   16.54    0.57
  -1   5  -7   17.40    0.66
   1  -5   7   17.14    0.65
   1  -5   7   17.57    0.66
  -2   5  -7   28.07    0.86
  -2   5  -7   26.73    0.76
   2  -5   7   26.86    0.83
   2  -5   7   26.44    0.75
   2  -5   7   26.11    0.84
   2  -5   7   27.08    0.65
  -3   5  -7    1.70    0.24
  -3   5  -7    2.19    0.32
   3  -5   7    2.21    0.25
   3  -5   7    2.03    0.29
   3  -5   7    2.60    0.31
   3  -5   7    1.51    0.25
  -4   5  -7    6.77    0.48
  -4   5  -7    7.07    0.41
  -4   5  -7    6.78    0.44
   4  -5   7    7.07    0.46
   4  -5   7    7.21    0.49
   4  -5   7    6.94    0.41
   4  -5   7    7.31    0.42
  -5   5  -7    1.16    0.26
  -5   5  -7    1.23    0.28
  -5   5  -7    0.97    0.25
  -5   5  -7    1.15    0.27
   5  -5   7    1.47    0.28
   5  -5   7    1.11    0.26
   5  -5   7    1.27    0.28
   5  -5   7    1.55    0.30
  -6   5  -7   37.78    1.08
  -6   5  -7   37.81    1.13
   6  -5   7   37.82    1.10
   6  -5   7   38.83    1.09
  -7   5  -7    4.67    0.53
   7  -5   7    4.98    0.50
  -8   5  -7    2.83    0.49
   8  -5   7    3.23    0.52
   8   4  -7    4.08    0.73
  -8  -4   7    5.08    0.63
   7   4  -7    0.79    0.46
  -7  -4   7    1.75    0.43
   6   4  -7    0.18    0.34
  -6  -4   7    0.14    0.31
   5   4  -7   22.14    0.92
  -5  -4   7   20.78    0.87
   4   4  -7    7.84    0.46
   4   4  -7    7.12    0.53
  -4  -4   7    6.86    0.45
  -4  -4   7    7.29    0.55
   3   4  -7    3.47    0.40
   3   4  -7    2.92    0.31
  -3  -4   7    3.57    0.41
  -3  -4   7    3.36    0.34
   2   4  -7   60.04    1.35
   2   4  -7   58.19    1.35
  -2  -4   7   56.51    1.42
  -2  -4   7   58.25    1.35
   1   4  -7   44.47    1.12
   1   4  -7   44.46    1.05
  -1  -4   7   44.63    1.18
  -1  -4   7   43.68    1.11
   0   4  -7   61.48    1.41
   0   4  -7   62.20    1.30
   0  -4   7   62.14    1.44
   0  -4   7   62.89    1.11
   0  -4   7   59.38    1.40
  -1   4  -7  117.03    2.28
  -1   4  -7  113.39    2.08
   1  -4   7  115.97    2.24
   1  -4   7  111.06    1.94
   1  -4   7  114.54    2.28
  -2   4  -7    2.25    0.25
  -2   4  -7    1.87    0.28
   2  -4   7    2.21    0.24
   2  -4   7    2.14    0.22
   2  -4   7    2.48    0.29
   2  -4   7    2.18    0.30
  -3   4  -7   58.93    1.39
  -3   4  -7   58.56    1.26
   3  -4   7   59.19    1.26
   3  -4   7   62.42    1.38
   3  -4   7   58.04    1.39
   3  -4   7   58.58    1.25
  -4   4  -7    9.77    0.53
  -4   4  -7   10.51    0.54
  -4   4  -7    9.51    0.47
  -4   4  -7   10.42    0.47
   4  -4   7    9.62    0.52
   4  -4   7    9.56    0.48
   4  -4   7   10.96    0.55
   4  -4   7   10.08    0.46
  -5   4  -7    8.48    0.51
  -5   4  -7    7.89    0.49
  -5   4  -7    7.47    0.49
   5  -4   7    7.61    0.49
   5  -4   7    7.07    0.44
   5  -4   7    7.21    0.50
   5  -4   7    8.15    0.50
  -6   4  -7    1.63    0.35
  -6   4  -7    2.00    0.36
   6  -4   7    1.52    0.31
  -7   4  -7    0.19    0.31
   7  -4   7    0.37    0.31
  -8   4  -7    0.37    0.38
   8  -4   7    0.43    0.39
   8   3  -7    2.98    0.61
  -8  -3   7    3.19    0.54
   7   3  -7   -0.05    0.40
  -7  -3   7   -0.01    0.28
   6   3  -7   11.14    0.72
  -6  -3   7   10.28    0.68
   5   3  -7   17.40    0.81
  -5  -3   7   18.37    0.80
   4   3  -7   16.51    0.73
   4   3  -7   16.96    0.62
  -4  -3   7   17.83    0.73
  -4  -3   7   17.63    0.61
  -4  -3   7   17.77    0.64
   3   3  -7   42.31    1.16
   3   3  -7   43.71    1.07
  -3  -3   7   40.16    0.95
  -3  -3   7   45.03    1.10
  -3  -3   7   44.02    1.19
   2   3  -7    4.06    0.33
   2   3  -7    4.42    0.38
  -2  -3   7    3.98    0.38
  -2  -3   7    4.34    0.26
  -2  -3   7    4.86    0.35
   1   3  -7  109.18    2.01
   1   3  -7  107.38    2.13
  -1  -3   7  109.49    2.18
  -1  -3   7  108.31    1.86
  -1  -3   7  105.90    2.14
   0   3  -7   26.53    0.70
   0   3  -7   27.08    0.80
   0  -3   7   27.97    0.83
   0  -3   7   27.12    0.62
   0  -3   7   26.15    0.80
  -1   3  -7   13.17    0.56
  -1   3  -7   13.13    0.45
   1  -3   7   14.30    0.59
   1  -3   7   13.43    0.57
   1  -3   7   12.73    0.42
  -2   3  -7    0.65    0.16
  -2   3  -7    0.69    0.22
   2  -3   7    1.00    0.23
   2  -3   7    0.68    0.16
   2  -3   7    0.46    0.19
   2  -3   7    0.92    0.17
  -3   3  -7   14.71    0.59
  -3   3  -7   14.29    0.49
   3  -3   7   14.43    0.54
   3  -3   7   14.74    0.49
   3  -3   7   14.47    0.59
   3  -3   7   14.91    0.60
  -4   3  -7   27.07    0.86
  -4   3  -7   29.04    0.89
   4  -3   7   26.87    0.86
   4  -3   7   28.40    0.89
   4  -3   7   28.21    0.75
   4  -3   7   28.32    0.84
  -5   3  -7   11.41    0.60
   5  -3   7   11.86    0.60
   5  -3   7   11.51    0.57
   5  -3   7   11.75    0.58
  -6   3  -7   15.74    0.75
  -6   3  -7   15.92    0.75
   6  -3   7   15.31    0.71
  -7   3  -7   11.64    0.71
  -7   3  -7   12.03    0.74
   7  -3   7   11.39    0.69
  -8   3  -7   21.40    1.02
   8  -3   7   18.53    0.98
   9   2  -7    6.22    0.72
   8   2  -7    5.47    0.64
  -8  -2   7    7.00    0.65
   7   2  -7    0.23    0.35
  -7  -2   7    0.97    0.31
  -7  -2   7    1.44    0.38
   6   2  -7    4.00    0.53
  -6  -2   7    4.37    0.48
  -6  -2   7    4.60    0.44
   5   2  -7    1.52    0.33
   5   2  -7    1.67    0.28
  -5  -2   7    1.53    0.33
  -5  -2   7    1.22    0.27
   4   2  -7    2.39    0.29
   4   2  -7    3.20    0.39
  -4  -2   7    2.77    0.37
  -4  -2   7    2.36    0.30
   3   2  -7    0.99    0.25
   3   2  -7    1.18    0.24
  -3  -2   7    0.69    0.18
  -3  -2   7    0.66    0.21
  -3  -2   7    0.82    0.22
   2   2  -7   58.40    1.33
   2   2  -7   60.81    1.34
  -2  -2   7   60.22    1.19
  -2  -2   7   58.42    1.34
  -2  -2   7   56.13    1.37
   1   2  -7   14.80    0.50
   1   2  -7   14.54    0.56
  -1  -2   7   14.16    0.58
  -1  -2   7   14.63    0.57
  -1  -2   7   14.02    0.44
   0   2  -7   41.49    1.07
   0   2  -7   43.96    0.92
   0  -2   7   43.30    0.92
   0  -2   7   42.41    1.08
   0  -2   7   43.74    1.09
  -1   2  -7   94.54    1.65
  -1   2  -7   92.11    1.89
   1  -2   7   86.37    1.85
   1  -2   7   94.01    1.71
   1  -2   7   91.13    1.90
  -2   2  -7   32.57    0.93
  -2   2  -7   32.54    0.74
   2  -2   7   32.89    0.92
   2  -2   7   32.96    0.83
   2  -2   7   35.01    0.96
   2  -2   7   32.97    0.74
  -3   2  -7   53.62    1.30
  -3   2  -7   55.88    1.32
   3  -2   7   53.87    1.10
   3  -2   7   56.60    1.34
   3  -2   7   55.72    1.25
   3  -2   7   55.50    1.31
  -4   2  -7    2.02    0.30
  -4   2  -7    1.65    0.29
   4  -2   7    2.42    0.33
   4  -2   7    1.46    0.28
   4  -2   7    1.85    0.32
  -5   2  -7   74.20    1.72
   5  -2   7   74.96    1.70
  -6   2  -7    0.40    0.26
  -6   2  -7    0.34    0.28
   6  -2   7    0.56    0.32
  -7   2  -7    0.34    0.33
  -7   2  -7    0.08    0.30
   7  -2   7    0.05    0.35
  -8   2  -7    1.75    0.46
  -8   2  -7    1.59    0.45
   8  -2   7    1.24    0.48
   9   1  -7    1.31    0.50
  -9  -1   7    1.59    0.46
   8   1  -7   10.15    0.82
  -8  -1   7   10.40    0.71
   7   1  -7   -0.34    0.31
  -7  -1   7    0.06    0.25
  -7  -1   7    0.36    0.29
   6   1  -7   11.02    0.68
  -6  -1   7   12.64    0.63
  -6  -1   7   12.51    0.66
   5   1  -7   39.56    1.05
   5   1  -7   36.75    1.12
  -5  -1   7   38.16    1.11
  -5  -1   7   38.56    1.07
   4   1  -7   64.29    1.46
   4   1  -7   63.82    1.48
  -4  -1   7   63.98    1.42
  -4  -1   7   63.38    1.49
   3   1  -7   89.11    1.82
   3   1  -7   88.01    1.84
  -3  -1   7   89.14    1.87
  -3  -1   7   90.21    1.77
   2   1  -7   17.84    0.61
   2   1  -7   17.34    0.64
  -2  -1   7   17.95    0.57
  -2  -1   7   18.67    0.66
   1   1  -7  123.38    2.40
   1   1  -7  124.79    2.24
  -1  -1   7  121.90    2.36
  -1  -1   7  123.03    2.42
  -1  -1   7  125.73    2.20
   0   1  -7   31.22    0.88
   0   1  -7   31.06    0.70
   0  -1   7   31.76    0.77
   0  -1   7   31.22    0.91
   0  -1   7   29.33    0.86
  -1   1  -7    0.60    0.13
  -1   1  -7    0.59    0.23
   1  -1   7    0.51    0.19
   1  -1   7    0.82    0.24
   1  -1   7    0.74    0.17
  -2   1  -7    0.73    0.22
   2  -1   7    0.45    0.21
   2  -1   7    0.93    0.21
   2  -1   7    0.83    0.24
  -3   1  -7   17.34    0.68
  -3   1  -7   16.21    0.65
   3  -1   7   15.63    0.65
   3  -1   7   15.63    0.60
  -4   1  -7   11.31    0.58
  -4   1  -7   10.70    0.56
   4  -1   7   12.39    0.58
   4  -1   7   10.59    0.57
  -5   1  -7   34.37    1.08
   5  -1   7   34.79    1.08
  -6   1  -7   25.53    0.96
   6  -1   7   26.68    0.97
  -7   1  -7    9.35    0.68
  -7   1  -7    8.86    0.73
   7  -1   7    9.25    0.75
  -8   1  -7   10.85    0.83
  -8   1  -7   11.83    0.88
   8  -1   7   12.26    0.93
   9   0  -7    4.49    0.63
  -9   0   7    5.87    0.68
   8   0  -7    1.59    0.43
  -8   0   7    1.91    0.42
   7   0  -7    9.20    0.65
  -7   0   7    8.45    0.61
   6   0  -7    1.50    0.37
  -6   0   7    1.04    0.30
  -6   0   7    1.10    0.28
   5   0  -7    6.98    0.48
   5   0  -7    8.13    0.53
  -5   0   7    7.08    0.50
  -5   0   7    7.02    0.47
   4   0  -7    1.50    0.30
   4   0  -7    1.13    0.28
  -4   0   7    1.51    0.27
  -4   0   7    0.99    0.25
   3   0  -7    0.23    0.22
   3   0  -7    0.02    0.18
  -3   0   7    0.34    0.19
  -3   0   7    0.35    0.18
   2   0  -7    1.69    0.29
   2   0  -7    1.24    0.21
  -2   0   7    1.28    0.23
  -2   0   7    1.75    0.24
   1   0  -7   25.82    0.66
   1   0  -7   26.25    0.82
  -1   0   7   23.89    0.77
  -1   0   7   26.19    0.71
   0   0  -7   37.65    1.04
   0   0   7   38.02    1.00
   0   0   7   39.18    0.93
  -1   0  -7   91.99    1.97
   1   0   7   95.31    1.83
   1   0   7   94.55    1.92
  -2   0  -7   38.62    1.06
  -2   0  -7   38.38    1.09
   2   0   7   39.80    1.06
   2   0   7   39.69    1.01
  -3   0  -7   54.19    1.36
  -3   0  -7   57.37    1.39
   3   0   7   54.98    1.36
   3   0   7   54.48    1.30
  -4   0  -7   31.91    1.01
  -4   0  -7   33.35    1.05
   4   0   7   32.37    0.99
  -5   0  -7   14.57    0.72
   5   0   7   13.41    0.71
  -6   0  -7    5.99    0.59
   6   0   7    4.35    0.50
  -7   0  -7    2.04    0.50
  -7   0  -7    1.57    0.44
   7   0   7    2.01    0.44
   9  -1  -7    0.21    0.42
  -9   1   7    0.45    0.40
   8  -1  -7    4.05    0.55
  -8   1   7    2.68    0.46
   7  -1  -7   10.62    0.72
  -7   1   7    9.96    0.67
   6  -1  -7    4.90    0.50
  -6   1   7    4.83    0.50
   5  -1  -7   76.25    1.73
   5  -1  -7   73.86    1.70
  -5   1   7   77.81    1.74
  -5   1   7   75.62    1.67
   4  -1  -7   42.76    1.18
   4  -1  -7   44.88    1.13
  -4   1   7   43.47    1.12
  -4   1   7   41.81    1.15
   3  -1  -7   80.37    1.82
   3  -1  -7   84.22    1.68
  -3   1   7   82.56    1.74
  -3   1   7   82.33    1.72
   2  -1  -7   35.42    0.85
   2  -1  -7   33.04    1.00
  -2   1   7   34.30    0.93
  -2   1   7   33.43    0.91
   1  -1  -7   20.12    0.75
  -1   1   7   19.90    0.65
  -1   1   7   20.20    0.69
   0  -1  -7   33.71    1.01
   0   1   7   32.91    0.91
   0   1   7   32.47    0.87
  -1  -1  -7    9.50    0.51
  -1  -1  -7    8.63    0.55
   1   1   7    8.98    0.48
   1   1   7   10.57    0.49
  -2  -1  -7    2.30    0.35
  -2  -1  -7    2.38    0.32
   2   1   7    2.28    0.32
   2   1   7    2.79    0.32
  -3  -1  -7    0.62    0.28
  -3  -1  -7    0.73    0.27
   3   1   7    0.29    0.25
   3   1   7    0.52    0.27
  -4  -1  -7   22.33    0.86
   4   1   7   20.63    0.83
  -5  -1  -7   11.28    0.71
   5   1   7    9.53    0.64
  -6  -1  -7   30.21    1.13
   6   1   7   29.61    1.14
  -7  -1  -7    9.81    0.80
   7   1   7    9.97    0.83
   9  -2  -7    6.94    0.73
  -9   2   7    5.95    0.66
   8  -2  -7    4.48    0.57
  -8   2   7    3.90    0.55
   7  -2  -7   11.35    0.73
  -7   2   7   11.33    0.72
   6  -2  -7   13.73    0.73
   6  -2  -7   11.42    0.67
  -6   2   7   11.25    0.67
   5  -2  -7    6.97    0.55
   5  -2  -7    6.66    0.50
  -5   2   7    6.66    0.55
   4  -2  -7    0.43    0.23
   4  -2  -7    0.03    0.22
  -4   2   7    0.27    0.19
  -4   2   7    0.00    0.24
   3  -2  -7    0.25    0.18
   3  -2  -7    0.10    0.26
  -3   2   7   -0.01    0.21
  -3   2   7    0.35    0.19
   2  -2  -7    0.14    0.23
  -2   2   7   -0.13    0.19
  -2   2   7    0.77    0.21
   1  -2  -7   47.63    1.28
  -1   2   7   46.22    1.14
  -1   2   7   46.16    1.14
   0  -2  -7   17.46    0.73
   0  -2  -7   19.12    0.68
   0   2   7   17.89    0.65
   0   2   7   19.65    0.68
  -1  -2  -7   89.36    1.86
  -1  -2  -7   87.64    1.97
   1   2   7   85.60    1.79
   1   2   7   88.01    1.86
  -2  -2  -7   51.55    1.36
   2   2   7   50.89    1.31
   2   2   7   49.06    1.25
  -3  -2  -7   27.29    0.94
  -3  -2  -7   27.32    0.94
   3   2   7   28.54    0.93
  -4  -2  -7   30.88    1.05
   4   2   7   32.67    1.07
  -5  -2  -7   22.00    0.98
   5   2   7   20.51    0.90
  -6  -2  -7   13.95    0.86
   6   2   7   14.16    0.87
  -7  -2  -7    1.42    0.49
   7   2   7    1.32    0.46
   9  -3  -7    0.43    0.40
  -9   3   7   -0.36    0.38
   8  -3  -7   12.10    0.78
  -8   3   7   10.59    0.74
   7  -3  -7    9.03    0.65
  -7   3   7    9.16    0.70
   6  -3  -7    6.53    0.55
   6  -3  -7    6.31    0.57
  -6   3   7    5.75    0.54
   5  -3  -7   19.87    0.78
   5  -3  -7   23.55    0.91
  -5   3   7   20.92    0.84
   4  -3  -7   27.68    0.84
   4  -3  -7   27.46    0.99
  -4   3   7   28.19    0.96
   3  -3  -7  107.27    2.31
  -3   3   7  107.36    2.08
  -3   3   7  105.40    2.20
   2  -3  -7    1.87    0.35
  -2   3   7    1.62    0.27
  -2   3   7    1.76    0.31
   1  -3  -7   50.64    1.39
   1  -3  -7   51.24    1.23
  -1   3   7   52.94    1.24
  -1   3   7   54.08    1.28
   0  -3  -7    6.19    0.44
   0  -3  -7    5.33    0.49
   0   3   7    5.51    0.43
   0   3   7    6.06    0.45
  -1  -3  -7    5.10    0.43
  -1  -3  -7    5.19    0.49
   1   3   7    5.96    0.46
   1   3   7    5.85    0.42
  -2  -3  -7    0.07    0.26
  -2  -3  -7   -0.04    0.22
   2   3   7    0.11    0.21
  -3  -3  -7    0.26    0.26
  -3  -3  -7   -0.02    0.28
   3   3   7    0.33    0.24
  -4  -3  -7    3.96    0.51
   4   3   7    5.47    0.57
  -5  -3  -7   13.37    0.85
   5   3   7   11.85    0.75
  -6  -3  -7   10.11    0.84
   6   3   7    9.77    0.81
   9  -4  -7    7.02    0.70
  -9   4   7    6.89    0.74
   8  -4  -7    3.80    0.56
  -8   4   7    3.40    0.52
   7  -4  -7    8.47    0.66
  -7   4   7    7.85    0.67
   6  -4  -7   44.70    1.26
   6  -4  -7   45.68    1.35
  -6   4   7   42.12    1.34
   5  -4  -7    0.42    0.26
   5  -4  -7    0.17    0.34
  -5   4   7    0.28    0.30
   4  -4  -7    1.60    0.37
  -4   4   7    1.51    0.35
   3  -4  -7   29.24    1.03
  -3   4   7   27.42    0.94
   2  -4  -7    2.38    0.30
   2  -4  -7    1.95    0.37
  -2   4   7    2.22    0.29
  -2   4   7    2.30    0.32
   1  -4  -7    8.67    0.60
   1  -4  -7    8.48    0.49
  -1   4   7    8.21    0.48
  -1   4   7    8.17    0.50
   0  -4  -7   30.38    0.91
   0  -4  -7   26.56    0.99
   0   4   7   27.29    0.88
   0   4   7   29.06    0.92
  -1  -4  -7   28.37    1.01
  -1  -4  -7   28.71    0.92
   1   4   7   28.97    0.94
  -2  -4  -7   36.67    1.17
  -2  -4  -7   40.45    1.19
   2   4   7   38.69    1.14
  -3  -4  -7   30.27    1.07
   3   4   7   30.85    1.06
  -4  -4  -7   22.20    1.01
   4   4   7   21.18    0.94
  -5  -4  -7   23.77    1.13
   5   4   7   25.78    1.06
  -6  -4  -7    4.49    0.67
   6   4   7    4.75    0.65
   8  -5  -7   -0.15    0.33
  -8   5   7   -0.08    0.39
   7  -5  -7    6.76    0.60
  -7   5   7    6.13    0.67
   6  -5  -7   19.62    0.84
   6  -5  -7   20.81    0.91
  -6   5   7   19.65    0.95
   5  -5  -7    8.39    0.64
  -5   5   7    8.03    0.61
   4  -5  -7   12.12    0.79
  -4   5   7   11.70    0.67
   3  -5  -7   13.88    0.82
  -3   5   7   12.67    0.70
   2  -5  -7   51.33    1.23
   2  -5  -7   53.09    1.50
  -2   5   7   51.88    1.37
   1  -5  -7   12.76    0.73
   1  -5  -7   13.23    0.60
  -1   5   7   13.08    0.60
  -1   5   7   12.71    0.66
   0  -5  -7    0.48    0.27
   0  -5  -7    0.83    0.34
   0   5   7    1.00    0.28
  -1  -5  -7   13.58    0.74
  -1  -5  -7   13.24    0.66
   1   5   7   13.53    0.69
  -2  -5  -7    1.19    0.37
  -2  -5  -7    1.38    0.37
   2   5   7    0.49    0.28
  -3  -5  -7    1.64    0.39
   3   5   7    1.24    0.37
  -4  -5  -7   -0.05    0.39
   4   5   7    0.43    0.37
  -5  -5  -7    4.67    0.62
   5   5   7    6.07    0.66
   8  -6  -7    4.61    0.59
  -8   6   7    6.19    0.68
   7  -6  -7    2.01    0.44
  -7   6   7    1.47    0.46
   6  -6  -7    0.84    0.39
  -6   6   7    1.60    0.42
   5  -6  -7    8.76    0.70
  -5   6   7    6.85    0.62
   4  -6  -7    5.90    0.61
  -4   6   7    7.74    0.65
   3  -6  -7   15.10    0.84
  -3   6   7   17.13    0.82
   2  -6  -7    0.13    0.31
  -2   6   7    0.77    0.31
   1  -6  -7    4.14    0.55
   1  -6  -7    3.81    0.41
  -1   6   7    3.52    0.42
   0  -6  -7    6.29    0.52
   0  -6  -7    7.21    0.65
   0   6   7    6.48    0.55
  -1  -6  -7   15.89    0.79
  -1  -6  -7   14.48    0.80
   1   6   7   15.15    0.77
  -2  -6  -7   33.11    1.17
  -2  -6  -7   30.95    1.14
   2   6   7   31.85    1.13
  -3  -6  -7   19.14    0.95
   3   6   7   18.38    0.88
  -4  -6  -7   23.28    1.13
   4   6   7   21.92    1.04
   7  -7  -7    0.14    0.41
  -7   7   7    0.26    0.37
   6  -7  -7    4.26    0.62
  -6   7   7    2.66    0.47
   5  -7  -7   15.87    0.98
  -5   7   7   17.54    0.93
   4  -7  -7    6.17    0.66
  -4   7   7    7.51    0.67
   3  -7  -7    3.47    0.57
  -3   7   7    3.30    0.48
   2  -7  -7    0.85    0.40
  -2   7   7    1.36    0.35
   1  -7  -7   21.43    1.01
  -1   7   7   22.13    0.94
   0  -7  -7   10.54    0.68
   0  -7  -7   10.91    0.81
   0   7   7   12.60    0.70
  -1  -7  -7    4.45    0.54
  -1  -7  -7    5.81    0.59
   1   7   7    5.62    0.58
  -2  -7  -7    2.92    0.52
  -2  -7  -7    2.14    0.48
   2   7   7    1.74    0.39
  -3  -7  -7   -0.11    0.35
   3   7   7   -0.07    0.35
   7  -8  -7   -0.02    0.43
  -7   8   7    0.30    0.40
   6  -8  -7    3.78    0.60
  -6   8   7    3.49    0.55
   5  -8  -7    0.10    0.39
  -5   8   7    0.00    0.37
   4  -8  -7    1.13    0.49
  -4   8   7    0.89    0.40
   3  -8  -7    2.82    0.57
  -3   8   7    2.54    0.48
   2  -8  -7    7.18    0.75
  -2   8   7    6.69    0.65
   1  -8  -7    1.46    0.48
  -1   8   7    1.59    0.39
   0  -8  -7    8.35    0.77
   0   8   7    7.97    0.67
  -1  -8  -7   10.86    0.85
   1   8   7   10.46    0.76
  -2  -8  -7    5.01    0.62
   2   8   7    5.12    0.58
   5  -9  -7    2.65    0.59
  -5   9   7    2.00    0.53
   4  -9  -7    3.80    0.65
  -4   9   7    2.75    0.51
   3  -9  -7    4.28    0.64
  -3   9   7    3.77    0.58
   2  -9  -7    2.22    0.56
  -2   9   7    2.27    0.46
   1  -9  -7   15.06    0.96
  -1   9   7   16.52    0.92
   0  -9  -7    4.96    0.65
   0   9   7    5.59    0.63
   1  12  -8    0.93    0.45
  -1 -12   8    0.68    0.44
   0  12  -8   -0.10    0.42
   0 -12   8    0.26    0.41
  -1  12  -8   -0.11    0.35
   1 -12   8   -0.07    0.38
  -2  12  -8    0.16    0.40
   2 -12   8    0.72    0.43
  -3  12  -8    1.56    0.49
   3 -12   8    0.81    0.41
  -4  12  -8    0.78    0.45
   4 -12   8    0.21    0.40
   4 -12   8    0.00    0.42
   3  11  -8   12.68    0.95
  -3 -11   8   12.26    1.01
   2  11  -8    0.20    0.36
  -2 -11   8   -0.15    0.35
  -2 -11   8    0.37    0.34
   1  11  -8    1.74    0.46
  -1 -11   8    2.07    0.48
  -1 -11   8    1.35    0.45
   0  11  -8    3.01    0.48
   0 -11   8    1.80    0.43
  -1  11  -8    0.29    0.33
   1 -11   8    0.37    0.34
  -2  11  -8    5.03    0.55
   2 -11   8    6.57    0.66
  -3  11  -8    0.13    0.36
   3 -11   8   -0.07    0.36
   3 -11   8    0.06    0.37
  -4  11  -8    1.19    0.44
   4 -11   8    0.94    0.44
   4 -11   8    0.55    0.36
  -5  11  -8    0.99    0.45
   5 -11   8    0.41    0.40
   5 -11   8    0.35    0.38
   4  10  -8   -0.48    0.47
  -4 -10   8    1.00    0.48
   3  10  -8    1.79    0.49
  -3 -10   8    1.54    0.52
   2  10  -8    0.24    0.37
  -2 -10   8    0.98    0.38
  -2 -10   8    0.81    0.36
   1  10  -8    1.18    0.40
  -1 -10   8    1.10    0.40
  -1 -10   8    1.37    0.36
   0  10  -8    0.38    0.33
   0 -10   8    1.30    0.37
   0 -10   8    0.75    0.33
  -1  10  -8    0.83    0.37
   1 -10   8    1.36    0.35
   1 -10   8    1.40    0.36
  -2  10  -8    5.32    0.53
   2 -10   8    4.66    0.54
  -3  10  -8    2.95    0.45
   3 -10   8    3.92    0.52
   3 -10   8    3.83    0.48
  -4  10  -8    0.98    0.39
   4 -10   8    1.11    0.37
   4 -10   8    1.00    0.41
  -5  10  -8    1.00    0.41
   5 -10   8    0.93    0.37
   5 -10   8    0.69    0.37
  -6  10  -8    2.15    0.52
   6 -10   8    3.40    0.52
   6 -10   8    3.44    0.53
   5   9  -8    2.10    0.67
  -5  -9   8    3.38    0.63
   4   9  -8    2.87    0.57
  -4  -9   8    2.89    0.58
   3   9  -8    5.68    0.64
  -3  -9   8    4.67    0.63
   2   9  -8    5.97    0.57
  -2  -9   8    5.31    0.54
  -2  -9   8    5.95    0.64
   1   9  -8   18.64    0.81
  -1  -9   8   19.57    0.94
  -1  -9   8   18.71    0.84
   0   9  -8    0.00    0.28
   0  -9   8    0.83    0.32
   0  -9   8    0.46    0.28
  -1   9  -8    7.32    0.58
   1  -9   8    7.41    0.64
   1  -9   8    7.25    0.56
  -2   9  -8    0.93    0.30
   2  -9   8    1.00    0.29
   2  -9   8    0.88    0.35
  -3   9  -8    1.86    0.37
   3  -9   8    2.01    0.40
   3  -9   8    1.66    0.40
  -4   9  -8    0.40    0.30
   4  -9   8    0.95    0.37
   4  -9   8    0.94    0.35
  -5   9  -8    0.46    0.36
   5  -9   8    0.51    0.31
   5  -9   8    0.21    0.34
  -6   9  -8   -0.05    0.36
   6  -9   8   -0.55    0.27
   6  -9   8    0.17    0.30
  -7   9  -8    0.61    0.42
   7  -9   8    1.08    0.43
   6   8  -8    3.21    0.70
  -6  -8   8    2.19    0.56
   5   8  -8    1.13    0.56
  -5  -8   8   -0.06    0.35
   4   8  -8   24.66    1.15
  -4  -8   8   26.63    1.17
   3   8  -8    1.02    0.33
   3   8  -8    1.03    0.39
  -3  -8   8    1.05    0.33
  -3  -8   8    1.63    0.44
   2   8  -8    0.21    0.25
  -2  -8   8   -0.09    0.30
  -2  -8   8   -0.16    0.22
   1   8  -8    1.00    0.30
  -1  -8   8    1.11    0.36
  -1  -8   8    1.00    0.32
   0   8  -8    0.29    0.27
   0  -8   8    0.20    0.26
   0  -8   8    0.44    0.27
  -1   8  -8    0.17    0.23
   1  -8   8    0.10    0.24
   1  -8   8    0.16    0.24
  -2   8  -8    2.67    0.37
   2  -8   8    2.97    0.39
   2  -8   8    2.39    0.39
   2  -8   8    2.65    0.37
  -3   8  -8    5.96    0.50
   3  -8   8    5.40    0.49
   3  -8   8    5.81    0.48
   3  -8   8    6.00    0.54
  -4   8  -8   24.24    0.92
   4  -8   8   23.09    0.86
   4  -8   8   22.18    0.91
  -5   8  -8    6.27    0.58
   5  -8   8    6.74    0.61
   5  -8   8    6.26    0.56
  -6   8  -8   -0.67    0.29
   6  -8   8    0.27    0.33
   6  -8   8    0.33    0.29
  -7   8  -8   16.42    0.85
   7  -8   8   17.15    0.89
   6   7  -8    3.56    0.69
  -6  -7   8    2.80    0.55
   5   7  -8   18.70    1.06
  -5  -7   8   16.52    0.93
   4   7  -8    0.73    0.38
  -4  -7   8    0.30    0.32
   3   7  -8    5.82    0.50
   3   7  -8    4.23    0.52
  -3  -7   8    5.13    0.48
  -3  -7   8    4.76    0.56
   2   7  -8   12.31    0.65
  -2  -7   8   12.06    0.62
  -2  -7   8   11.56    0.70
   1   7  -8    3.63    0.41
  -1  -7   8    2.69    0.36
  -1  -7   8    3.76    0.46
   0   7  -8   16.37    0.67
   0  -7   8   16.23    0.71
   0  -7   8   17.05    0.78
  -1   7  -8    5.63    0.46
   1  -7   8    5.00    0.46
   1  -7   8    6.35    0.53
  -2   7  -8   21.21    0.77
   2  -7   8   21.53    0.85
   2  -7   8   22.95    0.81
   2  -7   8   20.74    0.75
  -3   7  -8    2.37    0.33
   3  -7   8    2.83    0.41
   3  -7   8    3.12    0.37
   3  -7   8    3.04    0.37
  -4   7  -8    0.62    0.28
  -4   7  -8    0.21    0.23
   4  -7   8    0.57    0.28
   4  -7   8    0.90    0.29
   4  -7   8    0.36    0.24
  -5   7  -8   15.23    0.75
  -5   7  -8   16.14    0.78
   5  -7   8   15.23    0.69
   5  -7   8   14.60    0.73
  -6   7  -8    2.60    0.42
   6  -7   8    2.03    0.40
   6  -7   8    2.50    0.41
   7  -7   8    3.03    0.46
   7   6  -8    6.95    0.89
  -7  -6   8    6.41    0.75
   6   6  -8   13.05    0.95
  -6  -6   8   14.99    0.93
   5   6  -8    4.19    0.58
  -5  -6   8    4.97    0.59
   4   6  -8   12.07    0.63
   4   6  -8   12.68    0.78
  -4  -6   8   12.20    0.77
   3   6  -8   14.98    0.67
   3   6  -8   13.37    0.74
  -3  -6   8   13.04    0.62
  -3  -6   8   13.60    0.77
   2   6  -8    3.46    0.38
   2   6  -8    3.93    0.42
  -2  -6   8    3.79    0.41
  -2  -6   8    3.73    0.45
   1   6  -8    0.12    0.20
   1   6  -8   -0.04    0.21
  -1  -6   8   -0.10    0.21
  -1  -6   8    0.07    0.24
   0   6  -8    0.82    0.26
   0   6  -8    0.55    0.27
   0  -6   8    0.84    0.27
   0  -6   8    0.89    0.26
  -1   6  -8    0.18    0.22
  -1   6  -8    0.35    0.20
   1  -6   8    0.23    0.22
   1  -6   8    0.14    0.21
  -2   6  -8    9.51    0.59
  -2   6  -8   11.18    0.52
   2  -6   8   10.16    0.52
   2  -6   8   10.46    0.60
   2  -6   8   10.42    0.56
  -3   6  -8    7.30    0.47
  -3   6  -8    7.30    0.51
   3  -6   8    7.25    0.50
   3  -6   8    7.53    0.45
   3  -6   8    7.98    0.51
  -4   6  -8    9.04    0.56
  -4   6  -8   10.10    0.56
   4  -6   8    8.96    0.50
   4  -6   8    9.50    0.57
   4  -6   8   10.82    0.58
  -5   6  -8   29.41    0.94
  -5   6  -8   28.27    0.99
   5  -6   8   29.81    0.95
   5  -6   8   30.43    0.96
   5  -6   8   31.19    1.04
   6  -6   8   12.50    0.66
   6  -6   8   12.55    0.65
   7  -6   8    1.06    0.37
   8  -6   8    0.88    0.44
   7   5  -8    1.56    0.54
  -7  -5   8    1.06    0.43
   6   5  -8    6.77    0.71
  -6  -5   8    7.50    0.69
   5   5  -8    0.33    0.35
  -5  -5   8    0.89    0.38
   4   5  -8   14.25    0.80
   4   5  -8   13.98    0.63
  -4  -5   8   13.86    0.77
  -4  -5   8   14.74    0.65
   3   5  -8    2.70    0.39
   3   5  -8    2.51    0.35
  -3  -5   8    2.87    0.41
  -3  -5   8    3.22    0.37
   2   5  -8    6.21    0.44
   2   5  -8    5.96    0.44
  -2  -5   8    5.97    0.46
  -2  -5   8    6.83    0.51
   1   5  -8   20.30    0.71
   1   5  -8   20.21    0.77
  -1  -5   8   21.05    0.75
  -1  -5   8   19.90    0.82
   0   5  -8   17.50    0.64
   0   5  -8   19.65    0.73
   0  -5   8   18.09    0.71
   0  -5   8   16.76    0.73
  -1   5  -8   35.83    1.05
  -1   5  -8   35.95    0.94
   1  -5   8   37.41    1.08
   1  -5   8   38.14    1.08
  -2   5  -8   36.49    1.08
  -2   5  -8   37.30    0.95
   2  -5   8   35.26    1.07
   2  -5   8   37.08    1.05
   2  -5   8   35.30    0.94
  -3   5  -8   51.98    1.20
  -3   5  -8   50.80    1.34
   3  -5   8   51.06    1.14
   3  -5   8   51.75    1.34
   3  -5   8   51.01    1.20
   3  -5   8   52.16    1.30
  -4   5  -8   18.53    0.71
  -4   5  -8   18.36    0.68
  -4   5  -8   17.13    0.73
   4  -5   8   17.07    0.74
   4  -5   8   17.77    0.65
   4  -5   8   17.27    0.72
   4  -5   8   17.72    0.65
  -5   5  -8    5.48    0.50
  -5   5  -8    4.86    0.44
  -5   5  -8    5.44    0.47
   5  -5   8    5.90    0.45
   5  -5   8    6.44    0.54
   5  -5   8    5.77    0.50
   5  -5   8    5.53    0.46
  -6   5  -8   10.02    0.62
   6  -5   8   12.10    0.69
   6  -5   8   11.09    0.63
  -7   5  -8    1.98    0.40
   7  -5   8    1.52    0.40
  -8   5  -8    0.90    0.42
   8  -5   8    1.48    0.45
   8   4  -8    4.01    0.68
  -8  -4   8    5.17    0.67
   7   4  -8   22.94    1.18
  -7  -4   8   23.21    1.04
   6   4  -8   10.33    0.77
  -6  -4   8   10.81    0.71
   5   4  -8    8.17    0.69
  -5  -4   8    6.52    0.58
   4   4  -8   21.53    0.92
   4   4  -8   21.18    0.75
  -4  -4   8   19.95    0.86
  -4  -4   8   21.97    0.78
   3   4  -8   19.83    0.81
   3   4  -8   20.12    0.74
  -3  -4   8   19.94    0.84
  -3  -4   8   21.12    0.74
   2   4  -8    2.95    0.34
   2   4  -8    4.21    0.40
  -2  -4   8    2.61    0.35
  -2  -4   8    3.69    0.39
   1   4  -8   -0.09    0.20
   1   4  -8   -0.10    0.16
  -1  -4   8   -0.05    0.18
  -1  -4   8    0.13    0.23
   0   4  -8    5.39    0.42
   0   4  -8    4.82    0.35
   0  -4   8    5.15    0.44
   0  -4   8    3.75    0.38
  -1   4  -8    8.28    0.49
  -1   4  -8    7.44    0.40
   1  -4   8    8.17    0.51
   1  -4   8    9.01    0.50
   1  -4   8    7.93    0.34
  -2   4  -8   25.17    0.85
  -2   4  -8   25.15    0.71
   2  -4   8   24.81    0.68
   2  -4   8   24.28    0.84
   2  -4   8   25.16    0.84
  -3   4  -8    8.52    0.42
  -3   4  -8    8.37    0.53
   3  -4   8    8.39    0.42
   3  -4   8    8.38    0.43
   3  -4   8    8.75    0.51
   3  -4   8    7.69    0.51
  -4   4  -8   23.88    0.85
  -4   4  -8   21.74    0.83
   4  -4   8   25.38    0.74
   4  -4   8   24.21    0.83
   4  -4   8   24.68    0.78
   4  -4   8   22.61    0.82
  -5   4  -8    5.05    0.45
  -5   4  -8    5.46    0.54
  -5   4  -8    4.86    0.45
   5  -4   8    4.80    0.45
   5  -4   8    4.40    0.46
   5  -4   8    5.43    0.49
  -6   4  -8   13.01    0.72
  -6   4  -8   15.63    0.74
   6  -4   8   14.57    0.74
  -7   4  -8   19.24    0.91
   7  -4   8   19.36    0.90
  -8   4  -8    1.82    0.46
   8  -4   8    2.32    0.51
   8   3  -8    2.93    0.62
  -8  -3   8    4.30    0.59
   7   3  -8    1.30    0.46
  -7  -3   8    1.34    0.41
   6   3  -8    0.69    0.36
  -6  -3   8    0.28    0.32
   5   3  -8    2.51    0.44
  -5  -3   8    1.52    0.34
   4   3  -8   13.11    0.59
   4   3  -8   11.96    0.66
  -4  -3   8   13.76    0.68
  -4  -3   8   13.09    0.61
   3   3  -8    3.49    0.39
   3   3  -8    4.31    0.40
  -3  -3   8    3.25    0.35
  -3  -3   8    3.15    0.37
   2   3  -8   44.26    1.15
   2   3  -8   46.22    1.18
  -2  -3   8   46.91    1.20
  -2  -3   8   45.99    1.25
  -2  -3   8   45.62    0.98
   1   3  -8   56.59    1.25
   1   3  -8   58.01    1.37
  -1  -3   8   56.08    1.40
  -1  -3   8   56.85    1.13
  -1  -3   8   57.06    1.38
   0   3  -8   25.40    0.81
   0   3  -8   24.77    0.68
   0  -3   8   23.68    0.63
   0  -3   8   25.39    0.82
   0  -3   8   23.48    0.81
  -1   3  -8  178.63    3.36
  -1   3  -8  180.20    3.07
   1  -3   8  179.69    3.32
   1  -3   8  180.79    3.04
   1  -3   8  179.38    3.37
  -2   3  -8   45.48    1.21
  -2   3  -8   44.66    0.99
   2  -3   8   44.91    1.20
   2  -3   8   44.55    1.18
   2  -3   8   47.21    1.05
  -3   3  -8   15.85    0.66
   3  -3   8   15.49    0.59
   3  -3   8   15.53    0.68
   3  -3   8   14.95    0.52
   3  -3   8   15.23    0.68
  -4   3  -8    7.15    0.51
  -4   3  -8    7.99    0.51
   4  -3   8    7.53    0.48
   4  -3   8    8.13    0.56
   4  -3   8    8.29    0.51
  -5   3  -8    0.73    0.30
   5  -3   8    0.46    0.24
   5  -3   8    0.67    0.28
   5  -3   8    0.58    0.27
  -6   3  -8    0.70    0.32
  -6   3  -8    0.86    0.34
   6  -3   8    0.76    0.30
  -7   3  -8    4.27    0.54
  -7   3  -8    4.50    0.54
   7  -3   8    5.23    0.59
  -8   3  -8    0.01    0.37
   8  -3   8    0.59    0.39
   8   2  -8    9.42    0.83
  -8  -2   8   11.05    0.79
   7   2  -8   16.50    0.95
  -7  -2   8   14.39    0.81
   6   2  -8   14.44    0.84
  -6  -2   8   15.25    0.78
   5   2  -8   13.63    0.75
   5   2  -8   13.62    0.64
  -5  -2   8   14.50    0.63
  -5  -2   8   13.86    0.71
   4   2  -8    9.99    0.55
   4   2  -8   10.26    0.57
  -4  -2   8   10.72    0.61
  -4  -2   8    9.71    0.51
   3   2  -8   42.40    1.12
   3   2  -8   40.55    1.13
  -3  -2   8   40.35    1.10
  -3  -2   8   41.11    1.16
  -3  -2   8   39.73    0.99
   2   2  -8    3.98    0.36
   2   2  -8    4.51    0.41
  -2  -2   8    4.13    0.38
  -2  -2   8    4.64    0.31
  -2  -2   8    5.71    0.47
   1   2  -8   20.78    0.65
   1   2  -8   19.60    0.72
  -1  -2   8   20.52    0.60
  -1  -2   8   21.10    0.77
  -1  -2   8   21.43    0.75
   0   2  -8    0.12    0.12
   0   2  -8    0.07    0.20
   0  -2   8    0.05    0.13
   0  -2   8    0.10    0.18
   0  -2   8    0.42    0.21
  -1   2  -8    3.34    0.36
   1  -2   8    3.78    0.31
   1  -2   8    2.95    0.36
   1  -2   8    3.19    0.35
  -2   2  -8    1.43    0.28
   2  -2   8    1.76    0.31
   2  -2   8    1.82    0.26
   2  -2   8    1.79    0.30
  -3   2  -8   10.01    0.55
  -3   2  -8   11.40    0.61
   3  -2   8   11.50    0.60
   3  -2   8   10.73    0.53
   3  -2   8   11.08    0.60
  -4   2  -8   10.80    0.62
  -4   2  -8   10.93    0.60
   4  -2   8   10.00    0.57
   4  -2   8   11.11    0.63
   4  -2   8   10.37    0.59
  -5   2  -8   16.69    0.76
   5  -2   8   16.59    0.80
   5  -2   8   18.04    0.77
  -6   2  -8   12.12    0.75
   6  -2   8   13.24    0.72
  -7   2  -8   12.47    0.81
  -7   2  -8   11.28    0.80
   7  -2   8    9.01    0.71
   9   1  -8    4.68    0.66
   8   1  -8    6.58    0.67
  -8  -1   8    7.77    0.67
   7   1  -8    8.91    0.69
  -7  -1   8    8.29    0.61
  -7  -1   8    9.61    0.67
   6   1  -8    0.71    0.34
  -6  -1   8    1.13    0.31
  -6  -1   8    1.56    0.34
   5   1  -8    1.81    0.37
   5   1  -8    2.05    0.35
  -5  -1   8    1.88    0.32
  -5  -1   8    2.41    0.36
   4   1  -8    8.80    0.54
   4   1  -8    7.63    0.49
  -4  -1   8    7.95    0.48
  -4  -1   8    7.23    0.52
   3   1  -8   63.67    1.43
   3   1  -8   64.59    1.50
  -3  -1   8   64.89    1.51
  -3  -1   8   60.66    1.38
   2   1  -8   54.80    1.38
   2   1  -8   57.20    1.29
  -2  -1   8   55.45    1.37
  -2  -1   8   57.19    1.24
   1   1  -8   85.16    1.67
   1   1  -8   81.30    1.83
  -1  -1   8   85.89    1.66
  -1  -1   8   84.92    1.83
   0   1  -8   86.33    1.87
   0  -1   8   83.62    1.65
   0  -1   8   84.40    1.83
  -1   1  -8   24.58    0.83
   1  -1   8   23.30    0.71
   1  -1   8   23.60    0.80
  -2   1  -8   46.87    1.25
   2  -1   8   46.73    1.24
   2  -1   8   47.30    1.14
  -3   1  -8   20.85    0.81
  -3   1  -8   20.19    0.80
   3  -1   8   22.11    0.83
   3  -1   8   20.93    0.73
  -4   1  -8    7.25    0.57
  -4   1  -8    6.41    0.54
   4  -1   8    7.03    0.53
   4  -1   8    7.32    0.57
  -5   1  -8    0.69    0.33
   5  -1   8    0.81    0.29
  -6   1  -8    1.35    0.36
   6  -1   8    1.13    0.39
  -7   1  -8    2.05    0.46
  -7   1  -8    1.62    0.48
   7  -1   8    2.30    0.46
   9   0  -8   -0.49    0.41
  -9   0   8    0.32    0.39
   8   0  -8    0.70    0.42
  -8   0   8    0.79    0.37
   7   0  -8   11.60    0.73
  -7   0   8   12.13    0.71
   6   0  -8   28.35    1.02
  -6   0   8   30.44    1.00
  -6   0   8   30.36    1.01
   5   0  -8   26.97    0.96
   5   0  -8   28.82    0.96
  -5   0   8   28.32    0.94
  -5   0   8   27.72    0.93
   4   0  -8   17.02    0.74
   4   0  -8   16.38    0.70
  -4   0   8   16.50    0.69
  -4   0   8   15.13    0.67
   3   0  -8   62.65    1.55
   3   0  -8   64.96    1.43
  -3   0   8   62.56    1.44
  -3   0   8   65.83    1.50
   2   0  -8   68.86    1.64
   2   0  -8   71.62    1.44
  -2   0   8   68.10    1.48
  -2   0   8   69.41    1.57
   1   0  -8    1.42    0.32
  -1   0   8    1.21    0.24
  -1   0   8    0.87    0.21
   0   0  -8    3.25    0.39
   0   0   8    4.17    0.40
   0   0   8    3.41    0.32
  -1   0  -8   -0.19    0.20
   1   0   8    0.07    0.21
   1   0   8    0.02    0.17
  -2   0  -8    1.71    0.34
  -2   0  -8    1.47    0.29
   2   0   8    1.07    0.27
   2   0   8    1.58    0.29
  -3   0  -8   27.35    0.94
  -3   0  -8   26.15    0.94
   3   0   8   27.21    0.93
   3   0   8   26.22    0.88
  -4   0  -8    4.27    0.48
   4   0   8    3.72    0.42
  -5   0  -8    8.26    0.67
   5   0   8    8.12    0.61
  -6   0  -8   12.90    0.78
   6   0   8   13.45    0.79
  -7   0  -8   14.71    0.95
   7   0   8   16.75    0.98
   9  -1  -8   15.64    0.93
  -9   1   8   14.50    0.93
   8  -1  -8    5.69    0.61
  -8   1   8    6.89    0.64
   7  -1  -8    7.23    0.64
  -7   1   8    8.93    0.66
   6  -1  -8   10.23    0.67
   6  -1  -8   10.40    0.72
  -6   1   8   10.96    0.63
   5  -1  -8   12.72    0.66
   5  -1  -8   12.39    0.65
  -5   1   8   11.55    0.65
  -5   1   8   12.04    0.61
   4  -1  -8    7.34    0.55
   4  -1  -8    6.72    0.48
  -4   1   8    6.08    0.45
  -4   1   8    6.03    0.49
   3  -1  -8   43.03    1.25
   3  -1  -8   43.75    1.09
  -3   1   8   44.71    1.17
  -3   1   8   43.99    1.15
   2  -1  -8   99.76    2.20
  -2   1   8  101.64    2.07
  -2   1   8  101.17    2.03
   1  -1  -8   26.43    0.95
  -1   1   8   25.95    0.79
  -1   1   8   25.89    0.84
   0  -1  -8   13.97    0.69
   0   1   8   15.13    0.60
   0   1   8   14.50    0.64
  -1  -1  -8   24.90    0.92
  -1  -1  -8   25.28    0.85
   1   1   8   24.23    0.79
   1   1   8   26.31    0.87
  -2  -1  -8   49.38    1.31
  -2  -1  -8   48.72    1.37
   2   1   8   47.27    1.28
   2   1   8   48.63    1.23
  -3  -1  -8    5.87    0.54
  -3  -1  -8    4.33    0.46
   3   1   8    5.10    0.48
   3   1   8    3.59    0.40
  -4  -1  -8   19.76    0.89
   4   1   8   21.11    0.87
  -5  -1  -8    4.19    0.53
   5   1   8    5.90    0.61
  -6  -1  -8    2.39    0.48
   6   1   8    3.42    0.55
   9  -2  -8    0.97    0.43
  -9   2   8    0.65    0.43
   8  -2  -8    2.12    0.45
  -8   2   8    2.02    0.44
   7  -2  -8    9.58    0.70
  -7   2   8    8.91    0.70
   6  -2  -8    6.51    0.55
   6  -2  -8    6.49    0.58
  -6   2   8    7.06    0.61
   5  -2  -8  132.97    2.77
   5  -2  -8  135.18    2.64
  -5   2   8  133.72    2.72
   4  -2  -8   42.46    1.11
   4  -2  -8   41.54    1.26
  -4   2   8   43.19    1.23
  -4   2   8   42.78    1.14
   3  -2  -8   23.21    0.90
  -3   2   8   25.77    0.83
  -3   2   8   24.02    0.86
   2  -2  -8    1.68    0.34
  -2   2   8    1.24    0.27
  -2   2   8    1.66    0.29
   1  -2  -8   30.64    1.04
  -1   2   8   32.04    0.95
  -1   2   8   30.77    0.92
   0  -2  -8   15.84    0.67
   0  -2  -8   16.62    0.77
   0   2   8   14.87    0.64
   0   2   8   13.62    0.60
  -1  -2  -8    4.15    0.46
  -1  -2  -8    4.56    0.42
   1   2   8    5.84    0.49
   1   2   8    5.49    0.47
  -2  -2  -8    0.18    0.24
  -2  -2  -8    0.07    0.26
   2   2   8   -0.02    0.21
   2   2   8   -0.18    0.24
  -3  -2  -8    6.83    0.58
  -3  -2  -8    7.76    0.62
   3   2   8    8.19    0.59
  -4  -2  -8    8.20    0.64
   4   2   8    8.53    0.65
  -5  -2  -8    2.93    0.50
   5   2   8    5.09    0.60
  -6  -2  -8   15.30    0.97
   6   2   8   15.22    0.89
  -9   3   8    5.71    0.67
   8  -3  -8    6.34    0.64
  -8   3   8    7.42    0.71
   7  -3  -8    4.74    0.52
  -7   3   8    4.89    0.55
   6  -3  -8    0.75    0.37
   6  -3  -8    1.06    0.34
  -6   3   8    1.16    0.36
   5  -3  -8   14.40    0.81
   5  -3  -8   14.38    0.69
  -5   3   8   13.97    0.76
   4  -3  -8    1.52    0.39
  -4   3   8    1.18    0.34
   3  -3  -8    9.46    0.62
  -3   3   8    8.98    0.59
  -3   3   8    9.65    0.53
   2  -3  -8   53.66    1.48
  -2   3   8   54.35    1.32
  -2   3   8   52.13    1.36
   1  -3  -8    8.62    0.51
   1  -3  -8    8.38    0.63
  -1   3   8    8.58    0.51
  -1   3   8    8.58    0.52
   0  -3  -8   50.44    1.30
   0  -3  -8   51.97    1.46
   0   3   8   49.96    1.31
   0   3   8   48.60    1.28
  -1  -3  -8    5.15    0.48
  -1  -3  -8    6.67    0.60
   1   3   8    7.14    0.54
   1   3   8    6.78    0.51
  -2  -3  -8   21.22    0.88
  -2  -3  -8   20.55    0.89
   2   3   8   19.50    0.82
  -3  -3  -8   32.19    1.14
  -3  -3  -8   29.99    1.07
   3   3   8   32.00    1.09
  -4  -3  -8    3.41    0.49
   4   3   8    4.15    0.49
  -5  -3  -8   26.65    1.13
   5   3   8   27.34    1.11
   8  -4  -8    3.19    0.54
  -8   4   8    3.15    0.54
   7  -4  -8   25.32    1.02
  -7   4   8   26.83    1.12
   6  -4  -8    4.96    0.60
  -6   4   8    4.35    0.55
   5  -4  -8   17.76    0.90
  -5   4   8   16.63    0.84
   4  -4  -8   19.78    0.90
  -4   4   8   17.17    0.81
   3  -4  -8   52.51    1.52
  -3   4   8   52.87    1.44
   2  -4  -8    7.68    0.64
   2  -4  -8    7.50    0.49
  -2   4   8    7.47    0.49
  -2   4   8    8.29    0.54
   1  -4  -8    0.48    0.25
   1  -4  -8    0.90    0.35
  -1   4   8    0.36    0.27
  -1   4   8    0.30    0.24
   0  -4  -8   12.16    0.77
   0  -4  -8   12.21    0.65
   0   4   8   13.47    0.68
   0   4   8   13.23    0.66
  -1  -4  -8    8.60    0.68
  -1  -4  -8    9.55    0.63
   1   4   8    8.12    0.58
  -2  -4  -8    0.09    0.32
  -2  -4  -8    0.41    0.34
   2   4   8   -0.10    0.29
  -3  -4  -8    2.86    0.50
   3   4   8    1.92    0.39
  -4  -4  -8   17.07    0.92
   4   4   8   18.35    0.94
  -5  -4  -8   12.18    0.95
   5   4   8   13.39    0.90
   8  -5  -8    2.35    0.50
  -8   5   8    3.06    0.58
  -7   5   8    0.63    0.42
   6  -5  -8   -0.34    0.34
  -6   5   8    0.25    0.37
   5  -5  -8    4.55    0.60
  -5   5   8    3.30    0.48
   4  -5  -8   -0.42    0.38
  -4   5   8   -0.10    0.32
   3  -5  -8    3.48    0.52
  -3   5   8    4.11    0.47
   2  -5  -8   -0.22    0.33
   2  -5  -8    0.33    0.25
  -2   5   8    0.25    0.25
   1  -5  -8    6.40    0.62
   1  -5  -8    5.85    0.49
  -1   5   8    6.94    0.53
  -1   5   8    6.70    0.51
   0  -5  -8   17.18    0.88
   0  -5  -8   17.77    0.78
   0   5   8   16.76    0.76
  -1  -5  -8   20.37    0.94
  -1  -5  -8   20.76    0.89
   1   5   8   20.40    0.86
  -2  -5  -8   24.46    1.03
  -2  -5  -8   23.97    1.00
   2   5   8   23.01    0.98
  -3  -5  -8   21.60    1.04
   3   5   8   20.96    0.97
  -4  -5  -8    0.79    0.47
   4   5   8    1.12    0.43
   7  -6  -8    2.58    0.55
  -7   6   8    1.96    0.47
   6  -6  -8    0.56    0.39
  -6   6   8    1.02    0.43
   5  -6  -8    1.64    0.51
  -5   6   8    2.35    0.45
   4  -6  -8   11.81    0.82
  -4   6   8   10.93    0.73
   3  -6  -8   10.41    0.77
  -3   6   8   11.75    0.75
   2  -6  -8   21.78    1.02
  -2   6   8   20.74    0.93
   1  -6  -8    7.35    0.69
  -1   6   8    7.24    0.64
   0  -6  -8    3.81    0.47
   0  -6  -8    5.36    0.61
   0   6   8    4.41    0.50
  -1  -6  -8    1.94    0.47
  -1  -6  -8    2.29    0.42
   1   6   8    2.08    0.42
  -2  -6  -8    1.45    0.45
  -2  -6  -8    1.72    0.44
   2   6   8    1.30    0.40
  -3  -6  -8    3.28    0.61
   3   6   8    3.66    0.54
   7  -7  -8    3.67    0.63
  -7   7   8    2.62    0.55
   6  -7  -8    2.75    0.56
  -6   7   8    3.26    0.54
   5  -7  -8    1.97    0.50
  -5   7   8    1.48    0.46
   4  -7  -8    0.14    0.40
  -4   7   8   -0.17    0.31
   3  -7  -8    1.50    0.51
  -3   7   8    2.42    0.48
   2  -7  -8    4.15    0.58
  -2   7   8    4.04    0.54
   1  -7  -8    1.28    0.48
  -1   7   8    2.29    0.45
   0  -7  -8    5.32    0.64
   0   7   8    4.78    0.58
  -1  -7  -8   23.44    1.04
  -1  -7  -8   23.15    1.13
   1   7   8   24.53    1.02
  -2  -7  -8    8.56    0.78
   2   7   8    8.60    0.77
  -6   8   8    0.53    0.43
   5  -8  -8    0.78    0.48
  -5   8   8    0.67    0.46
   4  -8  -8    3.88    0.67
  -4   8   8    2.34    0.48
   3  -8  -8   12.94    1.00
  -3   8   8   14.04    0.90
   2  -8  -8    5.32    0.67
  -2   8   8    5.69    0.64
   1  -8  -8    8.57    0.80
  -1   8   8    9.99    0.78
   0  -8  -8    0.13    0.40
   0   8   8    0.13    0.38
   0  12  -9    8.47    0.77
   0 -12   9    9.55    0.85
  -1  12  -9    0.16    0.39
   1 -12   9    0.14    0.37
  -2  12  -9   -0.24    0.39
   2 -12   9    0.03    0.37
  -3  12  -9    0.49    0.44
   3 -12   9    0.84    0.46
   2  11  -9   -0.25    0.35
  -2 -11   9   -0.14    0.37
  -2 -11   9    0.59    0.42
   1  11  -9    3.03    0.51
  -1 -11   9    2.85    0.51
  -1 -11   9    3.08    0.56
   0  11  -9    1.82    0.47
   0 -11   9    2.08    0.47
   0 -11   9    1.55    0.43
  -1  11  -9    1.84    0.46
   1 -11   9    1.59    0.43
  -2  11  -9    0.17    0.37
   2 -11   9    0.36    0.36
  -3  11  -9    0.17    0.35
   3 -11   9    0.63    0.45
  -4  11  -9    0.20    0.39
   4 -11   9   -0.22    0.32
   4 -11   9   -0.10    0.40
   5 -11   9    5.24    0.67
   5 -11   9    4.91    0.62
   3  10  -9    8.87    0.83
   3  10  -9    8.11    0.71
  -3 -10   9    6.83    0.77
   2  10  -9    5.83    0.63
  -2 -10   9    8.06    0.70
  -2 -10   9    7.76    0.81
   1  10  -9    0.66    0.35
  -1 -10   9    0.52    0.34
  -1 -10   9    1.84    0.45
   0  10  -9    0.89    0.37
   0 -10   9    1.37    0.40
   0 -10   9    1.37    0.40
  -1  10  -9    0.23    0.31
   1 -10   9    0.58    0.32
   1 -10   9    0.46    0.37
  -2  10  -9    0.50    0.32
   2 -10   9    0.75    0.39
  -3  10  -9    9.42    0.68
   3 -10   9    6.89    0.63
   3 -10   9    8.35    0.75
  -4  10  -9    0.29    0.34
   4 -10   9    0.54    0.39
   4 -10   9   -0.09    0.34
  -5  10  -9    0.19    0.35
   5 -10   9    1.02    0.42
   5 -10   9    0.89    0.43
   4   9  -9    0.13    0.44
  -4  -9   9    0.16    0.39
   3   9  -9    1.05    0.38
   3   9  -9    0.47    0.37
  -3  -9   9    0.36    0.37
   2   9  -9    0.13    0.30
   2   9  -9   -0.51    0.31
  -2  -9   9   -0.29    0.34
  -2  -9   9   -0.13    0.26
   1   9  -9    0.87    0.35
  -1  -9   9    0.62    0.36
  -1  -9   9    0.02    0.32
   0   9  -9    6.01    0.55
   0  -9   9    7.31    0.66
   0  -9   9    7.67    0.66
  -1   9  -9    0.02    0.27
   1  -9   9    0.05    0.28
   1  -9   9    0.03    0.29
  -2   9  -9    3.49    0.44
   2  -9   9    4.04    0.47
   2  -9   9    4.34    0.52
  -3   9  -9    3.42    0.48
   3  -9   9    2.74    0.48
   3  -9   9    2.72    0.41
  -4   9  -9    2.60    0.43
   4  -9   9    3.00    0.48
   4  -9   9    2.49    0.43
  -5   9  -9    1.99    0.45
  -5   9  -9    2.62    0.45
   5  -9   9    1.60    0.41
   5  -9   9    1.55    0.42
  -6   9  -9    1.99    0.43
  -6   9  -9    1.75    0.45
   6  -9   9    1.41    0.45
   6  -9   9    1.40    0.43
   5   8  -9   19.64    1.24
  -5  -8   9   17.83    1.08
   4   8  -9    3.18    0.61
  -4  -8   9    4.01    0.61
   3   8  -9    5.89    0.55
   3   8  -9    7.15    0.67
  -3  -8   9    6.64    0.59
  -3  -8   9    6.70    0.71
   2   8  -9   12.28    0.69
   2   8  -9   10.59    0.67
  -2  -8   9    9.22    0.69
  -2  -8   9    9.21    0.66
   1   8  -9    6.81    0.54
   1   8  -9    6.98    0.62
  -1  -8   9    7.79    0.69
  -1  -8   9    7.49    0.57
   0   8  -9    5.00    0.48
   0  -8   9    5.52    0.54
   0  -8   9    4.21    0.52
  -1   8  -9   15.36    0.70
   1  -8   9   15.87    0.77
   1  -8   9   14.78    0.76
  -2   8  -9    0.28    0.25
   2  -8   9    0.65    0.31
   2  -8   9    0.21    0.26
  -3   8  -9    1.83    0.39
  -3   8  -9    2.11    0.38
   3  -8   9    3.08    0.44
   3  -8   9    2.41    0.38
   3  -8   9    2.50    0.40
  -4   8  -9   -0.07    0.28
  -4   8  -9    0.32    0.30
   4  -8   9    0.28    0.29
   4  -8   9   -0.19    0.26
  -5   8  -9    1.73    0.42
  -5   8  -9    1.57    0.40
   5  -8   9    1.79    0.39
   5  -8   9    1.84    0.43
  -6   8  -9   16.52    0.89
   6  -8   9   15.78    0.83
   6  -8   9   18.84    0.94
   7  -8   9    0.28    0.37
   6   7  -9   13.60    1.10
  -6  -7   9   12.87    0.97
   5   7  -9    4.84    0.68
  -5  -7   9    4.85    0.65
   4   7  -9    0.30    0.36
  -4  -7   9   -0.05    0.35
   3   7  -9    2.89    0.43
   3   7  -9    2.61    0.45
  -3  -7   9    2.92    0.42
  -3  -7   9    3.62    0.55
   2   7  -9    1.71    0.35
   2   7  -9    1.25    0.32
  -2  -7   9    1.18    0.39
  -2  -7   9    1.62    0.36
   1   7  -9    1.15    0.33
   1   7  -9    1.43    0.37
  -1  -7   9    0.78    0.29
  -1  -7   9    1.23    0.37
   0   7  -9    2.21    0.38
   0   7  -9    2.72    0.38
   0  -7   9    2.54    0.40
   0  -7   9    2.58    0.40
  -1   7  -9    9.72    0.62
  -1   7  -9   10.51    0.59
   1  -7   9    9.82    0.63
   1  -7   9    9.87    0.61
  -2   7  -9   -0.09    0.25
  -2   7  -9    0.45    0.26
   2  -7   9   -0.23    0.23
   2  -7   9    0.02    0.24
  -3   7  -9   17.97    0.76
  -3   7  -9   19.48    0.85
   3  -7   9   21.42    0.90
   3  -7   9   19.61    0.75
   3  -7   9   20.00    0.81
  -4   7  -9    7.92    0.65
  -4   7  -9    8.39    0.57
   4  -7   9    7.87    0.55
   4  -7   9    8.16    0.59
   4  -7   9    8.34    0.60
  -5   7  -9   31.38    1.14
  -5   7  -9   31.51    1.06
   5  -7   9   34.06    1.07
   5  -7   9   33.03    1.13
   6  -7   9    0.05    0.29
   7   6  -9    0.10    0.59
  -7  -6   9    0.83    0.49
   6   6  -9    2.38    0.63
  -6  -6   9    1.93    0.48
   5   6  -9    1.45    0.47
  -5  -6   9    3.03    0.49
   4   6  -9    1.20    0.41
   4   6  -9    1.22    0.32
  -4  -6   9    1.09    0.42
   3   6  -9   18.13    0.77
   3   6  -9   20.05    0.92
  -3  -6   9   20.13    0.82
  -3  -6   9   18.33    0.92
   2   6  -9   15.05    0.69
   2   6  -9   14.13    0.69
  -2  -6   9   14.70    0.77
  -2  -6   9   14.59    0.72
   1   6  -9   45.70    1.29
   1   6  -9   46.21    1.21
  -1  -6   9   44.90    1.35
  -1  -6   9   48.13    1.32
   0   6  -9   18.20    0.69
   0   6  -9   18.09    0.81
   0  -6   9   18.51    0.77
   0  -6   9   19.77    0.83
  -1   6  -9    2.57    0.38
  -1   6  -9    2.51    0.33
   1  -6   9    2.45    0.35
   1  -6   9    2.55    0.37
  -2   6  -9    5.70    0.41
  -2   6  -9    6.34    0.52
   2  -6   9    6.84    0.54
   2  -6   9    5.82    0.52
  -3   6  -9    9.35    0.53
  -3   6  -9    9.31    0.60
   3  -6   9    8.60    0.58
   3  -6   9    8.64    0.58
   3  -6   9    8.16    0.50
  -4   6  -9    2.87    0.37
  -4   6  -9    2.74    0.41
   4  -6   9    4.53    0.47
   4  -6   9    3.49    0.39
   4  -6   9    3.47    0.46
  -5   6  -9    3.19    0.47
   5  -6   9    2.06    0.35
   5  -6   9    2.02    0.39
   5  -6   9    2.48    0.39
   7   5  -9    2.46    0.67
  -7  -5   9    1.63    0.46
   6   5  -9   20.04    1.12
  -6  -5   9   17.43    0.93
   5   5  -9    7.61    0.74
  -5  -5   9    8.28    0.73
   4   5  -9   12.16    0.80
   4   5  -9   13.12    0.65
  -4  -5   9   12.79    0.75
  -4  -5   9   12.70    0.66
   3   5  -9   14.81    0.76
   3   5  -9   14.76    0.70
  -3  -5   9   13.59    0.77
  -3  -5   9   14.79    0.70
   2   5  -9    2.30    0.35
   2   5  -9    2.64    0.38
  -2  -5   9    2.61    0.39
  -2  -5   9    2.47    0.37
   1   5  -9    3.56    0.37
   1   5  -9    3.11    0.39
  -1  -5   9    3.52    0.44
  -1  -5   9    3.44    0.40
   0   5  -9    5.33    0.43
   0   5  -9    5.86    0.51
   0  -5   9    5.79    0.51
   0  -5   9    6.16    0.48
  -1   5  -9   10.56    0.60
  -1   5  -9   11.98    0.53
   1  -5   9    9.72    0.58
   1  -5   9   12.59    0.66
  -2   5  -9   21.04    0.83
  -2   5  -9   20.66    0.69
   2  -5   9   21.05    0.83
   2  -5   9   20.35    0.81
  -3   5  -9   70.31    1.53
  -3   5  -9   70.05    1.73
   3  -5   9   71.89    1.53
   3  -5   9   69.92    1.72
   3  -5   9   71.36    1.68
  -4   5  -9    3.57    0.42
  -4   5  -9    4.51    0.49
   4  -5   9    3.22    0.42
   4  -5   9    3.45    0.36
   4  -5   9    3.77    0.44
  -5   5  -9   20.40    0.88
  -5   5  -9   20.26    0.85
   5  -5   9   21.25    0.89
   5  -5   9   20.14    0.85
   5  -5   9   21.54    0.80
   6  -5   9    0.29    0.29
   6  -5   9    0.01    0.30
   7  -5   9    4.62    0.56
   7   4  -9    3.68    0.64
  -7  -4   9    5.15    0.64
   6   4  -9    1.45    0.46
  -6  -4   9    2.17    0.46
   5   4  -9    1.19    0.39
  -5  -4   9    1.64    0.41
   4   4  -9    5.22    0.58
   4   4  -9    4.22    0.44
  -4  -4   9    4.88    0.54
  -4  -4   9    4.64    0.45
   3   4  -9   21.11    0.80
   3   4  -9   19.42    0.86
  -3  -4   9   20.36    0.80
  -3  -4   9   19.64    0.87
   2   4  -9   34.61    1.03
   2   4  -9   32.58    1.01
  -2  -4   9   34.47    1.05
  -2  -4   9   33.29    1.10
   1   4  -9   71.91    1.68
   1   4  -9   72.27    1.55
  -1  -4   9   70.60    1.69
  -1  -4   9   69.34    1.73
   0   4  -9    8.18    0.44
   0   4  -9    8.46    0.53
   0  -4   9    7.22    0.50
   0  -4   9    9.09    0.58
  -1   4  -9   46.20    1.09
  -1   4  -9   45.89    1.27
   1  -4   9   46.35    1.29
   1  -4   9   47.33    1.28
  -2   4  -9    1.10    0.23
  -2   4  -9    1.30    0.30
   2  -4   9    1.19    0.23
   2  -4   9    1.59    0.32
   2  -4   9    1.24    0.31
  -3   4  -9   -0.03    0.23
   3  -4   9    0.48    0.20
   3  -4   9    0.51    0.25
   3  -4   9    0.07    0.21
  -4   4  -9    4.94    0.47
  -4   4  -9    5.26    0.48
   4  -4   9    6.09    0.48
   4  -4   9    6.48    0.55
   4  -4   9    5.40    0.52
  -5   4  -9   -0.15    0.27
  -5   4  -9    0.00    0.25
   5  -4   9    0.05    0.24
   5  -4   9    0.02    0.26
   5  -4   9   -0.09    0.26
  -6   4  -9    0.48    0.31
  -6   4  -9   -0.07    0.31
   6  -4   9    0.21    0.30
  -7   4  -9    0.66    0.37
   7  -4   9    0.96    0.41
   8   3  -9    0.24    0.51
  -8  -3   9    0.61    0.38
   7   3  -9    8.47    0.82
  -7  -3   9    8.02    0.73
   6   3  -9   11.61    0.79
  -6  -3   9   14.11    0.82
   5   3  -9   65.01    1.59
   5   3  -9   61.94    1.67
  -5  -3   9   64.39    1.70
   4   3  -9   30.46    0.97
   4   3  -9   30.35    1.06
  -4  -3   9   30.49    1.07
  -4  -3   9   32.42    1.02
   3   3  -9   14.77    0.69
   3   3  -9   14.93    0.73
  -3  -3   9   14.63    0.74
  -3  -3   9   16.75    0.71
   2   3  -9    0.75    0.26
   2   3  -9    1.29    0.29
  -2  -3   9    0.97    0.29
  -2  -3   9    0.73    0.29
   1   3  -9    2.93    0.38
   1   3  -9    3.57    0.35
  -1  -3   9    2.63    0.26
  -1  -3   9    3.05    0.37
  -1  -3   9    3.40    0.41
   0   3  -9   15.34    0.54
   0   3  -9   15.15    0.67
   0  -3   9   14.77    0.67
   0  -3   9   15.40    0.51
   0  -3   9   15.04    0.71
  -1   3  -9   64.33    1.58
   1  -3   9   65.67    1.58
   1  -3   9   63.13    1.33
   1  -3   9   62.63    1.57
  -2   3  -9    8.59    0.57
   2  -3   9    8.11    0.44
   2  -3   9    8.14    0.53
   2  -3   9    7.21    0.54
  -3   3  -9   17.85    0.79
   3  -3   9   20.04    0.70
   3  -3   9   19.68    0.82
   3  -3   9   18.64    0.78
  -4   3  -9   16.13    0.75
  -4   3  -9   17.80    0.79
   4  -3   9   18.03    0.81
   4  -3   9   17.53    0.72
   4  -3   9   17.60    0.79
  -5   3  -9    9.24    0.67
   5  -3   9   10.27    0.63
   5  -3   9    9.80    0.64
  -6   3  -9    1.50    0.37
  -6   3  -9    1.16    0.37
   6  -3   9    1.02    0.37
  -7   3  -9    3.03    0.51
  -7   3  -9    2.45    0.47
   7  -3   9    2.40    0.52
   8   2  -9    8.92    0.85
  -8  -2   9    8.30    0.76
   7   2  -9    2.90    0.52
  -7  -2   9    2.93    0.48
   6   2  -9    2.73    0.50
  -6  -2   9    2.45    0.43
   5   2  -9   25.00    0.97
   5   2  -9   26.38    0.93
  -5  -2   9   26.29    0.99
   4   2  -9    1.47    0.35
   4   2  -9    0.89    0.30
  -4  -2   9    1.08    0.26
  -4  -2   9    1.33    0.31
   3   2  -9    4.85    0.45
   3   2  -9    5.02    0.45
  -3  -2   9    5.49    0.39
  -3  -2   9    5.07    0.49
   2   2  -9   16.68    0.71
   2   2  -9   19.03    0.71
  -2  -2   9   18.46    0.77
  -2  -2   9   17.11    0.59
  -2  -2   9   16.21    0.73
   1   2  -9  146.32    2.92
   1   2  -9  153.54    2.74
  -1  -2   9  147.41    2.94
  -1  -2   9  141.27    2.87
  -1  -2   9  147.14    2.62
   0   2  -9   28.69    0.96
   0  -2   9   30.26    0.81
   0  -2   9   32.17    1.01
   0  -2   9   30.60    0.98
  -1   2  -9   17.96    0.77
   1  -2   9   17.97    0.62
   1  -2   9   16.92    0.74
   1  -2   9   18.56    0.75
  -2   2  -9    7.02    0.55
   2  -2   9    7.32    0.45
   2  -2   9    8.00    0.54
   2  -2   9    8.60    0.58
  -3   2  -9   41.19    1.22
  -3   2  -9   41.32    1.22
   3  -2   9   42.72    1.12
   3  -2   9   39.28    1.20
   3  -2   9   41.25    1.23
  -4   2  -9    0.26    0.30
  -4   2  -9    0.90    0.31
   4  -2   9    0.10    0.29
   4  -2   9    0.52    0.26
  -5   2  -9    1.83    0.40
   5  -2   9    1.23    0.34
   5  -2   9    1.11    0.39
  -6   2  -9    0.36    0.39
   6  -2   9   -0.15    0.33
  -7   2  -9   -0.40    0.38
  -7   2  -9   -0.11    0.34
   7  -2   9   -0.12    0.39
   8   1  -9    3.38    0.60
   7   1  -9   21.17    1.03
  -7  -1   9   22.51    0.96
   6   1  -9   20.77    0.92
  -6  -1   9   21.73    0.90
  -6  -1   9   21.34    0.86
   5   1  -9   12.86    0.69
   5   1  -9   12.40    0.68
  -5  -1   9   11.94    0.69
  -5  -1   9   12.85    0.66
   4   1  -9   24.03    0.90
   4   1  -9   24.24    0.88
  -4  -1   9   23.63    0.83
  -4  -1   9   25.99    0.91
   3   1  -9   44.48    1.26
   3   1  -9   46.34    1.19
  -3  -1   9   46.89    1.28
  -3  -1   9   45.34    1.16
   2   1  -9    2.16    0.30
   2   1  -9    3.45    0.41
  -2  -1   9    2.73    0.31
  -2  -1   9    1.95    0.34
   1   1  -9   67.15    1.65
  -1  -1   9   66.16    1.61
  -1  -1   9   67.97    1.44
   0   1  -9    2.95    0.38
   0  -1   9    3.63    0.40
   0  -1   9    3.21    0.33
  -1   1  -9    4.49    0.46
   1  -1   9    2.62    0.37
   1  -1   9    3.70    0.35
  -2   1  -9    2.27    0.37
  -2   1  -9    1.56    0.33
   2  -1   9    1.27    0.32
   2  -1   9    1.31    0.26
  -3   1  -9   11.30    0.64
  -3   1  -9   10.96    0.64
   3  -1   9   11.53    0.61
   3  -1   9   11.21    0.64
  -4   1  -9   12.50    0.72
  -4   1  -9   13.29    0.71
   4  -1   9   12.17    0.70
   4  -1   9   12.74    0.69
  -5   1  -9    8.93    0.70
   5  -1   9    7.22    0.62
  -6   1  -9   11.59    0.82
   6  -1   9   11.14    0.80
   7  -1   9    3.02    0.54
   8   0  -9    1.24    0.44
  -8   0   9    1.04    0.40
   7   0  -9    6.81    0.65
  -7   0   9    6.77    0.60
   6   0  -9    1.59    0.39
  -6   0   9    2.17    0.40
  -6   0   9    2.26    0.39
   5   0  -9   -0.11    0.26
   5   0  -9    0.31    0.29
  -5   0   9    0.43    0.27
  -5   0   9    0.30    0.27
   4   0  -9   10.72    0.61
   4   0  -9   10.51    0.63
  -4   0   9   11.41    0.62
  -4   0   9   11.42    0.63
   3   0  -9   95.15    1.93
   3   0  -9   94.39    2.12
  -3   0   9   90.90    1.96
  -3   0   9   93.94    2.04
   2   0  -9    3.49    0.43
  -2   0   9    4.29    0.44
  -2   0   9    4.21    0.39
   1   0  -9   77.44    1.84
  -1   0   9   77.17    1.77
  -1   0   9   77.36    1.65
   0   0  -9   25.35    0.96
   0   0   9   27.63    0.83
   0   0   9   27.40    0.93
  -1   0  -9   88.89    2.04
   1   0   9   86.74    1.95
   1   0   9   87.66    1.83
  -2   0  -9   25.01    0.97
  -2   0  -9   24.46    0.90
   2   0   9   24.72    0.85
   2   0   9   24.21    0.90
  -3   0  -9    9.43    0.62
  -3   0  -9    9.67    0.65
   3   0   9   11.53    0.63
   3   0   9    9.83    0.66
  -4   0  -9   14.00    0.80
   4   0   9   12.96    0.79
   4   0   9   14.27    0.76
  -5   0  -9   -0.25    0.34
   5   0   9   -0.19    0.33
  -6   0  -9    2.92    0.54
   6   0   9    2.70    0.53
   8  -1  -9    3.70    0.56
  -8   1   9    2.95    0.51
   7  -1  -9    9.49    0.69
  -7   1   9    9.41    0.70
   6  -1  -9   21.85    0.93
   6  -1  -9   22.43    0.93
  -6   1   9   22.32    0.94
   5  -1  -9    4.58    0.52
   5  -1  -9    4.20    0.44
  -5   1   9    4.74    0.48
  -5   1   9    4.01    0.44
   4  -1  -9    7.88    0.52
   4  -1  -9    8.24    0.58
  -4   1   9    8.15    0.54
  -4   1   9    6.79    0.57
   3  -1  -9    1.96    0.38
  -3   1   9    1.98    0.33
  -3   1   9    1.59    0.30
   2  -1  -9   82.10    1.98
  -2   1   9   85.42    1.81
  -2   1   9   81.68    1.85
   1  -1  -9    6.25    0.55
  -1   1   9    5.68    0.45
  -1   1   9    5.60    0.49
   0  -1  -9   -0.01    0.29
   0   1   9    0.42    0.23
   0   1   9    0.51    0.27
  -1  -1  -9    0.45    0.29
  -1  -1  -9    0.71    0.34
   1   1   9    0.26    0.24
   1   1   9    0.58    0.26
  -2  -1  -9    0.46    0.27
  -2  -1  -9    0.42    0.32
   2   1   9    0.09    0.24
   2   1   9   -0.13    0.23
  -3  -1  -9    1.72    0.37
  -3  -1  -9    2.81    0.46
   3   1   9    2.55    0.44
   3   1   9    2.55    0.40
  -4  -1  -9   17.13    0.89
   4   1   9   16.02    0.79
  -5  -1  -9   20.34    1.01
   5   1   9   21.94    1.02
  -6  -1  -9   14.06    0.96
   6   1   9   14.01    0.94
   8  -2  -9    3.28    0.55
  -8   2   9    2.94    0.53
   7  -2  -9    3.54    0.50
  -7   2   9    4.33    0.57
   6  -2  -9    0.97    0.41
   6  -2  -9    0.17    0.29
  -6   2   9    0.06    0.32
   5  -2  -9    5.94    0.60
  -5   2   9    4.24    0.49
   4  -2  -9    0.19    0.30
  -4   2   9    0.11    0.24
  -4   2   9   -0.02    0.23
   3  -2  -9    5.48    0.55
  -3   2   9    6.60    0.49
  -3   2   9    5.59    0.50
   2  -2  -9   33.69    1.14
  -2   2   9   34.53    1.04
  -2   2   9   32.81    1.02
   1  -2  -9   25.52    0.98
  -1   2   9   23.72    0.86
  -1   2   9   25.36    0.88
   0  -2  -9   18.90    0.86
   0  -2  -9   17.33    0.76
   0   2   9   16.64    0.75
   0   2   9   17.53    0.74
  -1  -2  -9   37.90    1.27
  -1  -2  -9   38.41    1.18
   1   2   9   39.39    1.19
   1   2   9   39.43    1.15
  -2  -2  -9   33.03    1.12
  -2  -2  -9   34.35    1.20
   2   2   9   33.69    1.07
   2   2   9   34.71    1.12
  -3  -2  -9   25.01    1.03
  -3  -2  -9   24.32    1.02
   3   2   9   25.24    0.98
  -4  -2  -9   15.32    0.89
   4   2   9   14.40    0.83
  -5  -2  -9    0.55    0.42
   5   2   9    0.84    0.43
   8  -3  -9    0.04    0.40
  -8   3   9    0.35    0.39
   7  -3  -9    7.15    0.64
  -7   3   9    7.63    0.71
   6  -3  -9    1.74    0.51
  -6   3   9    1.09    0.36
   5  -3  -9    3.41    0.53
  -5   3   9    2.50    0.45
   4  -3  -9    9.51    0.69
  -4   3   9   10.11    0.68
   3  -3  -9   14.78    0.83
  -3   3   9   14.85    0.75
  -3   3   9   14.49    0.67
   2  -3  -9   54.91    1.57
  -2   3   9   54.37    1.45
  -2   3   9   54.53    1.40
   1  -3  -9   13.29    0.67
   1  -3  -9   13.04    0.79
  -1   3   9   13.64    0.66
  -1   3   9   12.38    0.66
   0  -3  -9   13.25    0.70
   0  -3  -9   13.41    0.76
   0   3   9   12.97    0.67
   0   3   9   13.70    0.69
  -1  -3  -9    0.82    0.32
  -1  -3  -9    0.40    0.36
   1   3   9    0.66    0.31
   1   3   9    0.67    0.32
  -2  -3  -9    3.06    0.47
  -2  -3  -9    3.64    0.50
   2   3   9    3.43    0.44
  -3  -3  -9    4.14    0.56
   3   3   9    4.52    0.52
  -4  -3  -9   21.70    1.05
   4   3   9   19.67    0.98
  -5  -3  -9    3.28    0.60
   5   3   9    3.60    0.55
   8  -4  -9    0.95    0.43
  -8   4   9    1.10    0.46
  -7   4   9    3.87    0.58
   6  -4  -9    2.95    0.57
  -6   4   9    3.05    0.48
   5  -4  -9    1.17    0.45
  -5   4   9    0.27    0.35
   4  -4  -9    4.02    0.58
  -4   4   9    3.56    0.51
   3  -4  -9    5.72    0.61
  -3   4   9    4.84    0.51
   2  -4  -9    2.79    0.51
   2  -4  -9    3.35    0.41
  -2   4   9    3.54    0.41
  -2   4   9    2.55    0.40
   1  -4  -9   17.06    0.92
   1  -4  -9   15.67    0.74
  -1   4   9   15.56    0.75
  -1   4   9   15.84    0.76
   0  -4  -9   30.10    1.16
   0  -4  -9   30.18    1.05
   0   4   9   30.97    1.05
   0   4   9   28.10    1.01
  -1  -4  -9   11.08    0.73
  -1  -4  -9   11.44    0.81
   1   4   9   11.43    0.71
  -2  -4  -9   31.57    1.19
  -2  -4  -9   32.90    1.23
   2   4   9   31.18    1.14
  -3  -4  -9   11.40    0.83
   3   4   9   11.76    0.75
  -4  -4  -9    3.06    0.58
   4   4   9    2.73    0.48
   7  -5  -9    0.38    0.52
  -7   5   9    0.80    0.43
   6  -5  -9    6.41    0.68
  -6   5   9    7.63    0.75
   5  -5  -9   10.49    0.82
  -5   5   9   11.23    0.81
   4  -5  -9   18.05    1.03
  -4   5   9   17.08    0.93
   3  -5  -9   12.12    0.83
  -3   5   9   12.11    0.77
   2  -5  -9   19.31    1.02
  -2   5   9   19.93    0.93
   1  -5  -9   18.68    0.83
   1  -5  -9   21.37    1.01
  -1   5   9   19.95    0.91
  -1   5   9   19.82    0.88
   0  -5  -9    3.09    0.53
   0  -5  -9    3.97    0.48
   0   5   9    2.62    0.43
  -1  -5  -9    0.40    0.37
  -1  -5  -9    0.16    0.36
   1   5   9    0.18    0.30
  -2  -5  -9    1.56    0.46
  -2  -5  -9    1.14    0.42
   2   5   9    0.94    0.40
  -3  -5  -9    1.73    0.48
   3   5   9    2.72    0.51
  -7   6   9    3.12    0.59
   6  -6  -9    3.00    0.58
  -6   6   9    3.72    0.56
   5  -6  -9   -0.17    0.41
  -5   6   9    0.20    0.35
   4  -6  -9    4.83    0.65
  -4   6   9    5.10    0.62
   3  -6  -9    0.43    0.44
  -3   6   9    0.20    0.32
   2  -6  -9    5.36    0.67
  -2   6   9    5.92    0.63
   1  -6  -9   11.32    0.92
  -1   6   9   11.91    0.79
   0  -6  -9   11.31    0.75
   0  -6  -9    9.53    0.83
   0   6   9   11.49    0.79
  -1  -6  -9    9.38    0.82
  -1  -6  -9    9.76    0.77
   1   6   9    9.31    0.70
  -2  -6  -9    3.36    0.58
  -2  -6  -9    3.81    0.58
   2   6   9    3.05    0.53
   5  -7  -9    5.68    0.75
  -5   7   9    5.51    0.70
   4  -7  -9    9.55    0.86
  -4   7   9    9.85    0.83
   3  -7  -9    7.66    0.82
  -3   7   9    7.06    0.69
   2  -7  -9   10.42    0.89
  -2   7   9    8.25    0.74
   1  -7  -9    4.40    0.67
  -1   7   9    3.93    0.56
   0  -7  -9    1.97    0.54
   0   7   9    1.20    0.41
  -1  -7  -9   -0.49    0.37
   1   7   9    0.27    0.35
   3  -8  -9    2.27    0.62
  -3   8   9    3.36    0.55
  -2   8   9    9.46    0.83
   1  11 -10    0.53    0.43
  -1 -11  10    0.26    0.42
  -1 -11  10    0.66    0.43
   0  11 -10    3.30    0.55
   0 -11  10    3.52    0.59
   0 -11  10    2.32    0.50
  -1  11 -10    0.30    0.37
   1 -11  10    0.06    0.36
  -2  11 -10    0.92    0.40
   2 -11  10    1.38    0.48
  -3  11 -10   -0.30    0.38
   3 -11  10    0.19    0.37
   3  10 -10    5.58    0.64
   3  10 -10    5.54    0.70
  -3 -10  10    5.59    0.73
   2  10 -10    0.11    0.39
   2  10 -10    0.48    0.43
  -2 -10  10    0.22    0.41
  -2 -10  10    0.01    0.33
   1  10 -10    0.40    0.42
   1  10 -10   -0.37    0.34
  -1 -10  10    0.37    0.40
  -1 -10  10   -0.20    0.32
   0  10 -10    1.19    0.43
   0 -10  10    0.92    0.38
   0 -10  10    0.30    0.35
  -1  10 -10    1.87    0.46
   1 -10  10    1.21    0.45
   1 -10  10    1.15    0.38
  -2  10 -10   10.49    0.71
   2 -10  10   11.03    0.83
  -3  10 -10    2.43    0.48
   3 -10  10    1.81    0.48
  -4  10 -10    2.52    0.50
  -4  10 -10    2.38    0.50
   4 -10  10    1.87    0.50
   4 -10  10    2.18    0.48
  -5  10 -10    1.19    0.48
   5 -10  10    0.96    0.43
   5 -10  10    1.09    0.49
   4   9 -10    1.84    0.55
  -4  -9  10    2.50    0.58
   3   9 -10    0.28    0.38
   3   9 -10    0.03    0.41
  -3  -9  10    0.05    0.35
  -3  -9  10   -0.02    0.40
   2   9 -10    8.72    0.74
   2   9 -10    6.51    0.63
  -2  -9  10    7.15    0.74
  -2  -9  10    8.86    0.72
   1   9 -10    3.43    0.51
   1   9 -10    4.18    0.55
  -1  -9  10    3.62    0.54
  -1  -9  10    3.88    0.56
   0   9 -10   14.12    0.88
   0   9 -10   13.72    0.74
   0  -9  10   12.83    0.83
   0  -9  10   12.72    0.78
  -1   9 -10    5.47    0.57
  -1   9 -10    6.12    0.64
   1  -9  10    5.48    0.58
   1  -9  10    6.10    0.64
  -2   9 -10    0.31    0.32
  -2   9 -10    0.37    0.39
   2  -9  10    0.47    0.38
   2  -9  10    0.25    0.31
  -3   9 -10    0.06    0.31
  -3   9 -10    0.00    0.32
   3  -9  10   -0.02    0.32
  -4   9 -10    0.32    0.35
  -4   9 -10    0.46    0.39
   4  -9  10    0.27    0.39
   4  -9  10   -0.31    0.30
  -5   9 -10    1.19    0.37
  -5   9 -10    1.48    0.47
   5  -9  10    1.18    0.40
   5  -9  10    1.78    0.49
   5   8 -10    1.16    0.56
  -5  -8  10    1.12    0.45
   4   8 -10    0.69    0.49
  -4  -8  10    1.27    0.45
   3   8 -10    0.67    0.37
   3   8 -10    1.07    0.41
  -3  -8  10    0.50    0.31
  -3  -8  10    1.12    0.46
   2   8 -10    0.44    0.31
   2   8 -10    0.59    0.39
  -2  -8  10    0.05    0.34
  -2  -8  10    0.05    0.31
   1   8 -10    0.17    0.32
   1   8 -10    0.55    0.34
  -1  -8  10    0.02    0.29
  -1  -8  10    0.29    0.30
   0   8 -10    3.76    0.46
   0   8 -10    3.17    0.50
   0  -8  10    4.21    0.53
   0  -8  10    4.26    0.55
  -1   8 -10    9.91    0.66
  -1   8 -10   10.24    0.76
   1  -8  10   11.78    0.76
   1  -8  10   11.74    0.74
  -2   8 -10    9.50    0.69
  -2   8 -10    9.75    0.64
   2  -8  10    9.50    0.67
   2  -8  10    8.88    0.66
  -3   8 -10    4.17    0.55
  -3   8 -10    3.00    0.44
   3  -8  10    3.39    0.44
   3  -8  10    3.57    0.53
  -4   8 -10   10.98    0.70
  -4   8 -10   10.15    0.78
   4  -8  10   11.10    0.79
   4  -8  10   10.36    0.67
  -5   8 -10    0.22    0.33
   5  -8  10   -0.18    0.35
   5  -8  10    0.27    0.32
   6  -8  10    0.74    0.41
  -6  -7  10    0.72    0.47
   5   7 -10    2.29    0.63
  -5  -7  10    2.11    0.49
   4   7 -10   11.31    0.86
  -4  -7  10   11.04    0.86
   3   7 -10    3.93    0.55
   3   7 -10    2.62    0.43
  -3  -7  10    3.62    0.49
  -3  -7  10    3.36    0.55
   2   7 -10   15.69    0.78
   2   7 -10   16.53    0.85
  -2  -7  10   15.35    0.77
  -2  -7  10   15.87    0.90
   1   7 -10   17.97    0.88
   1   7 -10   17.40    0.79
  -1  -7  10   18.01    0.83
  -1  -7  10   16.77    0.90
   0   7 -10   21.04    0.81
   0   7 -10   21.44    0.96
   0  -7  10   20.42    0.91
   0  -7  10   19.87    0.90
  -1   7 -10    6.15    0.52
  -1   7 -10    6.49    0.62
   1  -7  10    6.16    0.56
   1  -7  10    6.36    0.57
  -2   7 -10    0.24    0.30
  -2   7 -10    0.30    0.27
   2  -7  10    0.06    0.27
   2  -7  10    0.03    0.28
  -3   7 -10    2.09    0.37
  -3   7 -10    2.07    0.41
   3  -7  10    2.64    0.42
   3  -7  10    1.88    0.40
  -4   7 -10    7.28    0.67
   4  -7  10    7.48    0.62
   4  -7  10    7.96    0.69
   4  -7  10    8.43    0.57
  -5   7 -10    0.87    0.39
   5  -7  10    0.97    0.37
   6   6 -10    4.81    0.72
  -6  -6  10    4.76    0.68
   5   6 -10    2.46    0.56
  -5  -6  10    3.58    0.55
   4   6 -10    5.24    0.51
   4   6 -10    4.77    0.65
  -4  -6  10    5.47    0.61
   3   6 -10   14.39    0.82
   3   6 -10   16.13    0.77
  -3  -6  10   15.09    0.87
  -3  -6  10   15.75    0.79
   2   6 -10    0.95    0.34
   2   6 -10    0.47    0.32
  -2  -6  10    0.24    0.26
  -2  -6  10   -0.08    0.27
   1   6 -10    6.65    0.51
   1   6 -10    5.84    0.55
  -1  -6  10    5.48    0.60
  -1  -6  10    4.83    0.50
   0   6 -10    0.68    0.32
   0   6 -10    1.03    0.29
   0  -6  10    0.90    0.34
   0  -6  10    1.29    0.34
  -1   6 -10   12.62    0.72
  -1   6 -10   12.54    0.61
   1  -6  10   13.54    0.71
   1  -6  10   12.67    0.73
  -2   6 -10    8.24    0.62
  -2   6 -10    8.85    0.54
   2  -6  10    9.23    0.62
   2  -6  10    9.07    0.64
  -3   6 -10   10.25    0.71
   3  -6  10    9.47    0.64
   3  -6  10    8.78    0.63
  -4   6 -10    0.35    0.30
   4  -6  10    0.57    0.34
   4  -6  10    0.32    0.32
  -5   6 -10    2.46    0.42
  -5   6 -10    2.65    0.48
   5  -6  10    2.32    0.42
   5  -6  10    2.62    0.44
   7   5 -10    1.01    0.55
  -7  -5  10    1.37    0.48
   6   5 -10    0.45    0.47
  -6  -5  10    0.21    0.38
   5   5 -10   -0.20    0.40
  -5  -5  10    0.09    0.31
   4   5 -10   27.95    0.99
   4   5 -10   25.36    1.14
  -4  -5  10   25.99    1.10
  -4  -5  10   27.48    1.01
   3   5 -10   32.99    1.07
   3   5 -10   33.34    1.21
  -3  -5  10   33.56    1.12
  -3  -5  10   31.71    1.16
   2   5 -10    6.53    0.56
   2   5 -10    7.49    0.58
  -2  -5  10    6.64    0.60
  -2  -5  10    7.63    0.56
   1   5 -10   13.33    0.63
   1   5 -10   12.46    0.69
  -1  -5  10   11.79    0.70
  -1  -5  10   13.37    0.72
   0   5 -10   29.04    1.02
   0   5 -10   27.18    0.86
   0  -5  10   27.52    1.04
   0  -5  10   28.56    1.03
  -1   5 -10   24.18    0.94
  -1   5 -10   24.85    0.80
   1  -5  10   25.23    0.95
   1  -5  10   25.39    0.97
  -2   5 -10   -0.03    0.25
   2  -5  10    0.18    0.29
   2  -5  10    0.20    0.27
  -3   5 -10    4.65    0.53
   3  -5  10    5.06    0.52
   3  -5  10    4.52    0.52
  -4   5 -10    5.55    0.56
  -4   5 -10    5.65    0.53
   4  -5  10    6.29    0.59
   4  -5  10    6.77    0.59
  -5   5 -10    2.30    0.42
  -5   5 -10    1.90    0.46
   5  -5  10    2.00    0.39
   5  -5  10    1.94    0.42
  -6   5 -10    1.22    0.40
   6  -5  10    0.76    0.40
   7   4 -10    2.92    0.64
  -7  -4  10    3.06    0.54
   6   4 -10   15.06    1.00
  -6  -4  10   14.86    0.91
   5   4 -10   14.19    0.85
  -5  -4  10   14.05    0.83
   4   4 -10    0.46    0.37
   4   4 -10    0.47    0.28
  -4  -4  10    0.77    0.32
  -4  -4  10    0.25    0.31
   3   4 -10    0.40    0.31
   3   4 -10   -0.06    0.25
  -3  -4  10    0.12    0.29
  -3  -4  10    0.20    0.29
   2   4 -10   10.14    0.61
   2   4 -10    9.48    0.61
  -2  -4  10    9.17    0.63
  -2  -4  10    8.29    0.61
   1   4 -10   12.83    0.61
   1   4 -10   12.35    0.70
  -1  -4  10   11.97    0.71
  -1  -4  10   13.44    0.69
   0   4 -10   33.36    1.07
   0   4 -10   32.34    0.90
   0  -4  10   31.04    1.06
   0  -4  10   31.36    1.08
  -1   4 -10    2.53    0.39
   1  -4  10    4.15    0.45
   1  -4  10    3.17    0.42
  -2   4 -10    1.54    0.35
   2  -4  10    1.72    0.35
   2  -4  10    1.71    0.36
  -3   4 -10    3.51    0.45
   3  -4  10    4.47    0.51
   3  -4  10    3.98    0.47
  -4   4 -10   13.11    0.77
  -4   4 -10   12.32    0.73
   4  -4  10   12.04    0.70
   4  -4  10   13.57    0.66
   4  -4  10   12.74    0.74
  -5   4 -10   20.51    0.93
   5  -4  10   20.99    0.94
   5  -4  10   20.87    0.91
   5  -4  10   20.91    0.87
  -6   4 -10    8.00    0.70
  -6   4 -10    8.72    0.66
   6  -4  10    8.71    0.70
   7   3 -10   -0.35    0.46
  -7  -3  10    0.61    0.36
   6   3 -10    1.77    0.50
  -6  -3  10    2.59    0.47
   5   3 -10    4.25    0.53
   5   3 -10    3.72    0.46
  -5  -3  10    3.85    0.52
   4   3 -10    2.25    0.40
   4   3 -10    3.09    0.44
  -4  -3  10    2.98    0.45
   3   3 -10   22.83    0.92
   3   3 -10   22.47    0.88
  -3  -3  10   22.44    0.92
  -3  -3  10   24.16    0.94
   2   3 -10   50.75    1.39
   2   3 -10   48.88    1.33
  -2  -3  10   51.19    1.43
  -2  -3  10   50.14    1.41
   1   3 -10    9.45    0.53
   1   3 -10    8.44    0.57
  -1  -3  10    8.91    0.58
  -1  -3  10    8.69    0.61
   0   3 -10    5.55    0.54
   0  -3  10    6.52    0.57
   0  -3  10    5.99    0.56
  -1   3 -10    2.26    0.40
   1  -3  10    2.05    0.37
   1  -3  10    2.71    0.30
   1  -3  10    2.05    0.39
  -2   3 -10   34.96    1.16
   2  -3  10   34.37    1.13
   2  -3  10   34.15    0.96
   2  -3  10   34.40    1.14
  -3   3 -10    2.37    0.43
  -3   3 -10    2.52    0.41
   3  -3  10    1.58    0.38
   3  -3  10    2.54    0.36
   3  -3  10    1.83    0.36
  -4   3 -10    7.73    0.67
  -4   3 -10    7.61    0.60
   4  -3  10    7.97    0.61
   4  -3  10    7.07    0.62
   4  -3  10    8.28    0.58
  -5   3 -10    0.07    0.34
   5  -3  10   -0.05    0.29
   5  -3  10    0.00    0.28
  -6   3 -10    0.30    0.39
   6  -3  10    0.31    0.36
   7   2 -10   10.03    0.84
  -7  -2  10   10.34    0.78
   6   2 -10    1.45    0.42
  -6  -2  10    2.23    0.44
   5   2 -10   32.80    1.17
   5   2 -10   35.66    1.16
  -5  -2  10   33.66    1.19
   4   2 -10    1.91    0.39
   4   2 -10    2.06    0.40
  -4  -2  10    2.35    0.41
   3   2 -10   14.88    0.76
   3   2 -10   15.31    0.71
  -3  -2  10   13.62    0.74
   2   2 -10    1.73    0.35
   2   2 -10    1.16    0.29
  -2  -2  10    1.56    0.26
  -2  -2  10    1.14    0.34
   1   2 -10   13.71    0.70
  -1  -2  10   13.54    0.72
  -1  -2  10   12.81    0.55
   0   2 -10   11.15    0.65
   0  -2  10   11.83    0.53
   0  -2  10   11.09    0.63
  -1   2 -10    6.09    0.55
   1  -2  10    6.87    0.44
   1  -2  10    6.84    0.57
  -2   2 -10   27.56    1.01
   2  -2  10   26.18    0.86
   2  -2  10   27.87    1.02
  -3   2 -10   14.35    0.79
  -3   2 -10   12.29    0.70
   3  -2  10   13.33    0.65
   3  -2  10   12.38    0.70
  -4   2 -10   22.46    0.97
  -4   2 -10   23.64    0.95
   4  -2  10   21.77    0.93
   4  -2  10   21.99    0.89
  -5   2 -10   14.12    0.85
   5  -2  10   13.31    0.84
   5  -2  10   13.00    0.78
  -6   2 -10   17.58    0.98
   6  -2  10   16.97    0.92
   8   1 -10    0.20    0.43
   7   1 -10    1.23    0.43
   6   1 -10    0.43    0.39
  -6  -1  10    0.30    0.31
   5   1 -10   11.36    0.72
   5   1 -10   10.19    0.70
  -5  -1  10    8.84    0.60
  -5  -1  10    9.55    0.67
   4   1 -10    0.23    0.28
   4   1 -10   -0.26    0.25
  -4  -1  10    0.25    0.24
  -4  -1  10   -0.05    0.26
   3   1 -10   10.72    0.60
   3   1 -10   11.07    0.66
  -3  -1  10   10.38    0.56
  -3  -1  10   11.88    0.68
   2   1 -10    0.86    0.32
  -2  -1  10    0.76    0.24
  -2  -1  10    0.75    0.31
   1   1 -10   30.76    1.09
  -1  -1  10   29.65    1.04
  -1  -1  10   30.32    0.89
   0   1 -10   42.06    1.29
   0  -1  10   41.99    1.09
   0  -1  10   39.46    1.21
  -1   1 -10    8.50    0.62
   1  -1  10    8.87    0.59
   1  -1  10    9.21    0.53
  -2   1 -10   39.91    1.31
  -2   1 -10   39.74    1.25
   2  -1  10   43.02    1.28
   2  -1  10   41.17    1.15
  -3   1 -10    8.51    0.68
  -3   1 -10    9.88    0.65
   3  -1  10    8.15    0.58
   3  -1  10    8.91    0.64
  -4   1 -10   17.78    0.91
   4  -1  10   18.10    0.85
   4  -1  10   18.71    0.92
  -5   1 -10    4.41    0.56
   5  -1  10    5.15    0.58
  -6   1 -10    1.63    0.51
   6  -1  10    2.50    0.53
   8   0 -10    2.90    0.53
   7   0 -10    0.50    0.42
  -7   0  10    0.32    0.36
   6   0 -10   12.54    0.79
  -6   0  10   14.21    0.80
  -6   0  10   15.79    0.80
   5   0 -10   19.86    0.91
   5   0 -10   18.20    0.83
  -5   0  10   19.25    0.86
  -5   0  10   19.18    0.85
   4   0 -10   14.63    0.80
  -4   0  10   13.26    0.69
  -4   0  10   14.79    0.74
   3   0 -10   10.94    0.69
  -3   0  10   11.76    0.61
  -3   0  10   10.55    0.62
   2   0 -10    2.05    0.39
  -2   0  10    2.42    0.37
  -2   0  10    1.89    0.32
   1   0 -10   18.99    0.86
  -1   0  10   18.47    0.72
  -1   0  10   18.04    0.81
   0   0 -10    1.07    0.38
   0   0  10    0.41    0.29
   0   0  10    0.32    0.21
  -1   0 -10    2.21    0.44
   1   0  10    1.66    0.30
   1   0  10    1.37    0.33
  -2   0 -10    8.99    0.66
  -2   0 -10    6.94    0.62
   2   0  10    7.31    0.58
   2   0  10    7.74    0.55
  -3   0 -10   20.92    0.95
  -3   0 -10   21.48    0.96
   3   0  10   21.70    0.96
   3   0  10   23.41    0.91
  -4   0 -10   13.09    0.84
   4   0  10   13.36    0.79
   4   0  10   13.32    0.85
  -5   0 -10   28.53    1.21
   5   0  10   28.98    1.18
   8  -1 -10    0.82    0.43
  -8   1  10    0.17    0.38
   7  -1 -10    1.25    0.42
  -7   1  10    1.53    0.43
   6  -1 -10    1.00    0.41
   6  -1 -10    0.97    0.37
  -6   1  10    0.25    0.30
   5  -1 -10    2.52    0.44
  -5   1  10    3.32    0.44
  -5   1  10    3.02    0.44
   4  -1 -10    3.97    0.52
  -4   1  10    2.48    0.41
  -4   1  10    3.14    0.44
   3  -1 -10    0.26    0.34
  -3   1  10    0.87    0.30
  -3   1  10    0.27    0.28
   2  -1 -10    8.11    0.63
  -2   1  10    8.43    0.59
  -2   1  10    9.45    0.58
   1  -1 -10   23.51    1.02
  -1   1  10   24.08    0.86
  -1   1  10   22.54    0.90
   0  -1 -10   68.01    1.84
   0   1  10   69.86    1.64
   0   1  10   70.59    1.74
  -1  -1 -10   37.58    1.31
  -1  -1 -10   37.35    1.21
   1   1  10   35.22    1.09
   1   1  10   38.51    1.20
  -2  -1 -10   32.38    1.12
  -2  -1 -10   30.30    1.20
   2   1  10   31.97    1.13
   2   1  10   30.80    1.07
  -3  -1 -10   16.10    0.84
  -3  -1 -10   15.22    0.87
   3   1  10   16.13    0.82
   3   1  10   16.13    0.84
  -4  -1 -10    6.80    0.69
   4   1  10    9.43    0.73
  -5  -1 -10    1.70    0.51
   5   1  10    1.54    0.49
   7  -2 -10   10.08    0.76
  -7   2  10   11.74    0.82
   6  -2 -10    0.94    0.46
  -6   2  10    0.71    0.38
   5  -2 -10   10.48    0.74
  -5   2  10    9.87    0.71
   4  -2 -10   26.29    1.10
  -4   2  10   24.89    1.01
   3  -2 -10    8.34    0.66
  -3   2  10    8.71    0.63
  -3   2  10    9.58    0.62
   2  -2 -10   14.33    0.81
  -2   2  10   16.44    0.76
  -2   2  10   17.12    0.78
   1  -2 -10    0.07    0.31
  -1   2  10    0.23    0.28
  -1   2  10    0.18    0.26
   0  -2 -10    2.52    0.42
   0  -2 -10    2.74    0.47
   0   2  10    2.00    0.36
   0   2  10    2.79    0.39
  -1  -2 -10   -0.09    0.34
  -1  -2 -10    0.65    0.32
   1   2  10    0.61    0.33
   1   2  10    0.24    0.25
  -2  -2 -10    5.12    0.58
  -2  -2 -10    5.12    0.61
   2   2  10    5.86    0.60
   2   2  10    4.35    0.48
  -3  -2 -10    4.77    0.57
  -3  -2 -10    5.63    0.64
   3   2  10    4.09    0.55
  -4  -2 -10    7.67    0.72
   4   2  10    9.40    0.76
  -7   3  10    0.98    0.39
   6  -3 -10   13.11    0.93
  -6   3  10   11.84    0.83
   5  -3 -10    4.36    0.60
  -5   3  10    2.47    0.47
   4  -3 -10   13.23    0.88
  -4   3  10   12.91    0.76
   3  -3 -10    1.72    0.44
  -3   3  10    2.52    0.43
   2  -3 -10   18.90    0.97
  -2   3  10   18.31    0.82
  -2   3  10   18.43    0.86
   1  -3 -10   18.26    0.83
   1  -3 -10   16.72    0.95
  -1   3  10   17.69    0.82
  -1   3  10   17.62    0.84
   0  -3 -10   56.33    1.66
   0  -3 -10   54.76    1.50
   0   3  10   52.71    1.50
   0   3  10   53.31    1.49
  -1  -3 -10   27.94    1.10
  -1  -3 -10   27.63    1.19
   1   3  10   30.22    1.08
   1   3  10   27.72    1.03
  -2  -3 -10   13.59    0.86
  -2  -3 -10   15.07    0.87
   2   3  10   15.64    0.84
  -3  -3 -10   12.57    0.84
   3   3  10   12.84    0.82
  -4  -3 -10    2.44    0.52
   4   3  10    3.57    0.56
  -7   4  10    3.72    0.61
   6  -4 -10    8.99    0.85
  -6   4  10    9.15    0.78
   5  -4 -10    8.12    0.80
  -5   4  10    8.30    0.76
   4  -4 -10   10.02    0.81
  -4   4  10    9.20    0.70
   3  -4 -10   10.77    0.88
  -3   4  10    9.56    0.72
   2  -4 -10   11.93    0.88
   2  -4 -10   11.16    0.70
  -2   4  10   10.62    0.73
   1  -4 -10    5.22    0.63
   1  -4 -10    6.65    0.59
  -1   4  10    5.17    0.59
  -1   4  10    6.03    0.57
   0  -4 -10    1.96    0.53
   0  -4 -10    1.27    0.39
   0   4  10    1.48    0.37
   0   4  10    1.37    0.38
  -1  -4 -10   -0.44    0.38
  -1  -4 -10   -0.21    0.31
   1   4  10    0.04    0.32
  -2  -4 -10    2.52    0.51
  -2  -4 -10    1.72    0.51
   2   4  10    1.73    0.42
  -3  -4 -10    0.23    0.44
   3   4  10   -0.05    0.37
   6  -5 -10   -0.58    0.39
  -6   5  10    0.47    0.37
   5  -5 -10   -0.23    0.51
  -5   5  10   -0.51    0.31
   4  -5 -10    2.88    0.63
  -4   5  10    2.24    0.46
   3  -5 -10   10.95    0.91
  -3   5  10   10.34    0.82
   2  -5 -10    3.30    0.58
  -2   5  10    4.72    0.59
   1  -5 -10   17.20    0.85
   1  -5 -10   17.18    1.05
  -1   5  10   15.89    0.86
   0  -5 -10   10.07    0.87
   0  -5 -10    9.65    0.73
   0   5  10    9.85    0.71
  -1  -5 -10   16.45    0.93
  -1  -5 -10   16.29    0.98
   1   5  10   16.78    0.88
  -2  -5 -10    5.01    0.63
  -2  -5 -10    6.56    0.75
   2   5  10    5.27    0.61
   5  -6 -10    5.45    0.75
  -5   6  10    5.96    0.72
   4  -6 -10   12.67    1.01
  -4   6  10   11.10    0.87
   3  -6 -10    5.58    0.74
  -3   6  10    7.03    0.74
   2  -6 -10   14.76    1.00
  -2   6  10   12.11    0.82
   1  -6 -10    4.61    0.69
  -1   6  10    5.01    0.62
   0  -6 -10   -0.45    0.36
   0  -6 -10    0.41    0.52
   0   6  10   -0.43    0.34
  -3   7  10    2.24    0.51
  -2   7  10    1.96    0.48
   2  10 -11    2.86    0.56
   2  10 -11    2.52    0.55
  -2 -10  11    2.28    0.48
  -2 -10  11    3.11    0.62
   1  10 -11    0.03    0.43
   1  10 -11    0.33    0.36
  -1 -10  11    0.28    0.42
  -1 -10  11    0.17    0.36
   0  10 -11    2.12    0.46
   0  10 -11    1.69    0.49
   0 -10  11    1.99    0.50
   0 -10  11    1.26    0.47
  -1  10 -11    0.97    0.39
  -1  10 -11    1.62    0.49
   1 -10  11    1.53    0.46
   1 -10  11    1.45    0.44
  -2  10 -11    0.45    0.40
  -2  10 -11    0.45    0.35
   2 -10  11    0.61    0.40
  -3  10 -11    2.58    0.52
  -3  10 -11    2.65    0.48
   3 -10  11    1.95    0.49
   3   9 -11    2.38    0.57
   3   9 -11    1.15    0.47
  -3  -9  11    0.82    0.48
  -3  -9  11    1.66    0.45
   2   9 -11    0.10    0.39
   2   9 -11    1.02    0.44
  -2  -9  11    0.71    0.41
  -2  -9  11    0.25    0.41
   1   9 -11    0.40    0.43
   1   9 -11    0.54    0.37
  -1  -9  11   -0.07    0.31
  -1  -9  11    0.20    0.40
   0   9 -11    7.13    0.64
   0   9 -11    6.78    0.69
   0  -9  11    7.23    0.73
   0  -9  11    7.70    0.73
  -1   9 -11    0.82    0.39
  -1   9 -11    1.15    0.42
   1  -9  11    1.25    0.41
   1  -9  11    1.76    0.44
  -2   9 -11    5.02    0.57
  -2   9 -11    5.34    0.63
   2  -9  11    5.52    0.63
   2  -9  11    4.63    0.60
  -3   9 -11    1.69    0.42
  -3   9 -11    1.51    0.47
   3  -9  11    1.34    0.48
  -4   9 -11    1.09    0.42
  -4   9 -11    1.18    0.49
   4  -9  11    0.70    0.40
   4   8 -11    1.78    0.60
  -4  -8  11    0.93    0.48
   3   8 -11    3.02    0.59
   3   8 -11    2.62    0.47
  -3  -8  11    2.82    0.50
  -3  -8  11    2.50    0.52
   2   8 -11   13.71    0.82
   2   8 -11   13.54    0.80
  -2  -8  11   13.19    0.85
  -2  -8  11   12.21    0.86
   1   8 -11    3.30    0.52
   1   8 -11    4.07    0.52
  -1  -8  11    3.60    0.54
  -1  -8  11    3.63    0.54
   0   8 -11    0.19    0.31
   0   8 -11   -0.11    0.35
   0  -8  11   -0.02    0.35
   0  -8  11   -0.16    0.30
  -1   8 -11    1.16    0.36
  -1   8 -11    0.64    0.38
   1  -8  11    0.93    0.38
   1  -8  11    1.08    0.39
  -2   8 -11    4.19    0.59
  -2   8 -11    5.81    0.56
   2  -8  11    5.68    0.62
   2  -8  11    5.40    0.64
  -3   8 -11   -0.12    0.26
  -3   8 -11   -0.15    0.32
   3  -8  11   -0.26    0.29
   3  -8  11   -0.33    0.31
  -4   8 -11   -0.21    0.38
   4  -8  11    0.14    0.34
  -5   8 -11   -0.24    0.39
   5  -8  11    0.43    0.41
   5   7 -11    1.79    0.58
  -5  -7  11    2.74    0.58
   4   7 -11    1.81    0.53
   4   7 -11    2.64    0.48
  -4  -7  11    1.84    0.48
   3   7 -11    0.31    0.38
   3   7 -11   -0.03    0.36
  -3  -7  11    0.28    0.35
  -3  -7  11    0.36    0.37
   2   7 -11    7.38    0.68
   2   7 -11    8.34    0.70
  -2  -7  11    6.65    0.62
  -2  -7  11    6.92    0.71
   1   7 -11    1.30    0.41
   1   7 -11    1.43    0.35
  -1  -7  11    1.14    0.39
  -1  -7  11    1.71    0.43
   0   7 -11    4.71    0.49
   0   7 -11    4.91    0.57
   0  -7  11    5.44    0.58
   0  -7  11    4.92    0.57
  -1   7 -11   15.14    0.84
  -1   7 -11   13.43    0.67
   1  -7  11   14.10    0.83
   1  -7  11   12.22    0.80
  -2   7 -11    4.31    0.45
  -2   7 -11    4.26    0.55
   2  -7  11    5.98    0.61
   2  -7  11    4.48    0.56
  -3   7 -11    5.79    0.62
   3  -7  11    7.40    0.66
   3  -7  11    6.90    0.65
  -4   7 -11    1.23    0.44
   4  -7  11    1.10    0.39
   4  -7  11    1.30    0.39
  -5   7 -11    1.16    0.41
   5  -7  11    1.95    0.48
   5   6 -11    4.73    0.71
  -5  -6  11    4.00    0.62
   4   6 -11    9.31    0.83
   4   6 -11    9.18    0.70
  -4  -6  11    9.13    0.81
   3   6 -11    1.49    0.43
   3   6 -11    1.36    0.37
  -3  -6  11    1.41    0.46
  -3  -6  11    1.17    0.40
   2   6 -11    7.82    0.67
   2   6 -11    6.06    0.58
  -2  -6  11    7.00    0.64
  -2  -6  11    6.22    0.66
   1   6 -11   15.85    0.75
   1   6 -11   15.35    0.83
  -1  -6  11   15.26    0.81
  -1  -6  11   15.42    0.88
   0   6 -11    7.14    0.63
   0   6 -11    6.33    0.52
   0  -6  11    7.72    0.69
   0  -6  11    6.13    0.59
  -1   6 -11    4.73    0.57
  -1   6 -11    4.13    0.42
   1  -6  11    4.49    0.55
   1  -6  11    4.45    0.54
  -2   6 -11    1.46    0.43
   2  -6  11    1.60    0.43
   2  -6  11    1.15    0.37
  -3   6 -11    2.78    0.50
   3  -6  11    3.39    0.52
   3  -6  11    2.82    0.46
  -4   6 -11    1.90    0.47
   4  -6  11    2.45    0.47
   4  -6  11    2.63    0.47
  -5   6 -11    0.41    0.36
  -5   6 -11    0.49    0.41
   5  -6  11    0.90    0.40
   5  -6  11    0.43    0.34
   6   5 -11    5.93    0.75
  -6  -5  11    4.59    0.60
   5   5 -11    0.53    0.44
  -5  -5  11    0.43    0.34
   4   5 -11    8.68    0.68
   4   5 -11    7.99    0.77
  -4  -5  11    7.43    0.65
  -4  -5  11    9.04    0.78
   3   5 -11    0.42    0.35
   3   5 -11    0.05    0.35
  -3  -5  11    1.32    0.42
  -3  -5  11    0.52    0.33
   2   5 -11    0.05    0.30
   2   5 -11   -0.12    0.29
  -2  -5  11   -0.02    0.29
  -2  -5  11   -0.20    0.30
   1   5 -11    9.75    0.57
   1   5 -11    8.60    0.65
  -1  -5  11    8.89    0.74
  -1  -5  11    9.37    0.65
   0   5 -11    0.16    0.30
   0   5 -11    0.16    0.23
   0  -5  11   -0.08    0.27
   0  -5  11   -0.07    0.26
  -1   5 -11    3.15    0.46
   1  -5  11    2.67    0.45
   1  -5  11    3.29    0.46
  -2   5 -11    0.24    0.31
   2  -5  11    0.53    0.34
   2  -5  11    0.08    0.30
  -3   5 -11   28.80    1.13
   3  -5  11   27.25    1.08
   3  -5  11   27.63    1.10
  -4   5 -11    2.61    0.47
  -4   5 -11    3.73    0.55
   4  -5  11    3.47    0.50
   4  -5  11    3.85    0.50
  -5   5 -11    8.55    0.67
   5  -5  11    9.35    0.76
   5  -5  11    9.16    0.74
   6   4 -11    5.04    0.72
  -6  -4  11    4.49    0.60
   5   4 -11    1.40    0.45
  -5  -4  11    1.49    0.45
   4   4 -11   15.11    0.84
   4   4 -11   14.93    0.82
  -4  -4  11   13.23    0.85
   3   4 -11    8.88    0.70
   3   4 -11    7.60    0.61
  -3  -4  11    8.33    0.66
  -3  -4  11    9.25    0.68
   2   4 -11   13.10    0.79
   2   4 -11   12.13    0.72
  -2  -4  11   13.70    0.77
  -2  -4  11   13.28    0.75
   1   4 -11    3.41    0.50
   1   4 -11    3.01    0.39
  -1  -4  11    3.08    0.46
  -1  -4  11    3.33    0.49
   0   4 -11   48.15    1.42
   0  -4  11   48.08    1.42
   0  -4  11   44.36    1.41
  -1   4 -11   15.68    0.81
   1  -4  11   15.76    0.84
   1  -4  11   14.70    0.79
  -2   4 -11   16.75    0.89
   2  -4  11   17.41    0.87
   2  -4  11   16.84    0.87
  -3   4 -11    2.37    0.47
   3  -4  11    2.52    0.44
   3  -4  11    1.67    0.43
  -4   4 -11   -0.35    0.33
  -4   4 -11    0.20    0.34
   4  -4  11   -0.22    0.28
   4  -4  11   -0.03    0.34
  -5   4 -11   -0.77    0.33
   5  -4  11   -0.64    0.33
   7   3 -11   10.06    0.91
  -7  -3  11    9.40    0.79
   6   3 -11    1.13    0.51
  -6  -3  11    1.97    0.47
   5   3 -11    5.10    0.59
   5   3 -11    5.89    0.61
  -5  -3  11    6.06    0.64
   4   3 -11    5.34    0.58
   4   3 -11    6.26    0.59
  -4  -3  11    6.18    0.63
   3   3 -11    1.47    0.38
   3   3 -11    1.59    0.37
  -3  -3  11    2.15    0.42
   2   3 -11   13.13    0.75
  -2  -3  11   13.82    0.75
  -2  -3  11   12.59    0.78
   1   3 -11   20.15    0.91
  -1  -3  11   22.10    0.96
  -1  -3  11   21.23    0.92
   0   3 -11    7.70    0.61
   0  -3  11    7.74    0.60
   0  -3  11    6.76    0.61
  -1   3 -11   11.28    0.71
   1  -3  11   10.38    0.71
   1  -3  11   10.58    0.70
  -2   3 -11    4.05    0.52
   2  -3  11    5.01    0.44
   2  -3  11    3.40    0.47
   2  -3  11    4.36    0.56
  -3   3 -11    8.13    0.63
  -3   3 -11    7.38    0.66
   3  -3  11    7.86    0.67
   3  -3  11    7.74    0.55
  -4   3 -11   18.35    0.94
  -4   3 -11   17.79    0.95
   4  -3  11   18.74    0.83
   4  -3  11   19.56    0.97
  -5   3 -11    4.74    0.59
   5  -3  11    5.45    0.64
   5  -3  11    4.68    0.53
   7   2 -11    0.39    0.43
  -7  -2  11    0.37    0.38
   6   2 -11    0.08    0.42
  -6  -2  11   -0.38    0.31
   5   2 -11   -0.74    0.32
   5   2 -11    0.16    0.35
  -5  -2  11   -0.03    0.32
   4   2 -11   26.88    1.01
   4   2 -11   25.52    1.03
  -4  -2  11   27.19    1.08
   3   2 -11   14.66    0.83
  -3  -2  11   14.53    0.81
   2   2 -11   40.82    1.33
  -2  -2  11   40.50    1.31
   1   2 -11    9.73    0.68
  -1  -2  11    9.03    0.68
  -1  -2  11   10.31    0.57
   0   2 -11   32.33    1.15
   0  -2  11   31.35    1.12
   0  -2  11   30.33    0.93
  -1   2 -11   27.40    1.10
   1  -2  11   26.63    0.88
   1  -2  11   25.40    1.00
  -2   2 -11   15.62    0.87
   2  -2  11   14.40    0.67
   2  -2  11   13.65    0.78
  -3   2 -11    0.01    0.32
  -3   2 -11    0.70    0.36
   3  -2  11    0.88    0.32
   3  -2  11    0.45    0.33
  -4   2 -11    0.04    0.35
  -4   2 -11   -0.51    0.29
   4  -2  11    0.12    0.31
   4  -2  11    0.08    0.31
  -5   2 -11    0.10    0.35
   5  -2  11    0.53    0.38
   5  -2  11    0.76    0.42
   7   1 -11    5.74    0.67
   6   1 -11   13.24    0.80
  -6  -1  11   12.06    0.80
   5   1 -11    9.08    0.74
   5   1 -11   10.56    0.74
  -5  -1  11   10.50    0.72
   4   1 -11    9.15    0.74
  -4  -1  11   10.50    0.72
   3   1 -11    3.81    0.52
  -3  -1  11    4.20    0.44
  -3  -1  11    3.77    0.48
   2   1 -11    9.75    0.75
  -2  -1  11   10.11    0.57
  -2  -1  11   10.39    0.67
   1   1 -11    1.74    0.43
  -1  -1  11    1.90    0.37
  -1  -1  11    2.23    0.34
   0   1 -11    0.50    0.34
   0  -1  11    0.87    0.27
   0  -1  11    0.66    0.30
  -1   1 -11    6.15    0.64
   1  -1  11    6.85    0.64
   1  -1  11    7.96    0.54
  -2   1 -11   10.33    0.74
  -2   1 -11   10.86    0.76
   2  -1  11   11.31    0.75
   2  -1  11   12.63    0.67
  -3   1 -11   11.58    0.82
  -3   1 -11   12.18    0.80
   3  -1  11   11.68    0.71
   3  -1  11   11.40    0.76
  -4   1 -11   25.55    1.12
   4  -1  11   24.63    1.07
   4  -1  11   26.03    1.05
  -5   1 -11    5.73    0.68
   5  -1  11    5.13    0.61
   7   0 -11    0.52    0.42
   6   0 -11    0.70    0.38
  -6   0  11    0.68    0.37
   5   0 -11    5.85    0.62
  -5   0  11    5.05    0.55
  -5   0  11    6.04    0.59
   4   0 -11    2.57    0.47
  -4   0  11    1.79    0.38
  -4   0  11    2.10    0.42
   3   0 -11   38.40    1.30
  -3   0  11   35.41    1.12
  -3   0  11   36.07    1.22
   2   0 -11   36.31    1.30
  -2   0  11   40.03    1.27
  -2   0  11   39.84    1.17
   1   0 -11   13.03    0.79
  -1   0  11   13.81    0.68
  -1   0  11   13.89    0.74
   0   0 -11   22.54    1.01
   0   0  11   22.79    0.85
   0   0  11   20.90    0.91
  -1   0 -11   13.43    0.79
  -1   0 -11   13.91    0.83
   1   0  11   12.51    0.68
   1   0  11   12.72    0.73
  -2   0 -11   14.94    0.87
  -2   0 -11   15.15    0.92
   2   0  11   14.44    0.81
   2   0  11   16.77    0.79
  -3   0 -11    1.88    0.48
  -3   0 -11    1.89    0.47
   3   0  11    2.62    0.48
   3   0  11    3.13    0.47
  -4   0 -11    0.93    0.45
   4   0  11    0.67    0.36
  -7   1  11    2.61    0.51
   6  -1 -11   21.92    1.10
  -6   1  11   24.14    1.05
   5  -1 -11    7.62    0.69
  -5   1  11    6.21    0.61
   4  -1 -11   43.22    1.42
  -4   1  11   43.54    1.33
  -4   1  11   42.58    1.33
   3  -1 -11    3.48    0.52
  -3   1  11    2.68    0.40
  -3   1  11    3.90    0.48
   2  -1 -11    9.20    0.72
  -2   1  11    8.28    0.64
  -2   1  11    9.20    0.62
   1  -1 -11    1.33    0.44
  -1   1  11    0.87    0.32
  -1   1  11    0.82    0.31
   0  -1 -11    3.11    0.55
   0  -1 -11    3.10    0.46
   0   1  11    4.23    0.46
   0   1  11    2.71    0.45
  -1  -1 -11    0.79    0.40
  -1  -1 -11    1.88    0.44
   1   1  11    1.72    0.43
   1   1  11    1.41    0.37
  -2  -1 -11   29.11    1.22
  -2  -1 -11   28.68    1.16
   2   1  11   28.07    1.11
   2   1  11   29.12    1.05
  -3  -1 -11   12.13    0.87
  -3  -1 -11   12.46    0.87
   3   1  11   10.48    0.71
   3   1  11   12.04    0.80
  -4  -1 -11   12.82    0.93
   4   1  11   12.91    0.86
  -7   2  11    0.03    0.38
   6  -2 -11    0.44    0.51
  -6   2  11    0.44    0.39
   5  -2 -11    1.92    0.52
  -5   2  11    1.50    0.41
   4  -2 -11    9.51    0.82
  -4   2  11    8.82    0.72
   3  -2 -11   11.03    0.84
  -3   2  11    8.58    0.65
  -3   2  11    9.13    0.68
   2  -2 -11   24.07    1.08
  -2   2  11   25.43    1.00
  -2   2  11   21.31    0.94
   1  -2 -11   10.05    0.76
   1  -2 -11   10.72    0.70
  -1   2  11    9.66    0.69
  -1   2  11   11.27    0.70
   0  -2 -11   23.06    1.00
   0  -2 -11   22.34    1.06
   0   2  11   23.10    1.00
   0   2  11   21.77    0.93
  -1  -2 -11   13.01    0.90
  -1  -2 -11   12.22    0.77
   1   2  11   13.37    0.77
   1   2  11   12.09    0.79
  -2  -2 -11   20.15    1.02
  -2  -2 -11   19.28    1.06
   2   2  11   19.62    0.95
   2   2  11   20.07    0.96
  -3  -2 -11    7.81    0.73
   3   2  11    8.75    0.75
   6  -3 -11   23.62    1.23
  -6   3  11   22.05    1.05
   5  -3 -11    8.81    0.80
  -5   3  11   10.33    0.81
   4  -3 -11   22.64    1.11
  -4   3  11   23.21    1.05
   3  -3 -11    4.35    0.60
  -3   3  11    4.05    0.52
   2  -3 -11    1.11    0.35
   2  -3 -11    1.26    0.44
  -2   3  11    0.99    0.34
  -2   3  11    0.10    0.32
   1  -3 -11    1.37    0.44
   1  -3 -11    0.60    0.35
  -1   3  11    1.20    0.39
  -1   3  11    1.34    0.39
   0  -3 -11    1.38    0.50
   0  -3 -11    1.50    0.40
   0   3  11    1.92    0.43
   0   3  11    0.44    0.37
  -1  -3 -11    3.73    0.55
  -1  -3 -11    3.56    0.61
   1   3  11    2.99    0.50
   1   3  11    3.51    0.53
  -2  -3 -11   13.79    0.93
  -2  -3 -11   12.53    0.95
   2   3  11   12.32    0.84
   3   3  11    5.88    0.68
   6  -4 -11   -0.27    0.53
  -6   4  11    0.15    0.37
   5  -4 -11   -0.04    0.47
  -5   4  11    0.01    0.39
   4  -4 -11    0.64    0.49
  -4   4  11    0.09    0.36
   3  -4 -11    4.15    0.63
  -3   4  11    3.00    0.53
   2  -4 -11   25.77    1.19
   2  -4 -11   24.98    1.02
  -2   4  11   24.54    1.09
   1  -4 -11   13.86    0.83
   1  -4 -11   11.45    0.94
  -1   4  11   13.59    0.81
  -1   4  11   11.71    0.77
   0  -4 -11   21.51    1.03
   0  -4 -11   22.94    1.20
   0   4  11   21.19    1.01
   0   4  11   23.31    1.05
  -1  -4 -11   10.26    0.91
  -1  -4 -11   11.15    0.85
   1   4  11   12.93    0.85
   5  -5 -11    7.83    0.84
  -5   5  11    7.50    0.77
   4  -5 -11    6.18    0.76
  -4   5  11    4.45    0.65
   3  -5 -11   11.51    0.98
  -3   5  11   11.57    0.82
   2  -5 -11    4.66    0.68
  -2   5  11    4.82    0.65
   1  -5 -11    7.60    0.79
  -1   5  11    7.80    0.74
   0  -5 -11    1.10    0.46
   0  -5 -11    0.78    0.48
   0   5  11    0.76    0.43
   2   9 -12    0.85    0.45
   2   9 -12    0.74    0.45
  -2  -9  12   -0.34    0.39
  -2  -9  12    0.61    0.47
   1   9 -12    0.20    0.38
   1   9 -12    0.45    0.46
  -1  -9  12    0.76    0.44
  -1  -9  12    0.82    0.44
   0   9 -12    2.05    0.52
   0   9 -12    1.97    0.43
   0  -9  12    2.20    0.55
   0  -9  12    2.02    0.52
  -1   9 -12    0.16    0.41
  -1   9 -12    0.32    0.35
   1  -9  12    0.27    0.41
   1  -9  12    0.22    0.42
  -2   9 -12    0.41    0.40
  -2   9 -12    0.70    0.48
   2  -9  12    0.03    0.38
   2  -9  12    0.11    0.43
  -3   9 -12    0.32    0.37
  -3   9 -12   -0.33    0.37
   3  -9  12    0.13    0.39
   3   8 -12    3.71    0.61
   3   8 -12    3.11    0.56
  -3  -8  12    3.48    0.63
  -3  -8  12    2.76    0.54
   2   8 -12    0.17    0.41
   2   8 -12    0.28    0.43
  -2  -8  12    0.17    0.36
  -2  -8  12   -0.12    0.38
   1   8 -12    1.15    0.36
   1   8 -12    1.23    0.44
  -1  -8  12    0.91    0.43
  -1  -8  12    0.82    0.44
   0   8 -12   14.74    0.92
   0   8 -12   13.55    0.81
   0  -8  12   13.48    0.85
   0  -8  12   12.01    0.85
  -1   8 -12    1.94    0.53
  -1   8 -12    1.21    0.40
   1  -8  12    1.24    0.47
   1  -8  12    1.38    0.46
  -2   8 -12    3.99    0.58
  -2   8 -12    3.74    0.54
   2  -8  12    4.27    0.60
   2  -8  12    4.83    0.63
  -3   8 -12    1.28    0.49
   3  -8  12    1.74    0.51
   3  -8  12    1.14    0.43
  -4   8 -12   11.04    0.90
   4  -8  12    9.60    0.85
   4  -8  12   10.97    0.87
   4   7 -12    3.66    0.57
   4   7 -12    3.01    0.65
  -4  -7  12    3.39    0.61
   3   7 -12    8.67    0.78
   3   7 -12    8.05    0.79
  -3  -7  12   10.83    0.84
  -3  -7  12    7.53    0.70
   2   7 -12   10.05    0.76
   2   7 -12    9.51    0.80
  -2  -7  12    9.03    0.86
  -2  -7  12    7.92    0.75
   1   7 -12    8.70    0.63
   1   7 -12    8.63    0.78
  -1  -7  12    9.51    0.84
  -1  -7  12    7.96    0.72
   0   7 -12    4.27    0.59
   0   7 -12    4.80    0.52
   0  -7  12    4.64    0.64
   0  -7  12    4.02    0.55
  -1   7 -12   18.82    1.03
   1  -7  12   18.38    0.99
   1  -7  12   19.06    1.03
  -2   7 -12   -0.18    0.34
   2  -7  12    0.06    0.36
   2  -7  12   -0.40    0.33
  -3   7 -12   -0.19    0.35
   3  -7  12   -0.54    0.31
   3  -7  12   -0.39    0.30
  -4   7 -12    0.57    0.43
   4  -7  12    0.43    0.40
   4  -7  12    0.27    0.38
   5   6 -12    5.18    0.77
  -5  -6  12    5.63    0.68
   4   6 -12    0.32    0.40
   4   6 -12    0.34    0.48
  -4  -6  12    0.35    0.38
   3   6 -12    0.26    0.36
   3   6 -12   -0.37    0.38
  -3  -6  12   -0.12    0.36
  -3  -6  12   -0.27    0.36
   2   6 -12    4.11    0.58
   2   6 -12    4.13    0.57
  -2  -6  12    3.82    0.56
  -2  -6  12    2.95    0.54
   1   6 -12    0.55    0.40
   1   6 -12    0.98    0.35
  -1  -6  12    0.77    0.41
  -1  -6  12    0.84    0.41
   0   6 -12   18.12    0.99
   0  -6  12   17.67    0.99
   0  -6  12   19.07    0.93
  -1   6 -12    7.01    0.68
   1  -6  12    7.22    0.70
   1  -6  12    7.11    0.68
  -2   6 -12   15.14    0.88
   2  -6  12   15.53    0.91
   2  -6  12   14.20    0.85
  -3   6 -12    3.80    0.59
   3  -6  12    2.92    0.50
   3  -6  12    2.66    0.52
  -4   6 -12    9.81    0.78
  -4   6 -12   10.66    0.79
   4  -6  12   10.91    0.84
   4  -6  12    9.30    0.76
   5   5 -12    9.22    0.86
  -5  -5  12   10.17    0.90
   4   5 -12   -0.20    0.38
   4   5 -12    0.28    0.45
  -4  -5  12    0.24    0.34
  -4  -5  12    0.49    0.39
   3   5 -12   25.06    1.13
   3   5 -12   25.80    1.07
  -3  -5  12   25.68    1.12
  -3  -5  12   22.46    1.12
   2   5 -12    7.40    0.71
   2   5 -12    6.10    0.64
  -2  -5  12    6.92    0.68
  -2  -5  12    6.82    0.66
   1   5 -12   41.57    1.43
  -1  -5  12   42.37    1.46
  -1  -5  12   43.23    1.41
   0   5 -12    0.98    0.39
   0  -5  12    1.17    0.42
   0  -5  12    0.84    0.38
  -1   5 -12    0.33    0.34
   1  -5  12   -0.12    0.34
   1  -5  12    0.96    0.37
  -2   5 -12    3.00    0.53
   2  -5  12    2.60    0.48
   2  -5  12    2.41    0.50
  -3   5 -12    1.31    0.44
   3  -5  12    1.29    0.46
   3  -5  12    1.82    0.46
  -4   5 -12    0.48    0.39
  -4   5 -12    0.25    0.42
   4  -5  12    0.06    0.38
   4  -5  12    0.58    0.42
  -6  -4  12    9.38    0.84
   5   4 -12    0.91    0.49
  -5  -4  12    1.45    0.43
   4   4 -12    2.02    0.46
   4   4 -12    2.73    0.51
  -4  -4  12    3.33    0.56
   3   4 -12    0.41    0.37
   3   4 -12    0.69    0.41
  -3  -4  12    0.06    0.30
   2   4 -12    0.78    0.42
  -2  -4  12    1.40    0.43
  -2  -4  12    1.70    0.42
   1   4 -12   13.24    0.82
  -1  -4  12   13.16    0.80
  -1  -4  12   11.55    0.77
   0   4 -12    5.28    0.61
   0  -4  12    4.81    0.60
   0  -4  12    4.11    0.58
  -1   4 -12    5.25    0.61
   1  -4  12    6.16    0.68
   1  -4  12    5.41    0.60
  -2   4 -12   24.86    1.09
   2  -4  12   25.99    1.11
   2  -4  12   25.43    1.08
  -3   4 -12    8.23    0.74
  -3   4 -12    7.29    0.67
   3  -4  12   10.10    0.82
   3  -4  12    9.09    0.76
  -4   4 -12   10.60    0.84
  -4   4 -12   12.34    0.89
   4  -4  12   10.62    0.83
   6   3 -12    4.70    0.69
  -6  -3  12    5.66    0.68
   5   3 -12    4.69    0.60
   5   3 -12    4.25    0.61
  -5  -3  12    4.32    0.60
   4   3 -12   11.58    0.76
   4   3 -12   12.45    0.80
  -4  -3  12   12.82    0.84
   3   3 -12   21.46    0.99
  -3  -3  12   18.88    0.94
   2   3 -12   14.00    0.84
  -2  -3  12   12.70    0.83
   1   3 -12   29.85    1.20
  -1  -3  12   29.71    1.19
   0   3 -12   10.90    0.81
   0  -3  12    8.43    0.72
  -1   3 -12    4.92    0.59
   1  -3  12    5.38    0.61
  -2   3 -12    7.56    0.73
   2  -3  12    6.46    0.65
  -3   3 -12    0.65    0.42
  -3   3 -12    1.19    0.43
   3  -3  12    0.49    0.41
  -4   3 -12    0.24    0.42
  -4   3 -12   -0.14    0.39
   4  -3  12    0.08    0.40
   6   2 -12    1.54    0.51
  -6  -2  12    1.51    0.47
   5   2 -12   10.93    0.79
   5   2 -12   12.13    0.86
  -5  -2  12   11.96    0.82
   4   2 -12    2.70    0.53
  -4  -2  12    2.27    0.48
   3   2 -12    0.03    0.41
  -3  -2  12    0.49    0.33
   2   2 -12    0.67    0.39
  -2  -2  12    0.41    0.33
   1   2 -12    3.20    0.52
  -1  -2  12    3.83    0.50
   0   2 -12    7.55    0.70
   0  -2  12    6.54    0.65
  -1   2 -12    8.17    0.73
   1  -2  12    9.00    0.75
   1  -2  12    9.20    0.58
  -2   2 -12   13.17    0.91
  -2   2 -12   13.51    0.84
   2  -2  12   12.20    0.70
   2  -2  12   12.96    0.85
  -3   2 -12   16.90    0.96
  -3   2 -12   15.35    0.93
   3  -2  12   16.85    0.96
   3  -2  12   17.00    0.83
  -4   2 -12   11.51    0.82
   4  -2  12   12.51    0.90
   4  -2  12   13.39    0.82
  -6  -1  12    1.09    0.40
   5   1 -12   14.25    0.92
  -5  -1  12   10.98    0.81
   4   1 -12    5.61    0.64
  -4  -1  12    5.96    0.61
   3   1 -12    9.05    0.80
  -3  -1  12    6.85    0.64
   2   1 -12   39.14    1.39
  -2  -1  12   40.89    1.20
  -2  -1  12   38.08    1.31
   1   1 -12   19.38    1.03
  -1  -1  12   19.02    0.79
  -1  -1  12   19.28    0.94
   0   1 -12   38.52    1.37
   0  -1  12   36.64    1.28
   0  -1  12   37.83    1.14
  -1   1 -12   10.95    0.80
   1  -1  12   11.69    0.67
   1  -1  12   12.05    0.82
  -2   1 -12    3.53    0.57
  -2   1 -12    4.46    0.58
   2  -1  12    5.06    0.61
   2  -1  12    4.71    0.52
  -3   1 -12    1.49    0.44
  -3   1 -12    0.85    0.48
   3  -1  12    1.90    0.42
   3  -1  12    1.99    0.45
  -4   1 -12    0.63    0.46
   4  -1  12    0.53    0.45
   4  -1  12    0.39    0.39
   5   0 -12    6.19    0.72
  -5   0  12    6.19    0.62
   4   0 -12    1.37    0.48
  -4   0  12    0.79    0.35
  -4   0  12    1.43    0.38
   3   0 -12   12.97    0.92
  -3   0  12   13.20    0.77
  -3   0  12   13.50    0.75
   2   0 -12    0.72    0.43
  -2   0  12    0.44    0.32
  -2   0  12    0.38    0.28
   1   0 -12    0.11    0.36
  -1   0  12    0.48    0.29
  -1   0  12    0.11    0.35
   0   0 -12    3.87    0.58
   0   0  12    4.58    0.57
   0   0  12    5.13    0.53
  -1   0 -12    3.81    0.52
  -1   0 -12    3.47    0.56
   1   0  12    2.07    0.39
   1   0  12    3.05    0.52
  -2   0 -12   10.72    0.90
  -2   0 -12    8.87    0.77
   2   0  12    8.45    0.63
   2   0  12    9.51    0.80
  -3   0 -12   18.34    1.08
  -3   0 -12   18.11    1.03
   3   0  12   16.58    0.99
   3   0  12   16.51    0.91
   6  -1 -12    1.14    0.56
  -6   1  12    0.55    0.40
   5  -1 -12    3.00    0.60
  -5   1  12    2.32    0.48
   4  -1 -12   10.94    0.88
  -4   1  12    9.79    0.73
  -4   1  12    9.91    0.73
   3  -1 -12   11.42    0.90
  -3   1  12   12.58    0.79
  -3   1  12   10.35    0.72
   2  -1 -12   29.54    1.24
  -2   1  12   31.31    1.18
  -2   1  12   29.20    1.10
   1  -1 -12   26.26    1.18
  -1   1  12   27.23    1.03
  -1   1  12   26.60    1.11
   0  -1 -12   30.71    1.26
   0  -1 -12   28.03    1.16
   0   1  12   25.26    1.10
   0   1  12   29.24    1.06
  -1  -1 -12    9.55    0.86
  -1  -1 -12    7.19    0.69
   1   1  12   10.00    0.80
   1   1  12    7.05    0.64
  -2  -1 -12    1.31    0.47
  -2  -1 -12    0.56    0.45
   2   1  12    1.52    0.42
   2   1  12    1.02    0.41
  -3  -1 -12    4.01    0.63
  -3  -1 -12    3.90    0.60
   3   1  12    5.14    0.66
   3   1  12    3.95    0.54
   5  -2 -12    6.65    0.76
  -5   2  12    5.73    0.64
   4  -2 -12   10.97    0.88
  -4   2  12   12.13    0.81
   3  -2 -12    6.02    0.74
  -3   2  12    6.38    0.66
  -3   2  12    5.94    0.61
   2  -2 -12   11.58    0.92
  -2   2  12   10.38    0.76
  -2   2  12   11.01    0.77
   1  -2 -12    4.53    0.66
   1  -2 -12    5.46    0.60
  -1   2  12    4.89    0.57
  -1   2  12    5.27    0.58
   0  -2 -12    0.39    0.42
   0  -2 -12    1.17    0.45
   0   2  12    0.56    0.37
   0   2  12    1.00    0.42
  -1  -2 -12    3.57    0.64
  -1  -2 -12    3.37    0.57
   1   2  12    3.85    0.60
   1   2  12    4.81    0.58
  -2  -2 -12    7.24    0.81
  -2  -2 -12    7.81    0.76
   2   2  12    7.66    0.73
   2   2  12    8.12    0.79
   5  -3 -12    1.19    0.59
  -5   3  12    1.58    0.50
   4  -3 -12   12.82    1.03
  -4   3  12   12.50    0.88
   3  -3 -12   12.00    0.97
  -3   3  12    9.95    0.84
   2  -3 -12   21.11    1.16
   2  -3 -12   19.27    0.96
  -2   3  12   18.05    0.94
  -2   3  12   18.30    0.97
   1  -3 -12    5.49    0.70
   1  -3 -12    3.44    0.55
  -1   3  12    5.15    0.61
  -1   3  12    3.67    0.55
   0  -3 -12    6.55    0.79
   0  -3 -12    8.16    0.76
   0   3  12    8.69    0.75
   0   3  12    6.31    0.64
  -1  -3 -12   18.08    1.04
  -1  -3 -12   20.14    1.17
   1   3  12   17.89    1.01
   1   3  12   19.69    1.02
   3  -4 -12    4.88    0.71
  -3   4  12    5.75    0.69
   2  -4 -12    4.30    0.74
  -2   4  12    4.01    0.60
   1  -4 -12    1.77    0.57
   1  -4 -12    1.63    0.48
  -1   4  12    1.95    0.51
   1   8 -13    0.77    0.42
   1   8 -13   -0.07    0.47
  -1  -8  13    0.25    0.40
  -1  -8  13   -0.19    0.37
   0   8 -13    4.65    0.56
   0   8 -13    4.42    0.69
   0  -8  13    5.21    0.65
   0  -8  13    4.97    0.70
  -1   8 -13    0.19    0.43
   1  -8  13    0.55    0.46
   1  -8  13   -0.10    0.36
   2  -8  13    2.54    0.56
   2  -8  13    1.60    0.49
  -3  -7  13    0.17    0.44
  -3  -7  13   -0.22    0.42
   2   7 -13    1.80    0.48
   2   7 -13    1.32    0.48
  -2  -7  13    1.61    0.49
  -2  -7  13    1.32    0.48
   1   7 -13    0.40    0.40
   1   7 -13   -0.33    0.34
  -1  -7  13   -0.45    0.37
  -1  -7  13    0.28    0.39
   0   7 -13   17.97    1.02
   0  -7  13   17.49    1.02
   0  -7  13   17.63    1.07
  -1   7 -13    5.18    0.66
   1  -7  13    5.13    0.64
   1  -7  13    5.52    0.69
  -2   7 -13    0.80    0.47
   2  -7  13    1.66    0.51
   2  -7  13    0.29    0.44
   3   6 -13    2.54    0.52
   3   6 -13    1.53    0.52
  -3  -6  13    3.06    0.59
  -3  -6  13    1.79    0.48
   2   6 -13    5.28    0.68
   2   6 -13    6.02    0.69
  -2  -6  13    7.22    0.79
  -2  -6  13    7.47    0.73
   1   6 -13    1.64    0.48
  -1  -6  13    1.23    0.44
  -1  -6  13    1.18    0.47
   0   6 -13    4.91    0.67
   0  -6  13    3.79    0.58
   0  -6  13    5.32    0.70
  -1   6 -13    0.70    0.47
   1  -6  13    1.01    0.46
   1  -6  13   -0.10    0.39
  -2   6 -13   -0.11    0.43
   2  -6  13    0.39    0.45
   2  -6  13    0.72    0.43
  -3   6 -13    0.44    0.46
   3  -6  13   -0.17    0.40
   3  -6  13   -0.25    0.42
   4   5 -13   -0.20    0.38
   4   5 -13    0.98    0.45
  -4  -5  13    0.48    0.41
   3   5 -13    2.10    0.54
   3   5 -13    2.38    0.57
  -3  -5  13    2.70    0.56
  -3  -5  13    2.28    0.50
   2   5 -13    3.50    0.60
  -2  -5  13    3.78    0.56
  -2  -5  13    2.99    0.54
   1   5 -13    3.52    0.57
  -1  -5  13    3.66    0.60
  -1  -5  13    3.82    0.60
   0   5 -13    3.56    0.58
   0  -5  13    4.07    0.64
   0  -5  13    3.46    0.56
  -1   5 -13    8.12    0.76
   1  -5  13    8.50    0.77
   1  -5  13    7.67    0.74
  -2   5 -13    7.05    0.73
   2  -5  13    6.94    0.72
   2  -5  13    8.35    0.78
  -3   5 -13    7.74    0.79
   3  -5  13    6.80    0.77
   3  -5  13    7.36    0.76
   4   4 -13    5.63    0.67
  -4  -4  13    5.75    0.69
   3   4 -13    9.34    0.84
  -3  -4  13    8.76    0.81
   2   4 -13    1.71    0.48
  -2  -4  13    1.01    0.43
   1   4 -13    6.66    0.71
  -1  -4  13    7.06    0.72
   0   4 -13    7.55    0.74
   0  -4  13    7.48    0.73
   0  -4  13    9.09    0.78
  -1   4 -13    5.48    0.65
   1  -4  13    4.94    0.63
   1  -4  13    4.83    0.64
  -2   4 -13    1.63    0.52
   2  -4  13    1.86    0.51
  -3   4 -13   -0.21    0.42
  -3   4 -13    1.09    0.45
   3  -4  13   -0.15    0.39
   5   3 -13    2.45    0.59
  -5  -3  13    3.00    0.55
   4   3 -13    1.02    0.50
  -4  -3  13    1.31    0.46
   3   3 -13    4.48    0.67
  -3  -3  13    4.02    0.58
   2   3 -13    5.38    0.66
  -2  -3  13    5.89    0.69
   1   3 -13    0.63    0.44
  -1  -3  13    1.23    0.45
   0   3 -13    8.94    0.80
   0  -3  13   10.43    0.77
  -1   3 -13   16.67    1.03
   1  -3  13   13.50    0.92
  -2   3 -13   20.58    1.13
   2  -3  13   20.63    1.05
  -3   3 -13   10.16    0.90
  -3   3 -13    8.09    0.76
   3  -3  13    8.20    0.79
   5   2 -13    2.39    0.57
  -5  -2  13    1.92    0.50
   4   2 -13    6.44    0.71
  -4  -2  13    6.36    0.68
   3   2 -13    3.39    0.63
  -3  -2  13    3.39    0.54
   2   2 -13   17.05    1.05
  -2  -2  13   15.91    0.94
   1   2 -13   16.24    1.05
  -1  -2  13   15.41    0.93
   0   2 -13    5.80    0.69
   0  -2  13    7.59    0.71
  -1   2 -13   14.01    1.01
   1  -2  13   14.46    0.94
  -2   2 -13   -0.13    0.44
  -2   2 -13    0.26    0.37
   2  -2  13   -0.08    0.34
  -3   2 -13    0.14    0.42
  -3   2 -13    0.09    0.40
   3  -2  13    0.19    0.44
   5   1 -13    0.83    0.51
  -5  -1  13    0.16    0.37
   4   1 -13    4.52    0.63
  -4  -1  13    2.53    0.51
   3   1 -13    0.94    0.51
  -3  -1  13    0.87    0.43
   2   1 -13   -0.04    0.40
  -2  -1  13    0.18    0.38
   1   1 -13    0.46    0.47
  -1  -1  13    0.37    0.38
   0   1 -13   23.59    1.16
   0  -1  13   23.58    0.98
   0  -1  13   23.38    1.07
  -1   1 -13   13.53    0.94
  -1   1 -13   13.44    0.91
   1  -1  13   13.43    0.91
   1  -1  13   13.85    0.78
  -2   1 -13   15.49    0.98
  -2   1 -13   16.34    1.07
   2  -1  13   13.53    0.81
   2  -1  13   14.97    0.98
   5   0 -13    0.73    0.46
   4   0 -13    7.66    0.78
  -4   0  13    8.22    0.76
   3   0 -13    7.51    0.78
  -3   0  13   10.67    0.80
   2   0 -13   21.68    1.18
  -2   0  13   21.59    0.96
  -2   0  13   21.25    1.01
   1   0 -13   25.72    1.26
  -1   0  13   25.41    1.15
  -1   0  13   22.60    0.98
   0   0 -13    3.75    0.67
   0   0  13    4.05    0.60
   0   0  13    3.27    0.49
  -1   0 -13    3.22    0.65
  -1   0 -13    3.05    0.58
   1   0  13    1.87    0.47
   1   0  13    3.09    0.50
  -2   0 -13    5.01    0.70
  -2   0 -13    5.25    0.67
   2   0  13    4.53    0.57
   2   0  13    5.70    0.70
   4  -1 -13    4.19    0.66
  -4   1  13    3.13    0.53
   3  -1 -13    0.69    0.50
  -3   1  13    0.08    0.34
  -3   1  13    0.59    0.35
   2  -1 -13    4.85    0.71
  -2   1  13    5.35    0.63
  -2   1  13    5.56    0.64
   1  -1 -13    0.50    0.49
  -1   1  13   -0.46    0.32
  -1   1  13    0.34    0.36
   0  -1 -13    1.92    0.50
   0  -1 -13    1.71    0.57
   0   1  13    1.47    0.49
   0   1  13    1.61    0.43
  -1  -1 -13    1.48    0.50
  -1  -1 -13    2.62    0.55
   1   1  13    2.42    0.55
   1   1  13    2.68    0.49
   3  -2 -13   10.99    0.94
  -3   2  13   10.08    0.84
   2  -2 -13    1.81    0.54
  -2   2  13    1.28    0.42
  -2   2  13    0.54    0.39
   1  -2 -13   37.45    1.54
   1  -2 -13   36.25    1.38
  -1   2  13   34.60    1.31
  -1   2  13   33.53    1.29
  -1  -6  14    0.46    0.48
  -1  -6  14    0.89    0.45
   0  -6  14    0.25    0.45
   0  -6  14    0.54    0.47
   2   5 -14    0.58    0.53
  -2  -5  14    0.29    0.45
   1   5 -14    4.65    0.67
  -1  -5  14    4.95    0.70
  -1  -5  14    4.98    0.67
   0   5 -14    7.94    0.81
   0  -5  14    6.21    0.73
   0  -5  14    7.39    0.78
  -1   5 -14   -0.33    0.45
   1  -5  14   -0.16    0.41
   1  -5  14    0.43    0.45
   2   4 -14    0.01    0.50
  -2  -4  14    0.72    0.46
   1   4 -14    1.27    0.57
  -1  -4  14    1.00    0.43
   0   4 -14    5.12    0.73
   0  -4  14    2.36    0.52
  -1   4 -14    6.91    0.80
   1  -4  14    8.50    0.84
   3   3 -14   14.31    0.99
  -3  -3  14   13.37    0.92
   2   3 -14    3.56    0.65
  -2  -3  14    4.16    0.65
   1   3 -14    7.95    0.84
  -1  -3  14    6.74    0.74
   0   3 -14   11.62    0.98
   0  -3  14    9.77    0.86
  -1   3 -14    0.12    0.45
   1  -3  14   -0.09    0.40
   3   2 -14    0.12    0.50
  -3  -2  14   -0.25    0.39
   2   2 -14    2.03    0.62
  -2  -2  14    2.05    0.49
   1   2 -14    8.30    0.86
  -1  -2  14    7.96    0.79
   0   2 -14   11.51    1.01
   0  -2  14   11.02    0.85
   2   1 -14   16.29    1.13
  -2  -1  14   17.96    1.04
   1   1 -14    0.29    0.46
  -1  -1  14    0.85    0.46
   0   0   0    0.00    0.00
;
_shelx_hkl_checksum     88063
_shelx_res_file
;
    JM20_0m.res created by SHELXL-2014/7
TITL JM20_0m in P-1
CELL 0.71073   8.0427  10.3429  11.0066 104.469  95.120 102.851
ZERR    2.00   0.0017   0.0022   0.0024   0.002   0.002   0.002
LATT  1
SFAC C H N O BR
UNIT 38 24 4 8 2
LIST 4 ! automatically inserted. Change 6 to 4 for CHECKCIF!!
TEMP -100.000
SIZE 0.06 0.11 0.21
L.S. 6
ACTA
BOND $H
CONF
HTAB
FMAP 2
PLAN 20
WGHT    0.030700    0.307600
FVAR       0.22010
MOLE   1
MOLE   2
C1    1    0.114537   -0.156704   -0.052228    11.00000    0.02141    0.03315 =
         0.01703    0.00150    0.00205    0.00761
C2    1    0.230883   -0.029532   -0.025591    11.00000    0.02556    0.03184 =
         0.02001    0.00983    0.00736    0.00809
AFIX  43
H2    2    0.267668    0.007068   -0.092550    11.00000   -1.20000
AFIX   0
C3    1    0.293898    0.044684    0.100426    11.00000    0.02537    0.02314 =
         0.02309    0.00618    0.00690    0.00453
C4    1    0.238161   -0.010880    0.198168    11.00000    0.02353    0.02172 =
         0.01900    0.00420    0.00573    0.00548
C5    1    0.115329   -0.137758    0.168721    11.00000    0.02255    0.02422 =
         0.01939    0.00586    0.00615    0.00580
AFIX  43
H5    2    0.074568   -0.173120    0.235341    11.00000   -1.20000
AFIX   0
C6    1    0.052069   -0.212855    0.043025    11.00000    0.01797    0.02559 =
         0.02475    0.00351    0.00403    0.00443
C7    1    0.308788    0.063379    0.332781    11.00000    0.02418    0.01647 =
         0.02105    0.00649    0.00535    0.00214
C8    1    0.500271    0.103326    0.369726    11.00000    0.02297    0.01932 =
         0.02124    0.00851    0.00811    0.00331
C9    1    0.573612    0.195769    0.501468    11.00000    0.02083    0.01994 =
         0.02285    0.00928    0.00391    0.00412
C10   1    0.471300    0.215634    0.591124    11.00000    0.02389    0.02075 =
         0.01948    0.00799    0.00482    0.00343
C11   1    0.279806    0.151307    0.558885    11.00000    0.02229    0.02083 =
         0.02205    0.00653    0.00675    0.00482
C12   1    0.208963    0.083044    0.424473    11.00000    0.02048    0.02260 =
         0.02181    0.00513    0.00467    0.00154
AFIX  43
H12   2    0.087222    0.051304    0.401099    11.00000   -1.20000
AFIX   0
C13   1    0.456830    0.236202    0.040850    11.00000    0.03543    0.03304 =
         0.03323    0.01821    0.01154    0.00327
AFIX 137
H13A  2    0.517141    0.179652   -0.015475    11.00000   -1.50000
H13B  2    0.533805    0.328225    0.080079    11.00000   -1.50000
H13C  2    0.353964    0.244454   -0.008430    11.00000   -1.50000
AFIX   0
C14   1   -0.113234   -0.403530    0.102276    11.00000    0.03707    0.02709 =
         0.03500    0.00374    0.01069   -0.00381
AFIX 137
H14A  2   -0.193176   -0.494270    0.062970    11.00000   -1.50000
H14B  2   -0.169451   -0.346281    0.161636    11.00000   -1.50000
H14C  2   -0.009744   -0.414836    0.148268    11.00000   -1.50000
AFIX   0
C15   1    0.537867    0.292346    0.721526    11.00000    0.02502    0.02925 =
         0.02404    0.01077    0.00538    0.00313
C16   1    0.758673    0.249070    0.528559    11.00000    0.02557    0.03072 =
         0.02274    0.01140    0.00559    0.00594
C17   1    0.321234    0.457902    0.481894    11.00000    0.02374    0.02425 =
         0.03994    0.01051    0.00260    0.00222
AFIX  43
H17   2    0.198786    0.429250    0.469873    11.00000   -1.20000
AFIX   0
C18   1    0.407902    0.430784    0.379308    11.00000    0.03293    0.02373 =
         0.02933    0.00534   -0.00154    0.00299
AFIX  43
H18   2    0.345370    0.383562    0.296877    11.00000   -1.20000
AFIX   0
C19   1    0.587598    0.473074    0.397376    11.00000    0.03285    0.02820 =
         0.03217    0.00834    0.00984    0.00879
AFIX  43
H19   2    0.647783    0.454704    0.327130    11.00000   -1.20000
AFIX   0
N1    3    0.904997    0.290933    0.550070    11.00000    0.02426    0.05362 =
         0.04074    0.01806    0.00465    0.00618
N2    3    0.591467    0.352616    0.824347    11.00000    0.04566    0.04276 =
         0.02346    0.00770    0.00185   -0.00132
O1    4   -0.065362   -0.337884    0.005496    11.00000    0.02825    0.02862 =
         0.02668    0.00133    0.00275   -0.00458
O2    4    0.406449    0.172201    0.138008    11.00000    0.04453    0.02541 =
         0.02317    0.00785    0.00955   -0.00436
O3    4    0.596853    0.055652    0.303555    11.00000    0.02844    0.03379 =
         0.03067    0.00583    0.01424    0.00861
O4    4    0.191578    0.157126    0.642972    11.00000    0.02713    0.03800 =
         0.02407    0.00539    0.01134    0.00546
BR1   5    0.041980   -0.260031   -0.224276    11.00000    0.03537    0.05225 =
         0.01873    0.00002    0.00001   -0.00172
HKLF 4
REM  JM20_0m in P-1
REM R1 =  0.0276 for    3382 Fo > 4sig(Fo)  and  0.0355 for all    3957 data
REM    237 parameters refined using      0 restraints
END
WGHT      0.0307      0.3076
REM Instructions for potential hydrogen bonds
EQIV $1 -x+1, -y, -z
HTAB C2 O3_$1
EQIV $2 -x, -y, -z+1
HTAB C5 O4_$2
HTAB C12 O4_$2
HTAB C14 O4_$2
REM Highest difference peak  0.395,  deepest hole -0.352,  1-sigma level  0.054
Q1    1   0.1233 -0.2871 -0.1752  11.00000  0.05    0.40
Q2    1   0.4055  0.0953  0.3459  11.00000  0.05    0.31
Q3    1   0.5385  0.1580  0.4332  11.00000  0.05    0.31
Q4    1  -0.0308 -0.2934 -0.1806  11.00000  0.05    0.31
Q5    1   0.2459  0.1246  0.4899  11.00000  0.05    0.30
Q6    1   0.3719  0.1913  0.5762  11.00000  0.05    0.29
Q7    1   0.1056 -0.1836  0.1039  11.00000  0.05    0.28
Q8    1   0.2756  0.0077  0.1482  11.00000  0.05    0.28
Q9    1   0.2522  0.0987  0.3754  11.00000  0.05    0.28
Q10   1   0.0862 -0.1769 -0.0034  11.00000  0.05    0.27
Q11   1   0.2838 -0.0014  0.0397  11.00000  0.05    0.26
Q12   1   0.1609 -0.0658  0.1802  11.00000  0.05    0.25
Q13   1   0.6167  0.5380  0.4482  11.00000  0.05    0.24
Q14   1   0.2858  0.0210  0.2641  11.00000  0.05    0.24
Q15   1   0.5217  0.1727  0.5477  11.00000  0.05    0.23
Q16   1   0.3805  0.4352  0.4449  11.00000  0.05    0.22
Q17   1   0.0074 -0.3626 -0.2531  11.00000  0.05    0.21
Q18   1   0.5091  0.2302  0.5343  11.00000  0.05    0.21
Q19   1   0.4882  0.4770  0.3848  11.00000  0.05    0.21
Q20   1   0.3351  0.1052  0.1148  11.00000  0.05    0.21
;
_shelx_res_checksum     7395
