# Supplementary material for: Crystal structure of 4′-bromo-2′,5′-dimeth­oxy-2,5-dioxo-[1,1′-biphen­yl]-3,4-dicarbo­nitrile [BrHBQ(CN)2] benzene hemisolvate
Source: Acta Crystallogr E Crystallogr Commun. 2016 Mar 31;72(Pt 4):600–3. doi: 10.1107/S2056989016005120 (PMC4910353; doi:10.1107/S2056989016005120)
Supplement: Supplementary file 2 [file e-72-00600-Isup2.hkl]

data_I                                                                          
_shelx_title ' JM20_0m in P-1'                                                  
_shelx_refln_list_code          4                                               
_shelx_F_calc_maximum      146.59                                               
_exptl_crystal_F_000       414.00                                               
_reflns_d_resolution_high  0.7662                                               
                                                                                
loop_                                                                           
 _space_group_symop_operation_xyz                                               
 'x, y, z'                                                                      
 '-x, -y, -z'                                                                   
                                                                                
_cell_length_a     8.0427                                                       
_cell_length_b    10.3429                                                       
_cell_length_c    11.0066                                                       
_cell_angle_alpha 104.469                                                       
_cell_angle_beta   95.120                                                       
_cell_angle_gamma 102.851                                                       
                                                                                
_shelx_F_squared_multiplier     1.000                                           
                                                                                
loop_                                                                           
 _refln_index_h                                                                 
 _refln_index_k                                                                 
 _refln_index_l                                                                 
 _refln_F_squared_calc                                                          
 _refln_F_squared_meas                                                          
 _refln_F_squared_sigma                                                         
 _refln_observed_status                                                         
   2   0   0       3865.32       3929.41        36.15 o                         
   3   0   0        242.83        240.03         3.87 o                         
   4   0   0        271.95        294.62         4.92 o                         
   5   0   0         52.71         44.98         2.74 o                         
   6   0   0        695.40        688.87         9.74 o                         
   7   0   0         34.81         37.36         3.43 o                         
   8   0   0        178.51        172.28         6.48 o                         
   9   0   0         38.17         36.85         5.03 o                         
  10   0   0          1.79          4.03         4.89 o                         
 -10   1   0         37.26         37.66         5.90 o                         
  -9   1   0        126.68        124.86         9.89 o                         
  -8   1   0         75.27         72.46         5.47 o                         
  -7   1   0         95.16         94.44         4.57 o                         
  -6   1   0        714.11        730.36        10.01 o                         
  -5   1   0       1406.05       1413.99        14.61 o                         
  -4   1   0        330.40        266.52         4.54 o                         
  -3   1   0       5372.82       5667.84        45.28 o                         
  -2   1   0       7369.91       7734.06        60.05 o                         
  -1   1   0        264.56        251.64         5.99 o                         
   1   1   0          8.15          2.78         1.75 o                         
   2   1   0          9.94          7.52         1.77 o                         
   3   1   0       1376.37       1389.18        13.20 o                         
   4   1   0       3155.51       3165.50        27.61 o                         
   5   1   0       1227.96       1130.06        14.81 o                         
   6   1   0        556.47        495.10        10.07 o                         
   7   1   0         60.63         75.17         4.23 o                         
   8   1   0        287.07        278.89         7.71 o                         
   9   1   0        146.68        143.46         6.98 o                         
 -10   2   0         73.90         93.95         9.56 o                         
  -9   2   0         40.48         30.93         6.97 o                         
  -8   2   0        192.26        196.72         7.70 o                         
  -7   2   0        450.57        437.14         9.61 o                         
  -6   2   0         54.43         53.97         3.21 o                         
  -5   2   0         66.55         73.92         2.38 o                         
  -4   2   0       1226.43       1182.70        10.40 o                         
  -3   2   0       1222.26       1210.03        10.09 o                         
  -2   2   0      17220.24      15867.77       257.39 o                         
  -1   2   0       2973.01       3150.92        29.47 o                         
   0   2   0       5334.13       5497.65        38.48 o                         
   1   2   0       6014.44       5951.14        66.73 o                         
   2   2   0       4126.12       4232.69        36.71 o                         
   3   2   0        114.83        189.47         6.28 o                         
   4   2   0         60.19         45.30         4.17 o                         
   5   2   0         50.33         46.93         4.04 o                         
   6   2   0          0.52         -0.39         2.13 o                         
   7   2   0          7.49          4.06         2.70 o                         
   8   2   0         51.36         55.70         4.51 o                         
   9   2   0        120.55        117.20         7.58 o                         
 -10   3   0          0.87         -4.64         5.84 o                         
  -9   3   0          1.39         -2.20         4.73 o                         
  -8   3   0        151.47        159.15         9.02 o                         
  -7   3   0        228.48        232.62        18.37 o                         
  -6   3   0        261.45        254.98         8.32 o                         
  -5   3   0        881.03        907.35        14.42 o                         
  -4   3   0       4284.81       4374.67        36.32 o                         
  -3   3   0       1239.64       1220.99        13.86 o                         
  -2   3   0       1681.19       1656.34        17.28 o                         
  -1   3   0       5553.01       5798.21        53.36 o                         
   0   3   0         70.38         73.58         1.52 o                         
   1   3   0        420.73        448.82         5.36 o                         
   2   3   0       1214.35       1310.53        17.63 o                         
   3   3   0         14.24         12.80         1.61 o                         
   4   3   0       1155.53       1089.89        17.01 o                         
   5   3   0        978.79        967.99        17.01 o                         
   6   3   0        769.95        741.10        10.84 o                         
   7   3   0        797.28        763.86        11.85 o                         
   8   3   0        141.83        138.67         7.38 o                         
   9   3   0         11.95         15.26         5.88 o                         
 -10   4   0        157.63        136.45        10.87 o                         
  -9   4   0         63.46         68.65         7.81 o                         
  -8   4   0         85.55         89.31         7.22 o                         
  -7   4   0         24.05         13.89         4.16 o                         
  -6   4   0        142.27        127.33         6.42 o                         
  -5   4   0          8.68          8.50         2.42 o                         
  -4   4   0       2937.71       3011.65        35.28 o                         
  -3   4   0        267.24        279.44         6.45 o                         
  -2   4   0       2266.10       2318.51        23.71 o                         
  -1   4   0         48.46         41.47         1.74 o                         
   0   4   0       1846.11       1861.89        14.57 o                         
   1   4   0       1672.94       1581.03        15.30 o                         
   2   4   0        185.80        141.39         3.10 o                         
   3   4   0       2012.67       1960.57        18.42 o                         
   4   4   0        248.74        246.95         7.31 o                         
   5   4   0        230.21        221.06         5.65 o                         
   6   4   0          0.66         -1.68         4.28 o                         
   7   4   0         31.25         30.45         5.86 o                         
   8   4   0         53.08         53.55         5.53 o                         
 -10   5   0          7.18         13.04         6.40 o                         
  -9   5   0         18.66         23.91         6.40 o                         
  -8   5   0        156.89        161.52        13.93 o                         
  -7   5   0          7.56          8.79         3.79 o                         
  -6   5   0       2212.94       2171.45        27.29 o                         
  -5   5   0        748.27        756.52        24.70 o                         
  -4   5   0        302.65        303.87         6.57 o                         
  -3   5   0        465.77        439.20         7.43 o                         
  -2   5   0       1243.63       1243.67        19.63 o                         
  -1   5   0        892.41        888.40         8.28 o                         
   0   5   0          1.92          1.33         0.93 o                         
   1   5   0          1.52          0.90         1.12 o                         
   2   5   0        122.66        123.47         3.30 o                         
   3   5   0        150.04        154.22         5.15 o                         
   4   5   0        137.46        132.56         5.30 o                         
   5   5   0       1279.61       1205.94        17.04 o                         
   6   5   0        613.28        607.24        11.95 o                         
   7   5   0        199.56        204.29         9.94 o                         
   8   5   0        212.63        225.20        16.72 o                         
 -10   6   0          2.62          1.51         6.17 o                         
  -9   6   0         88.35         77.62         8.10 o                         
  -8   6   0          1.60          2.48         4.35 o                         
  -7   6   0        170.19        152.49        10.32 o                         
  -6   6   0        396.72        386.96         8.75 o                         
  -5   6   0         13.99          8.87         2.74 o                         
  -4   6   0         15.38         18.22         3.83 o                         
  -3   6   0          3.58          1.62         1.75 o                         
  -2   6   0        123.02        127.67         2.87 o                         
  -1   6   0        323.01        302.35         4.37 o                         
   0   6   0        335.16        305.52         5.35 o                         
   1   6   0        405.00        384.65         5.85 o                         
   2   6   0       1389.87       1349.46        14.03 o                         
   3   6   0        802.26        773.18        10.15 o                         
   4   6   0        697.42        692.78        12.26 o                         
   5   6   0         31.27         32.59         4.96 o                         
   6   6   0          0.65         -2.17         4.02 o                         
   7   6   0          0.60          8.05         8.26 o                         
  -9   7   0         34.08         34.70         6.93 o                         
  -8   7   0        290.73        265.79        11.39 o                         
  -7   7   0        261.65        255.48        10.80 o                         
  -6   7   0        113.66        118.01         5.80 o                         
  -5   7   0         50.60         47.83         3.97 o                         
  -4   7   0        911.93        942.21        13.78 o                         
  -3   7   0          8.27          8.39         2.42 o                         
  -2   7   0         57.84         49.03         3.31 o                         
  -1   7   0        952.03        946.87         9.62 o                         
   0   7   0         97.14         94.11         3.34 o                         
   1   7   0        128.57        129.60         3.98 o                         
   2   7   0        112.11        102.68         3.86 o                         
   3   7   0         31.94         23.76         4.23 o                         
   4   7   0        614.53        575.13        21.26 o                         
   5   7   0        177.55        200.45        15.69 o                         
   6   7   0        192.61        203.96        16.51 o                         
   7   7   0        147.21        198.18        18.17 o                         
  -9   8   0         77.27         85.39         9.18 o                         
  -8   8   0        337.04        328.27        15.07 o                         
  -7   8   0        133.62        137.61         7.02 o                         
  -6   8   0          0.93         -2.34         2.99 o                         
  -5   8   0         95.69        103.26         8.94 o                         
  -4   8   0         48.65         56.51         4.06 o                         
  -3   8   0         14.82         16.79         2.46 o                         
  -2   8   0         28.99         32.55         2.94 o                         
  -1   8   0        516.45        508.54         7.59 o                         
   0   8   0         42.70         41.94         3.36 o                         
   1   8   0        691.47        700.20        19.60 o                         
   2   8   0        502.19        496.90        22.71 o                         
   3   8   0         70.66         90.83        10.53 o                         
   4   8   0        384.66        384.38        17.96 o                         
   5   8   0         70.66        103.42        12.80 o                         
   6   8   0         15.62         14.04         9.50 o                         
  -9   9   0         17.49         17.34         6.93 o                         
  -8   9   0          1.48          2.82         5.03 o                         
  -7   9   0          3.08          5.64         3.97 o                         
  -6   9   0        101.61        114.30         6.62 o                         
  -5   9   0        106.18        114.85        12.81 o                         
  -4   9   0         13.85         12.65         2.84 o                         
  -3   9   0        225.46        237.63        14.07 o                         
  -2   9   0         48.45         46.15         4.07 o                         
  -1   9   0        356.52        345.68         7.89 o                         
   0   9   0        124.97        119.52         8.88 o                         
   1   9   0          2.24          0.40         3.37 o                         
   2   9   0        113.89         96.75        10.01 o                         
   3   9   0          0.59          3.92         6.61 o                         
   4   9   0         43.91         61.72        10.94 o                         
   5   9   0         27.85         37.78        11.15 o                         
  -8  10   0         59.22         62.20         8.16 o                         
  -7  10   0          4.45          6.20         4.21 o                         
  -6  10   0          1.88          4.64         6.61 o                         
  -5  10   0         32.81         28.16         4.30 o                         
  -4  10   0          7.83         10.58         3.51 o                         
  -3  10   0          1.78          2.16         3.01 o                         
  -2  10   0          4.19          3.62         3.19 o                         
  -1  10   0        156.37        161.02         8.18 o                         
   0  10   0        324.98        332.36        16.72 o                         
   1  10   0         39.53         38.60         7.64 o                         
   2  10   0          4.08          5.99         7.02 o                         
   3  10   0        688.58        696.92        26.22 o                         
   4  10   0          7.13          6.19         8.88 o                         
  -7  11   0         12.47          1.48         4.51 o                         
  -6  11   0          5.75          8.77         4.53 o                         
  -5  11   0         17.94         14.20         4.49 o                         
  -4  11   0        101.46        109.33         6.79 o                         
  -3  11   0         28.24         38.98         4.61 o                         
  -2  11   0        102.52        102.81         7.44 o                         
  -1  11   0         47.90         41.49         8.67 o                         
   0  11   0         10.70         27.87         8.46 o                         
   1  11   0         57.96         39.02         8.46 o                         
   3  11   0          2.23          4.54         8.88 o                         
  -6  12   0          2.72          3.50         4.59 o                         
  -5  12   0          0.84          3.10         4.53 o                         
  -4  12   0          0.75          2.81         4.47 o                         
  -3  12   0         24.21         25.60         9.08 o                         
  -2  12   0          2.83         -0.21         6.81 o                         
  -1  12   0          6.53          9.91         7.64 o                         
   0  12   0         25.72         33.65         9.70 o                         
   1  12   0        170.88        148.84        13.62 o                         
  -3  13   0         15.62          7.43         9.50 o                         
  -2  13   0         23.38         13.62         9.91 o                         
   1 -13   1          0.50         -2.68         7.64 o                         
   2 -13   1        101.18         93.31        13.62 o                         
   3 -13   1          4.59          1.00         5.85 o                         
   4 -13   1         11.43          1.65         4.61 o                         
  -1 -12   1          2.22          4.75         7.23 o                         
   0 -12   1         58.36         73.70        10.73 o                         
   1 -12   1         20.27         24.57         8.26 o                         
   2 -12   1        460.80        428.12        13.66 o                         
   3 -12   1          1.86          1.62         3.96 o                         
   4 -12   1         50.62         55.28         6.07 o                         
   5 -12   1         12.51         15.46         4.91 o                         
   6 -12   1          4.68          4.08         4.79 o                         
  -3 -11   1         52.71         88.15        12.39 o                         
  -1 -11   1         44.42         43.14         9.08 o                         
   0 -11   1        343.65        290.66        15.90 o                         
   1 -11   1         11.63          8.63         4.30 o                         
   2 -11   1          6.04          2.22         3.24 o                         
   3 -11   1          2.35          4.28         3.53 o                         
   4 -11   1         35.11         30.60         4.64 o                         
   5 -11   1          0.36         -1.91         3.82 o                         
   6 -11   1          3.18          3.94         6.32 o                         
   7 -11   1          8.91         13.35         4.79 o                         
  -4 -10   1         10.20          9.08         8.88 o                         
  -3 -10   1         51.23         60.90        10.73 o                         
  -2 -10   1        166.35        166.78        14.35 o                         
  -1 -10   1          3.45          4.34         3.16 o                         
   0 -10   1        300.72        275.80         9.49 o                         
   1 -10   1         63.03         79.84         4.91 o                         
   2 -10   1        292.38        286.77         7.95 o                         
   3 -10   1         92.59         88.48         8.40 o                         
   4 -10   1         17.07         17.82         3.79 o                         
   5 -10   1        131.74        127.67         6.82 o                         
   6 -10   1         64.09         70.29        14.52 o                         
   7 -10   1          2.79         10.40         5.44 o                         
   8 -10   1         11.62          9.29         8.26 o                         
  -5  -9   1         17.63         19.61         9.70 o                         
  -4  -9   1        133.87        155.86        14.86 o                         
  -3  -9   1        333.64        317.08        17.13 o                         
  -2  -9   1        533.67        522.95        11.15 o                         
  -1  -9   1        703.43        679.64        11.93 o                         
   0  -9   1         62.09         61.07         4.33 o                         
   1  -9   1        123.50        123.58         5.41 o                         
   2  -9   1         11.92         11.39         2.89 o                         
   3  -9   1          4.33          5.11         2.77 o                         
   4  -9   1          4.64          3.28         2.89 o                         
   5  -9   1          4.38          4.36         3.14 o                         
   6  -9   1        102.86        103.91         8.44 o                         
   7  -9   1          3.76          3.97         3.78 o                         
   8  -9   1        157.91        151.42        10.35 o                         
   9  -9   1         31.56         25.13         6.82 o                         
  -6  -8   1         68.92         80.51        12.39 o                         
  -5  -8   1          1.35         -4.34         7.64 o                         
  -4  -8   1        307.36        282.61        15.69 o                         
  -3  -8   1          1.77          4.37         7.74 o                         
  -2  -8   1        177.21        153.88         5.82 o                         
  -1  -8   1          0.93          1.30         2.39 o                         
   0  -8   1        205.27        205.64         5.96 o                         
   1  -8   1         35.23         34.73         2.71 o                         
   2  -8   1        252.68        237.32         6.49 o                         
   3  -8   1        642.47        648.49         9.39 o                         
   4  -8   1        194.00        187.63         5.27 o                         
   5  -8   1        212.39        235.20         7.30 o                         
   6  -8   1          6.35          8.30         3.25 o                         
   7  -8   1        469.52        461.17        11.02 o                         
   8  -8   1          4.94          3.51         5.03 o                         
   9  -8   1          0.06         -3.27         5.73 o                         
  -7  -7   1          1.40         12.18         9.91 o                         
  -6  -7   1        207.64        181.04        15.48 o                         
  -5  -7   1         55.44         53.67         9.70 o                         
  -4  -7   1        855.27        819.87        17.74 o                         
  -3  -7   1        541.48        515.36        12.45 o                         
  -2  -7   1        518.48        513.39         9.21 o                         
  -1  -7   1        816.61        816.72        11.97 o                         
   0  -7   1        330.47        318.01         5.39 o                         
   1  -7   1        983.09        985.52         9.82 o                         
   2  -7   1        213.71        236.89         4.87 o                         
   3  -7   1          1.33         -1.62         1.62 o                         
   4  -7   1         15.89         17.70         2.93 o                         
   5  -7   1         39.59         39.15         3.73 o                         
   6  -7   1         67.86         68.58         4.64 o                         
   7  -7   1        469.18        494.56        13.72 o                         
   8  -7   1        475.65        461.63        14.36 o                         
   9  -7   1         21.52         21.37         8.15 o                         
  -7  -6   1         14.55         14.45         9.50 o                         
  -6  -6   1        196.28        227.70        15.90 o                         
  -5  -6   1        340.02        322.47        19.32 o                         
  -4  -6   1         58.16         74.67         7.23 o                         
  -3  -6   1        296.29        297.69         5.77 o                         
  -2  -6   1          4.79          6.63         1.73 o                         
  -1  -6   1        210.54        215.32         4.23 o                         
   0  -6   1        138.41        171.20         3.85 o                         
   1  -6   1        117.15        105.29         2.65 o                         
   2  -6   1       1259.44       1350.68        11.97 o                         
   3  -6   1       1512.46       1471.37        17.54 o                         
   4  -6   1        650.71        618.25        19.27 o                         
   5  -6   1        889.54        900.57        20.22 o                         
   6  -6   1        820.52        859.94        13.49 o                         
   7  -6   1         38.22         39.59         5.47 o                         
   8  -6   1          3.82          0.39         4.26 o                         
   9  -6   1         28.61         30.85        10.94 o                         
  10  -6   1         21.91         25.09         7.44 o                         
  -8  -5   1          0.92         -0.83         8.26 o                         
  -7  -5   1         13.93         13.03         4.95 o                         
  -6  -5   1        388.04        341.60         9.13 o                         
  -5  -5   1        313.04        299.10         6.67 o                         
  -4  -5   1        477.34        493.04         9.35 o                         
  -3  -5   1       1133.64       1172.03        12.63 o                         
  -2  -5   1        210.38        172.13         3.62 o                         
  -1  -5   1        822.30        854.22        11.05 o                         
   0  -5   1       7683.33       7871.05        56.09 o                         
   1  -5   1       1265.71       1262.10        11.19 o                         
   2  -5   1        442.87        431.03         4.96 o                         
   3  -5   1         83.50         83.78         3.34 o                         
   4  -5   1        148.84        138.97         4.44 o                         
   5  -5   1         60.76         55.90         3.55 o                         
   6  -5   1       1109.69       1081.94        15.13 o                         
   7  -5   1        175.15        167.35         9.60 o                         
   8  -5   1        255.02        247.14        17.96 o                         
   9  -5   1         57.40         62.06         7.64 o                         
  10  -5   1          4.42         -0.87         5.82 o                         
  -8  -4   1        361.28        345.67        10.42 o                         
  -7  -4   1        464.94        429.99         9.06 o                         
  -6  -4   1         32.94         44.40         3.68 o                         
  -5  -4   1        390.64        380.94         7.05 o                         
  -4  -4   1        152.56        135.78         4.09 o                         
  -3  -4   1       1222.28       1251.35        12.81 o                         
  -2  -4   1        974.98       1118.62        11.19 o                         
  -1  -4   1         22.94         29.46         1.93 o                         
   0  -4   1        406.03        446.91         5.12 o                         
   1  -4   1       1359.37       1357.33        16.48 o                         
   2  -4   1         62.46         57.41         3.41 o                         
   3  -4   1       3424.91       3573.25        49.45 o                         
   4  -4   1       6187.11       6271.56        72.14 o                         
   5  -4   1        560.48        519.55         9.91 o                         
   6  -4   1       1006.02       1001.92        20.64 o                         
   7  -4   1         97.24        112.24         9.81 o                         
   8  -4   1         37.82         38.30         5.69 o                         
   9  -4   1         29.71         20.13         6.13 o                         
  10  -4   1          0.11          1.31         6.06 o                         
  -9  -3   1          8.47          8.98         4.77 o                         
  -8  -3   1        150.83        123.88         6.18 o                         
  -7  -3   1          0.06          0.47         2.66 o                         
  -6  -3   1        114.56        109.58         4.67 o                         
  -5  -3   1         24.38         22.34         2.47 o                         
  -4  -3   1        425.02        398.90         6.31 o                         
  -3  -3   1       2584.52       2672.09        31.29 o                         
  -2  -3   1       3690.51       3867.02        39.84 o                         
  -1  -3   1       2371.86       2435.44        20.41 o                         
   0  -3   1        539.28        648.83         6.68 o                         
   1  -3   1      21487.67      19911.29       183.33 o                         
   2  -3   1       1261.06       1281.15        13.78 o                         
   3  -3   1        153.99        179.65         3.33 o                         
   4  -3   1        929.25        961.34        12.06 o                         
   5  -3   1          2.07          2.46         1.25 o                         
   6  -3   1         82.72         79.13         8.09 o                         
   7  -3   1         90.38         86.12         5.12 o                         
   8  -3   1        139.46        134.44         6.79 o                         
   9  -3   1         57.48         51.92         5.54 o                         
  10  -3   1         75.29        110.74         9.78 o                         
  -9  -2   1        178.80        189.98         7.97 o                         
  -8  -2   1        189.48        187.67         8.88 o                         
  -7  -2   1        651.78        595.34        10.17 o                         
  -6  -2   1        266.17        280.20         7.12 o                         
  -5  -2   1        612.86        634.22         8.95 o                         
  -4  -2   1       3499.37       3701.51        32.45 o                         
  -3  -2   1        305.08        370.41         4.37 o                         
  -2  -2   1       4182.93       4391.77        35.26 o                         
  -1  -2   1        402.54        437.92         4.74 o                         
   0  -2   1         11.94         16.40         3.22 o                         
   1  -2   1       6834.36       7158.23        64.68 o                         
   2  -2   1      15875.95      15598.08       113.04 o                         
   3  -2   1        407.10        387.13         4.32 o                         
   4  -2   1       2388.10       2335.92        18.47 o                         
   5  -2   1       1498.55       1536.18        13.47 o                         
   6  -2   1        956.74        947.67        11.68 o                         
   7  -2   1        395.58        377.60         7.56 o                         
   8  -2   1         35.40         22.16         3.92 o                         
   9  -2   1         12.91         11.75         7.54 o                         
  10  -2   1          2.53         -1.39         4.81 o                         
  -9  -1   1          9.59         16.36         4.04 o                         
  -8  -1   1         16.15         13.69         3.40 o                         
  -7  -1   1        106.43        102.68         4.97 o                         
  -6  -1   1          7.24          6.16         2.38 o                         
  -5  -1   1        124.39        130.12         4.00 o                         
  -4  -1   1       1087.89       1106.52        11.77 o                         
  -3  -1   1       1189.33       1173.02        11.49 o                         
  -2  -1   1       3950.46       4045.35        33.18 o                         
  -1  -1   1       2377.32       2454.61        28.39 o                         
   1  -1   1        117.29        125.14         2.03 o                         
   2  -1   1         18.30         15.47         0.87 o                         
   3  -1   1       7760.14       7971.62        56.24 o                         
   4  -1   1        108.59        156.45         2.31 o                         
   5  -1   1        156.31        159.62         4.14 o                         
   6  -1   1         48.34         54.02         3.50 o                         
   7  -1   1        118.62         95.43         4.45 o                         
   8  -1   1         53.60         71.32         4.52 o                         
   9  -1   1        126.56        111.10         6.95 o                         
  10  -1   1         94.61        101.91         7.53 o                         
 -10   0   1         84.59         79.16         9.12 o                         
  -9   0   1        106.54        112.86         7.53 o                         
  -8   0   1        222.45        214.96         6.86 o                         
  -7   0   1        580.77        549.17         9.35 o                         
  -6   0   1       1547.91       1545.93        16.75 o                         
  -5   0   1        910.00        895.28        10.69 o                         
  -4   0   1       1142.62       1152.48        11.96 o                         
  -3   0   1        290.86        286.18         6.14 o                         
  -2   0   1        245.66        254.82         3.47 o                         
  -1   0   1       5049.38       5266.98        82.57 o                         
   1   0   1       2844.58       2916.35        26.82 o                         
   2   0   1       5428.67       5523.55        50.33 o                         
   3   0   1       1579.23       1631.78        14.89 o                         
   4   0   1        587.43        529.78         6.99 o                         
   5   0   1        346.69        327.89         5.83 o                         
   6   0   1        656.44        638.34         9.41 o                         
   7   0   1        356.49        365.87         7.53 o                         
   8   0   1        311.33        299.38         7.73 o                         
   9   0   1         44.21         51.35         4.87 o                         
 -10   1   1         64.67         65.98        14.35 o                         
  -9   1   1        180.56        169.80        10.42 o                         
  -8   1   1         15.14         11.16         3.93 o                         
  -7   1   1          0.27          1.20         2.46 o                         
  -6   1   1        187.18        183.02         6.82 o                         
  -5   1   1         51.60         49.17         4.05 o                         
  -4   1   1        150.07        165.64         4.10 o                         
  -3   1   1       1067.62       1183.79        11.09 o                         
  -2   1   1       3111.38       3231.11        41.30 o                         
  -1   1   1       1661.17       1752.11        19.83 o                         
   0   1   1       1150.38       1195.27        14.58 o                         
   1   1   1       3749.77       3781.30        35.03 o                         
   2   1   1       3556.79       3604.47        57.66 o                         
   3   1   1       1513.05       1463.62        16.01 o                         
   4   1   1        862.07        829.34        11.16 o                         
   5   1   1        309.13        314.46         6.01 o                         
   6   1   1         19.13         27.68         2.73 o                         
   7   1   1        245.33        216.71         6.30 o                         
   8   1   1        209.36        218.51         8.01 o                         
   9   1   1        251.56        256.86         9.76 o                         
 -10   2   1          9.68         15.38         7.95 o                         
  -9   2   1        159.24        176.59        10.95 o                         
  -8   2   1        655.05        654.21        16.28 o                         
  -7   2   1        557.87        520.44        34.78 o                         
  -6   2   1        657.63        668.88        15.56 o                         
  -5   2   1        382.30        367.45         5.55 o                         
  -4   2   1       2416.38       2471.80        21.75 o                         
  -3   2   1        369.34        493.15        15.76 o                         
  -2   2   1       4583.92       4793.06        44.84 o                         
  -1   2   1        753.92        797.40         8.88 o                         
   0   2   1       1287.28       1356.39        14.47 o                         
   1   2   1       1606.65       1729.86        15.42 o                         
   2   2   1        668.82        629.58         6.80 o                         
   3   2   1        507.75        499.75         8.41 o                         
   4   2   1        137.16        118.97         4.25 o                         
   5   2   1        726.60        702.46         9.59 o                         
   6   2   1        653.77        600.81         9.46 o                         
   7   2   1        549.38        548.67        16.67 o                         
   8   2   1        164.84        156.85        12.03 o                         
   9   2   1          9.40          6.56         4.92 o                         
 -10   3   1        303.02        323.50        13.94 o                         
  -9   3   1         40.67         41.39         6.82 o                         
  -8   3   1         65.09         70.22         7.08 o                         
  -7   3   1         12.29          7.95         3.94 o                         
  -6   3   1         17.93         13.33         3.92 o                         
  -5   3   1        166.53        178.02         3.93 o                         
  -4   3   1       1185.05       1191.90        13.72 o                         
  -3   3   1        567.38        567.00         8.09 o                         
  -2   3   1        471.55        459.42         7.18 o                         
  -1   3   1       2410.06       2431.71        20.40 o                         
   0   3   1       2658.60       2765.10        20.43 o                         
   1   3   1       4906.31       4941.24        43.80 o                         
   2   3   1        325.85        310.92         6.38 o                         
   3   3   1       1054.21       1090.62        11.32 o                         
   4   3   1        506.23        480.51         9.89 o                         
   5   3   1         95.29         89.15         6.43 o                         
   6   3   1          0.27         -0.78         2.31 o                         
   7   3   1         92.24        106.84         6.17 o                         
   8   3   1        137.17        138.33         7.68 o                         
   9   3   1        100.73         99.61         8.10 o                         
 -10   4   1        234.00        238.38        19.61 o                         
  -9   4   1         52.35         55.92         7.34 o                         
  -8   4   1        230.53        230.60        17.34 o                         
  -7   4   1        103.48         88.27         6.56 o                         
  -6   4   1        627.26        614.89        10.34 o                         
  -5   4   1        145.22        134.36         7.68 o                         
  -4   4   1        111.50        133.27         4.27 o                         
  -3   4   1       1564.09       1552.22        17.59 o                         
  -2   4   1         14.79         22.60         1.88 o                         
  -1   4   1        301.80        302.57         4.19 o                         
   0   4   1        509.89        553.73         5.61 o                         
   1   4   1        441.85        489.98         5.99 o                         
   2   4   1         68.90         84.43         2.72 o                         
   3   4   1        683.91        664.60         8.30 o                         
   4   4   1        223.53        201.46         6.03 o                         
   5   4   1        820.49        794.16        13.53 o                         
   6   4   1        611.34        565.08        11.20 o                         
   7   4   1         97.94        109.51         9.32 o                         
   8   4   1        174.96        176.61         8.67 o                         
 -10   5   1          6.00         -0.12         6.48 o                         
  -9   5   1        112.03        111.46        11.15 o                         
  -8   5   1        559.79        572.54        25.08 o                         
  -7   5   1        288.71        283.24        10.44 o                         
  -6   5   1          1.11          2.31         2.41 o                         
  -5   5   1        143.84        150.19         5.23 o                         
  -4   5   1         88.33         75.62         5.82 o                         
  -3   5   1        684.92        729.31        10.47 o                         
  -2   5   1       1064.90       1036.55        10.57 o                         
  -1   5   1        148.21        133.30         2.72 o                         
   0   5   1       1802.91       1756.45        14.39 o                         
   1   5   1        902.62        880.61         9.65 o                         
   2   5   1        373.13        369.94         6.26 o                         
   3   5   1        606.63        595.18         8.55 o                         
   4   5   1         14.48         16.76         3.96 o                         
   5   5   1        222.44        227.15         9.05 o                         
   6   5   1          0.22         -1.43         3.09 o                         
   7   5   1          8.90         10.21         6.25 o                         
   8   5   1          6.39         12.70         5.03 o                         
 -10   6   1         15.63         16.21         6.71 o                         
  -9   6   1         16.87         12.05         5.55 o                         
  -8   6   1        372.89        409.55        32.10 o                         
  -7   6   1         45.99         40.14         5.40 o                         
  -6   6   1         17.59         19.41         3.12 o                         
  -5   6   1        400.41        385.90        10.28 o                         
  -4   6   1        685.86        674.58        10.88 o                         
  -3   6   1        773.62        725.62        10.90 o                         
  -2   6   1        171.38        171.36         3.35 o                         
  -1   6   1        366.32        376.68         5.11 o                         
   0   6   1        313.46        346.20         5.43 o                         
   1   6   1         15.15         13.77         2.69 o                         
   2   6   1         34.92         41.45         2.59 o                         
   3   6   1        525.32        513.37        12.90 o                         
   4   6   1        172.98        191.64         8.01 o                         
   5   6   1         77.69         99.51         7.34 o                         
   6   6   1        202.24        199.07         8.01 o                         
   7   6   1        215.91        217.00        26.11 o                         
  -9   7   1          1.59          5.16         7.43 o                         
  -8   7   1         16.71         11.62         5.38 o                         
  -7   7   1        276.53        273.43        10.79 o                         
  -6   7   1         13.32         15.59         3.44 o                         
  -5   7   1         27.18         37.21         5.22 o                         
  -4   7   1         19.92         12.84         3.25 o                         
  -3   7   1        304.06        311.87         7.21 o                         
  -2   7   1         25.74         26.15         2.40 o                         
  -1   7   1        137.36        137.82         3.41 o                         
   0   7   1        248.25        239.90         4.94 o                         
   1   7   1        731.43        703.91         9.21 o                         
   2   7   1        745.28        731.46        11.60 o                         
   3   7   1        119.75        110.19         8.98 o                         
   4   7   1        624.26        621.52        19.30 o                         
   5   7   1         11.46          6.61         7.84 o                         
   6   7   1         51.02         60.49        10.53 o                         
  -9   8   1         50.50         37.87        12.18 o                         
  -8   8   1         93.25        103.78         8.82 o                         
  -7   8   1         61.11         73.34         5.87 o                         
  -6   8   1         52.38         51.58         4.84 o                         
  -5   8   1        263.58        249.42         7.77 o                         
  -4   8   1        253.34        268.76         7.56 o                         
  -3   8   1        534.11        533.76         8.48 o                         
  -2   8   1        234.74        223.61         5.36 o                         
  -1   8   1        244.21        259.42         5.42 o                         
   0   8   1         27.32         29.70         2.68 o                         
   1   8   1          0.14          1.79         2.55 o                         
   2   8   1          2.79          8.05         3.70 o                         
   3   8   1          4.36         -0.83         5.99 o                         
   4   8   1         72.14         88.35        11.56 o                         
   5   8   1        116.77        113.95        13.01 o                         
   6   8   1         99.95         87.32        12.80 o                         
  -9   9   1          3.46          5.44         6.48 o                         
  -8   9   1         21.94         14.37         6.20 o                         
  -7   9   1          0.56         -3.88         3.88 o                         
  -6   9   1         78.34         74.31         5.59 o                         
  -5   9   1         99.52         94.55         7.01 o                         
  -4   9   1         32.68         39.50         4.11 o                         
  -3   9   1         16.07         16.41         2.78 o                         
  -2   9   1        180.92        178.84         5.34 o                         
  -1   9   1         14.35         16.68         3.86 o                         
   0   9   1         78.53         80.92         9.50 o                         
   1   9   1         56.16         79.56         7.43 o                         
   2   9   1        373.01        372.09        11.80 o                         
   3   9   1         66.50         80.72        11.15 o                         
   4   9   1         14.23         17.34         9.08 o                         
   5   9   1         22.63         24.15        10.32 o                         
  -8  10   1          0.25         -5.18         5.18 o                         
  -7  10   1         73.83         77.40        13.18 o                         
  -6  10   1         51.91         69.72         6.70 o                         
  -5  10   1         88.82         89.87         6.56 o                         
  -4  10   1         86.50         79.17         5.55 o                         
  -3  10   1        102.52        112.79         5.95 o                         
  -2  10   1         14.05         14.38         4.31 o                         
  -1  10   1        112.17        122.00        11.97 o                         
   0  10   1         74.78         74.94        10.12 o                         
   1  10   1         18.45          4.34         5.57 o                         
   2  10   1        189.41        172.79        14.04 o                         
   3  10   1         74.26         86.91        12.18 o                         
   4  10   1         36.61         47.48        10.32 o                         
  -7  11   1         23.35         29.33         6.90 o                         
  -6  11   1         42.83         37.62         5.30 o                         
  -5  11   1          1.97          1.68         4.34 o                         
  -4  11   1         57.79         53.67         6.74 o                         
  -3  11   1         49.98         41.08         9.50 o                         
  -2  11   1          1.73          4.13         6.81 o                         
  -1  11   1         41.83         54.91         9.08 o                         
   0  11   1         29.13         34.47         8.05 o                         
   1  11   1          2.05          6.61         6.81 o                         
  -6  12   1         21.03         29.31        11.77 o                         
  -5  12   1          9.50         14.86         7.33 o                         
  -4  12   1        109.24        102.19        14.04 o                         
  -3  12   1          4.91         16.10         9.70 o                         
  -2  12   1          9.21          7.84         8.67 o                         
  -1  12   1         59.01         70.39        11.97 o                         
   0  12   1          3.01         16.10         8.26 o                         
   0 -13   2         21.77         22.91         9.91 o                         
   1 -13   2         10.84          8.05         8.88 o                         
   2 -13   2         28.86         44.96         9.91 o                         
   3 -13   2         55.04         58.50         7.37 o                         
   4 -13   2         19.13         18.45         5.16 o                         
  -1 -12   2          0.77         -2.27         7.84 o                         
   0 -12   2         19.87         11.77         8.26 o                         
   1 -12   2         18.46         19.46         5.55 o                         
   2 -12   2         11.00         12.57         4.37 o                         
   3 -12   2          5.51         -0.52         4.06 o                         
   4 -12   2          2.37          3.07         4.14 o                         
   5 -12   2          6.46          7.74         4.43 o                         
   6 -12   2          2.30          2.67         7.98 o                         
  -3 -11   2         80.75         84.84        13.01 o                         
  -2 -11   2         29.83         28.49         9.08 o                         
  -1 -11   2         75.77         77.14         6.84 o                         
   0 -11   2        122.80        117.35         7.82 o                         
   1 -11   2        104.86        114.35        14.35 o                         
   2 -11   2         54.01         51.94         4.91 o                         
   3 -11   2        117.61        110.36         8.44 o                         
   4 -11   2        145.35        159.40         7.99 o                         
   5 -11   2         31.21         33.67         5.07 o                         
   6 -11   2         51.74         51.26         6.03 o                         
   7 -11   2         20.14         19.44         5.06 o                         
  -4 -10   2         73.75         88.56        13.01 o                         
  -3 -10   2         10.31         21.06         8.67 o                         
  -2 -10   2        128.91        137.12         6.75 o                         
  -1 -10   2          2.77          1.31         3.16 o                         
   0 -10   2          9.43         11.19         4.00 o                         
   1 -10   2         39.58         40.85         5.79 o                         
   2 -10   2         30.09         28.00         3.96 o                         
   3 -10   2         29.53         39.60         4.42 o                         
   4 -10   2         83.91         76.14         5.52 o                         
   5 -10   2          1.88          4.84         3.53 o                         
   6 -10   2        100.16         94.35         6.30 o                         
   7 -10   2         41.91         47.89         6.49 o                         
   8 -10   2         57.59         45.21        10.73 o                         
  -5  -9   2         18.50         27.04         9.91 o                         
  -4  -9   2          2.96          0.00         7.02 o                         
  -3  -9   2          4.32          4.17         4.35 o                         
  -2  -9   2        277.28        262.65         9.52 o                         
  -1  -9   2         12.41         12.61         3.24 o                         
   0  -9   2        631.64        589.15        13.96 o                         
   1  -9   2        285.24        288.55         7.53 o                         
   2  -9   2         20.97         24.77         3.24 o                         
   3  -9   2        481.10        491.07        10.08 o                         
   4  -9   2        366.47        363.49         8.97 o                         
   5  -9   2         47.27         50.16         4.67 o                         
   6  -9   2        100.43        110.64        13.52 o                         
   7  -9   2          0.51          3.97         3.61 o                         
   8  -9   2         13.22         12.68         5.54 o                         
   9  -9   2        137.63        151.75        11.24 o                         
  -6  -8   2         49.77         64.41        12.18 o                         
  -5  -8   2         63.56         61.93        10.32 o                         
  -4  -8   2         87.54         97.53         8.03 o                         
  -3  -8   2        203.92        198.07         8.87 o                         
  -2  -8   2        277.00        307.00         7.74 o                         
  -1  -8   2        323.31        335.99         7.80 o                         
   0  -8   2          5.05          3.63         2.28 o                         
   1  -8   2        733.57        730.28         9.83 o                         
   2  -8   2        281.93        279.51         8.22 o                         
   3  -8   2          0.42         -0.41         2.22 o                         
   4  -8   2         64.60         67.53         3.75 o                         
   5  -8   2        189.02        189.66         6.58 o                         
   6  -8   2         78.22         61.12         4.72 o                         
   7  -8   2         67.39         60.28         8.77 o                         
   8  -8   2        195.39        213.16        10.87 o                         
   9  -8   2          8.51          8.44         5.96 o                         
  -7  -7   2        150.74        172.37        16.31 o                         
  -6  -7   2        163.89        148.01        14.86 o                         
  -5  -7   2          7.22          0.96         5.26 o                         
  -4  -7   2         46.41         52.06         5.91 o                         
  -3  -7   2        136.36        132.01         7.23 o                         
  -2  -7   2         21.76         24.74         4.57 o                         
  -1  -7   2         96.69         97.88         4.56 o                         
   0  -7   2        168.88        163.30         5.03 o                         
   1  -7   2        472.18        459.58         6.97 o                         
   2  -7   2       2078.84       2129.24        20.94 o                         
   3  -7   2         42.57         39.58         2.65 o                         
   4  -7   2        367.75        380.47         8.05 o                         
   5  -7   2        309.24        299.15         7.54 o                         
   6  -7   2         45.19         50.98         8.71 o                         
   7  -7   2         20.77         21.90         5.26 o                         
   8  -7   2         39.23         31.13         6.06 o                         
   9  -7   2          0.00          3.51         5.31 o                         
  -8  -6   2          8.39         18.58         9.91 o                         
  -7  -6   2         75.80         63.17        11.56 o                         
  -6  -6   2        193.75        195.61        11.46 o                         
  -5  -6   2        120.26        114.22         7.73 o                         
  -4  -6   2        271.14        282.71        10.07 o                         
  -3  -6   2        633.67        627.61        10.44 o                         
  -2  -6   2        968.19        943.06        15.73 o                         
  -1  -6   2       2212.22       2285.95        20.86 o                         
   0  -6   2        619.63        657.17         7.63 o                         
   1  -6   2        414.03        489.09         5.74 o                         
   2  -6   2        883.30        958.69        10.57 o                         
   3  -6   2        153.79        153.09         3.37 o                         
   4  -6   2          1.23          1.65         2.03 o                         
   5  -6   2        486.72        472.85         8.89 o                         
   6  -6   2        144.65        131.05        13.13 o                         
   7  -6   2         87.10         77.64         6.49 o                         
   8  -6   2        140.05        151.98        14.76 o                         
   9  -6   2         45.90         47.49         6.86 o                         
  10  -6   2         53.12         61.83         8.25 o                         
  -8  -5   2        116.73        121.92        14.14 o                         
  -7  -5   2         83.19         94.54         8.53 o                         
  -6  -5   2         44.91         54.35         4.76 o                         
  -5  -5   2        139.81        147.61         4.97 o                         
  -4  -5   2         31.63         32.90         2.69 o                         
  -3  -5   2        342.28        366.44         5.09 o                         
  -2  -5   2        932.85        961.42        10.32 o                         
  -1  -5   2        234.43        262.81         4.10 o                         
   0  -5   2        116.72        121.79         3.30 o                         
   1  -5   2        102.76         83.72         2.13 o                         
   2  -5   2       1607.89       1697.72        14.07 o                         
   3  -5   2       1091.87       1054.74        10.78 o                         
   4  -5   2        871.80        865.15        13.47 o                         
   5  -5   2         73.83         82.65         4.12 o                         
   6  -5   2        169.54        178.24         5.77 o                         
   7  -5   2        112.14        110.14         7.30 o                         
   8  -5   2         88.28         91.47         7.55 o                         
   9  -5   2          3.10         11.64         5.31 o                         
  10  -5   2         14.45         22.63        13.21 o                         
  -9  -4   2         77.38         84.65        11.25 o                         
  -8  -4   2         33.36         26.02         6.08 o                         
  -7  -4   2          0.48         -1.64         2.76 o                         
  -6  -4   2        558.53        506.94         9.04 o                         
  -5  -4   2        888.51        877.12        11.28 o                         
  -4  -4   2        392.05        389.59         6.45 o                         
  -3  -4   2       1944.26       2040.54        21.28 o                         
  -2  -4   2       1134.79       1131.06        16.00 o                         
  -1  -4   2       1851.05       1854.04        16.43 o                         
   0  -4   2       1490.26       1469.00        13.77 o                         
   1  -4   2        225.84        211.11         3.29 o                         
   2  -4   2        218.85        202.55         3.30 o                         
   3  -4   2        361.51        404.45         5.48 o                         
   4  -4   2        242.12        263.71         4.03 o                         
   5  -4   2        101.36        104.11         3.52 o                         
   6  -4   2        265.33        260.27         6.86 o                         
   7  -4   2        152.52        166.01         6.55 o                         
   8  -4   2        303.58        306.17         9.18 o                         
   9  -4   2        100.61         98.10         6.95 o                         
  10  -4   2         15.47         19.82         6.49 o                         
  -9  -3   2        141.83        152.27         7.25 o                         
  -8  -3   2        111.71        108.34         5.82 o                         
  -7  -3   2        242.34        259.59         7.08 o                         
  -6  -3   2        341.04        344.75         7.24 o                         
  -5  -3   2        191.87        179.92         7.00 o                         
  -4  -3   2        502.04        476.22         6.97 o                         
  -3  -3   2         65.24         60.46         2.33 o                         
  -2  -3   2        834.96        886.40        10.17 o                         
  -1  -3   2         35.47         42.73         2.15 o                         
   0  -3   2      12936.81      13288.29       115.35 o                         
   1  -3   2       5648.21       6078.58        43.09 o                         
   2  -3   2       2342.80       2451.06        18.46 o                         
   3  -3   2        166.62        157.42         2.40 o                         
   4  -3   2       1054.79       1061.20         9.80 o                         
   5  -3   2        725.66        692.41         7.92 o                         
   6  -3   2        111.67        117.91         4.30 o                         
   7  -3   2        615.65        617.43        11.82 o                         
   8  -3   2         58.51         73.87         5.51 o                         
   9  -3   2        148.56        141.80         7.98 o                         
  10  -3   2         10.40         10.64         5.31 o                         
  -9  -2   2         21.36         24.97         4.49 o                         
  -8  -2   2         11.00          9.29         3.37 o                         
  -7  -2   2         74.84         71.31         4.39 o                         
  -6  -2   2        267.30        257.54         6.15 o                         
  -5  -2   2       1394.61       1398.79        17.28 o                         
  -4  -2   2        873.17        825.61         8.15 o                         
  -3  -2   2       2999.35       3046.60        24.78 o                         
  -2  -2   2        878.82        861.34         9.32 o                         
  -1  -2   2       1778.09       1802.87        18.15 o                         
   0  -2   2       2643.87       2712.61        24.12 o                         
   1  -2   2        822.72        782.45         5.94 o                         
   2  -2   2          8.71          7.00         0.78 o                         
   3  -2   2         26.29         23.11         1.32 o                         
   4  -2   2        268.17        283.44         5.35 o                         
   5  -2   2         21.74         24.59         1.72 o                         
   6  -2   2         41.81         36.89         2.98 o                         
   7  -2   2          7.07          7.39         2.50 o                         
   8  -2   2        279.42        257.40         9.43 o                         
   9  -2   2         96.08         91.04         6.43 o                         
  10  -2   2         72.89         84.13         7.23 o                         
 -10  -1   2         40.96         42.17        11.46 o                         
  -9  -1   2        127.35        133.99         7.72 o                         
  -8  -1   2        159.78        172.62         6.50 o                         
  -7  -1   2        853.09        822.78        11.93 o                         
  -6  -1   2        529.66        538.38         8.73 o                         
  -5  -1   2        702.05        691.14         9.18 o                         
  -4  -1   2         47.19         39.71         2.86 o                         
  -3  -1   2       1425.31       1437.53        11.23 o                         
  -2  -1   2          0.73          6.43         1.04 o                         
  -1  -1   2        317.30        350.74         4.70 o                         
   0  -1   2        553.11        613.09         5.98 o                         
   1  -1   2          8.16          7.01         0.63 o                         
   2  -1   2        273.24        285.79         3.03 o                         
   3  -1   2        483.98        441.14         4.70 o                         
   4  -1   2       3139.60       3127.36        21.86 o                         
   5  -1   2       1301.53       1257.26        15.49 o                         
   6  -1   2        523.90        511.42        12.45 o                         
   7  -1   2        766.39        717.53        15.35 o                         
   8  -1   2         40.44         49.31         4.07 o                         
   9  -1   2         59.92         62.86         6.84 o                         
 -10   0   2          1.03         -1.43         6.92 o                         
  -9   0   2         55.96         57.01         7.29 o                         
  -8   0   2         60.79         65.10         6.68 o                         
  -7   0   2         26.73         26.33         3.17 o                         
  -6   0   2        204.52        221.57         6.44 o                         
  -5   0   2        597.41        579.20         8.21 o                         
  -4   0   2       1618.61       1596.92        23.91 o                         
  -3   0   2        897.34        872.38         9.06 o                         
  -2   0   2       8783.12       8929.36        70.30 o                         
  -1   0   2        261.92        230.37         3.53 o                         
   0   0   2         51.30         57.67         2.62 o                         
   1   0   2       1521.93       1552.13        12.11 o                         
   2   0   2         35.77         33.26         1.36 o                         
   3   0   2       1066.60       1096.87        10.66 o                         
   4   0   2        315.36        315.48         4.74 o                         
   5   0   2        320.28        323.46         5.95 o                         
   6   0   2          3.85          5.11         2.16 o                         
   7   0   2         34.92         30.05         3.37 o                         
   8   0   2          3.32          4.21         3.07 o                         
   9   0   2        176.06        169.38         8.25 o                         
 -10   1   2          2.98         -1.86         6.13 o                         
  -9   1   2        148.76        157.62        23.95 o                         
  -8   1   2        445.34        457.39        28.59 o                         
  -7   1   2        600.42        591.01        11.13 o                         
  -6   1   2        366.27        354.45         7.77 o                         
  -5   1   2       1289.00       1261.36        13.04 o                         
  -4   1   2        793.74        786.08         8.85 o                         
  -3   1   2       1857.06       1888.04        18.65 o                         
  -2   1   2         22.13         20.45         1.32 o                         
  -1   1   2        966.41        965.00         9.89 o                         
   0   1   2       1721.15       1857.44        18.49 o                         
   1   1   2       1770.57       1796.43        24.61 o                         
   2   1   2        545.81        565.33         6.38 o                         
   3   1   2       2683.65       2697.86        23.29 o                         
   4   1   2        978.04        952.93        19.23 o                         
   5   1   2       1106.67       1088.42        12.59 o                         
   6   1   2        304.85        308.34         6.60 o                         
   7   1   2        427.24        412.31         8.35 o                         
   8   1   2         82.59         69.99         5.63 o                         
   9   1   2         61.40         63.77         6.39 o                         
 -10   2   2         44.86         39.42         7.20 o                         
  -9   2   2          7.41          4.17         5.69 o                         
  -8   2   2          0.58          6.58         4.75 o                         
  -7   2   2        497.92        461.16        24.67 o                         
  -6   2   2        427.74        417.84        12.02 o                         
  -5   2   2          4.96          6.72         1.53 o                         
  -4   2   2       1524.99       1536.49        22.11 o                         
  -3   2   2        263.13        238.36         3.92 o                         
  -2   2   2       1336.79       1346.00        12.41 o                         
  -1   2   2       2104.70       2181.43        18.48 o                         
   0   2   2         45.12         53.20         1.76 o                         
   1   2   2       4205.15       4386.38        43.15 o                         
   2   2   2        883.21        811.49        10.01 o                         
   3   2   2       1305.14       1416.29        13.73 o                         
   4   2   2        336.56        344.45         6.84 o                         
   5   2   2          2.10          0.14         2.84 o                         
   6   2   2        177.42        184.08         6.66 o                         
   7   2   2         34.94         33.20         4.36 o                         
   8   2   2        104.47         99.12         6.67 o                         
   9   2   2         61.69         67.03         6.47 o                         
 -10   3   2         45.37         50.70         7.91 o                         
  -9   3   2         82.64         82.08         8.31 o                         
  -8   3   2         24.15         29.04         8.67 o                         
  -7   3   2       1712.76       1633.74        54.91 o                         
  -6   3   2        443.64        441.08        11.39 o                         
  -5   3   2       1064.07        995.38        13.46 o                         
  -4   3   2        536.16        505.33         6.57 o                         
  -3   3   2       2078.97       2119.58        18.93 o                         
  -2   3   2         14.53         15.75         2.56 o                         
  -1   3   2         30.20         35.96         1.35 o                         
   0   3   2       1552.31       1660.09        13.00 o                         
   1   3   2        601.91        582.11         6.49 o                         
   2   3   2       1545.54       1545.53        19.04 o                         
   3   3   2        532.72        541.83        14.14 o                         
   4   3   2        226.93        208.36         7.17 o                         
   5   3   2        666.84        642.78        13.86 o                         
   6   3   2        182.51        180.30         6.71 o                         
   7   3   2        253.20        247.00         8.51 o                         
   8   3   2        102.52        100.13         6.87 o                         
 -10   4   2         96.11        111.71        13.01 o                         
  -9   4   2         56.41         56.41        12.80 o                         
  -8   4   2         72.16         75.00        14.86 o                         
  -7   4   2          0.27         -0.52         6.19 o                         
  -6   4   2         52.31         55.68         3.90 o                         
  -5   4   2        277.77        289.45         6.78 o                         
  -4   4   2        576.70        605.16         9.61 o                         
  -3   4   2        115.02        101.29         4.75 o                         
  -2   4   2       2072.84       2122.44        18.94 o                         
  -1   4   2       4120.70       4152.44        34.36 o                         
   0   4   2        193.39        176.62         2.81 o                         
   1   4   2       3461.62       3569.93        30.13 o                         
   2   4   2        909.43        952.33        17.25 o                         
   3   4   2       2230.85       2197.60        22.32 o                         
   4   4   2          6.63          4.87         3.41 o                         
   5   4   2         50.53         47.22         5.11 o                         
   6   4   2          0.05         -1.51         3.87 o                         
   7   4   2          8.08          7.78         4.07 o                         
   8   4   2         20.21         15.02         5.00 o                         
 -10   5   2         14.05         17.48         6.90 o                         
  -9   5   2         10.72          9.15         5.82 o                         
  -8   5   2          5.26         -1.67         4.01 o                         
  -7   5   2       1040.82        995.19        23.64 o                         
  -6   5   2        214.31        219.81         6.82 o                         
  -5   5   2       1148.28       1157.61        15.92 o                         
  -4   5   2         33.25         23.11         3.41 o                         
  -3   5   2        492.81        529.58         9.80 o                         
  -2   5   2         77.34         88.46         2.65 o                         
  -1   5   2          6.10          7.62         1.16 o                         
   0   5   2        592.06        633.11         6.61 o                         
   1   5   2        770.32        816.04         9.26 o                         
   2   5   2          4.75          3.17         1.57 o                         
   3   5   2        440.37        435.02         8.27 o                         
   4   5   2        237.82        226.98         8.29 o                         
   5   5   2        162.26        136.24        17.24 o                         
   6   5   2        289.39        277.96        27.97 o                         
   7   5   2        283.03        283.60        10.07 o                         
 -10   6   2         26.06         23.03         7.64 o                         
  -9   6   2        242.82        234.55        12.33 o                         
  -8   6   2         62.17         64.36         6.93 o                         
  -7   6   2        146.49        128.81         8.10 o                         
  -6   6   2          0.15         -0.10         2.68 o                         
  -5   6   2          0.32          1.31         2.62 o                         
  -4   6   2        129.30        139.58         5.34 o                         
  -3   6   2       1203.44       1239.89        16.12 o                         
  -2   6   2        598.44        592.24         9.59 o                         
  -1   6   2       3370.33       3385.40        26.22 o                         
   0   6   2        825.67        825.32         8.42 o                         
   1   6   2        688.51        688.51        10.94 o                         
   2   6   2        696.56        703.97        11.24 o                         
   3   6   2        456.43        433.59        11.11 o                         
   4   6   2        165.17        165.94         8.08 o                         
   5   6   2          9.26          4.95         4.50 o                         
   6   6   2         32.04         42.92         6.55 o                         
   7   6   2         35.67         38.72         5.72 o                         
  -9   7   2         26.39         27.42         6.42 o                         
  -8   7   2         24.55         23.45         6.05 o                         
  -7   7   2          2.73          3.88         3.46 o                         
  -6   7   2        154.89        151.88         6.71 o                         
  -5   7   2        306.51        305.26         8.15 o                         
  -4   7   2        239.12        223.22         6.83 o                         
  -3   7   2        610.24        616.81        20.29 o                         
  -2   7   2        211.09        217.86         5.03 o                         
  -1   7   2         40.18         37.39         2.25 o                         
   0   7   2        318.68        341.28         7.55 o                         
   1   7   2         28.08         29.52         4.28 o                         
   2   7   2          4.18          2.30         2.53 o                         
   3   7   2       1441.25       1431.96        24.67 o                         
   4   7   2          4.63          5.72         4.85 o                         
   5   7   2        297.24        304.86        11.96 o                         
   6   7   2         75.60         88.56        13.01 o                         
  -9   8   2         44.97         36.52         7.43 o                         
  -8   8   2        189.14        200.99        11.28 o                         
  -7   8   2         34.56         35.85         5.19 o                         
  -6   8   2          1.24         -1.48         3.26 o                         
  -5   8   2          0.79          0.37         2.97 o                         
  -4   8   2         31.01         33.38         3.85 o                         
  -3   8   2        113.31        119.18         4.61 o                         
  -2   8   2        157.91        169.89         4.89 o                         
  -1   8   2        347.37        369.81        10.25 o                         
   0   8   2       1113.39       1129.98        16.26 o                         
   1   8   2        389.46        390.73         8.82 o                         
   2   8   2        126.65        125.94         5.94 o                         
   3   8   2        149.54        144.71        12.39 o                         
   4   8   2         74.51         71.22        10.73 o                         
   5   8   2         72.70         72.67        12.18 o                         
  -8   9   2         10.75         16.73         5.91 o                         
  -7   9   2         95.45        102.82        10.07 o                         
  -6   9   2          2.49          4.04         4.11 o                         
  -5   9   2        219.69        235.93         8.34 o                         
  -4   9   2        227.19        236.26         6.63 o                         
  -3   9   2        468.21        463.83        14.45 o                         
  -2   9   2        630.65        636.51        14.72 o                         
  -1   9   2          1.48         -2.71         3.25 o                         
   0   9   2         37.61         50.09         9.60 o                         
   1   9   2         26.39         31.24         8.36 o                         
   2   9   2         28.73         23.27         6.61 o                         
   3   9   2         81.41         79.27        10.73 o                         
   4   9   2        307.85        329.68        18.99 o                         
  -8  10   2         30.60         35.47         6.92 o                         
  -7  10   2          3.15          1.75         4.47 o                         
  -6  10   2         58.98         57.65         5.67 o                         
  -5  10   2         42.95         45.15         5.87 o                         
  -4  10   2         33.20         33.62         4.46 o                         
  -3  10   2         24.23         23.50         9.08 o                         
  -2  10   2        213.63        181.25        13.83 o                         
  -1  10   2         58.38         60.69         9.91 o                         
   0  10   2         86.63         77.21        10.53 o                         
   1  10   2        261.62        310.89        16.31 o                         
   2  10   2        263.69        291.28        17.34 o                         
   3  10   2         29.80         39.02        10.32 o                         
  -7  11   2         20.19         22.55         5.49 o                         
  -6  11   2         23.65         15.36         4.81 o                         
  -5  11   2         79.10         95.12         8.46 o                         
  -4  11   2        126.96        108.58        13.42 o                         
  -3  11   2        130.46        124.48        13.62 o                         
  -2  11   2         61.23         59.04        10.73 o                         
  -1  11   2         41.27         22.29         8.88 o                         
   0  11   2          5.49          7.84         7.43 o                         
   1  11   2          7.68          4.34         7.84 o                         
  -5  12   2          5.71          0.21         9.50 o                         
  -4  12   2         35.79         50.16        11.15 o                         
  -3  12   2        112.53        108.38        13.83 o                         
  -2  12   2          0.90          1.45         7.84 o                         
  -1  12   2         82.28         94.75        12.80 o                         
   0 -13   3          5.83          1.86         8.46 o                         
   1 -13   3          7.16          6.51         6.81 o                         
   2 -13   3         24.90         20.17         7.23 o                         
   3 -13   3          8.95          5.92         4.72 o                         
   4 -13   3         11.31         18.32         5.01 o                         
  -1 -12   3         31.97         25.96         6.11 o                         
   0 -12   3          0.84          1.38         4.85 o                         
   1 -12   3         22.93         20.79         5.36 o                         
   2 -12   3         21.38         22.34         4.63 o                         
   3 -12   3          3.80          6.02         4.76 o                         
   4 -12   3          0.86          0.88         4.30 o                         
   5 -12   3         43.50         49.58         7.11 o                         
   6 -12   3          2.77          4.22         4.79 o                         
  -3 -11   3         17.25         34.89        10.12 o                         
  -2 -11   3         44.00         49.05         6.45 o                         
  -1 -11   3        166.69        170.82         9.37 o                         
   0 -11   3         13.59          7.63         6.19 o                         
   1 -11   3         11.17          7.36         4.35 o                         
   2 -11   3         83.55         82.69         5.77 o                         
   3 -11   3         14.61         18.95         4.10 o                         
   4 -11   3          0.42         -1.53         3.73 o                         
   5 -11   3         94.90         81.79         6.90 o                         
   6 -11   3         14.24         13.15         4.52 o                         
   7 -11   3         48.35         55.77         6.11 o                         
  -5 -10   3         78.57         87.53        14.45 o                         
  -4 -10   3         81.12         70.60        12.18 o                         
  -3 -10   3         10.55         10.53         5.16 o                         
  -2 -10   3        111.55        108.46         6.31 o                         
  -1 -10   3         13.40         17.81         4.22 o                         
   0 -10   3         19.99         20.94         6.19 o                         
   1 -10   3        186.11        190.19        10.54 o                         
   2 -10   3          4.64          0.22         2.85 o                         
   3 -10   3        443.79        442.35        10.23 o                         
   4 -10   3         40.06         43.09         4.53 o                         
   5 -10   3          4.29          4.18         3.74 o                         
   6 -10   3          4.85          8.74         4.26 o                         
   7 -10   3          0.79         -0.88         4.17 o                         
   8 -10   3         10.11         15.69         8.46 o                         
  -6  -9   3        189.29        174.85        17.13 o                         
  -5  -9   3        297.81        321.83        20.44 o                         
  -4  -9   3        131.33        166.97        20.13 o                         
  -3  -9   3        170.06        185.83         9.66 o                         
  -2  -9   3          2.69          6.16         3.13 o                         
  -1  -9   3         47.02         46.81         4.21 o                         
   0  -9   3         24.45         22.88         3.66 o                         
   1  -9   3          0.23          0.48         2.38 o                         
   2  -9   3        314.23        308.50         7.93 o                         
   3  -9   3         23.53         15.50         3.25 o                         
   4  -9   3          0.77         -0.03         2.91 o                         
   5  -9   3          7.98          7.55         3.49 o                         
   6  -9   3         33.85         36.27         4.67 o                         
   7  -9   3         15.72         17.01         5.99 o                         
   8  -9   3         12.44         18.79         8.26 o                         
  -6  -8   3         16.04         27.30         7.75 o                         
  -5  -8   3         99.59        108.90        20.95 o                         
  -4  -8   3          0.06         -1.96         5.06 o                         
  -3  -8   3          2.25          3.03         3.37 o                         
  -2  -8   3          2.41          5.42         3.66 o                         
  -1  -8   3        584.44        579.63        10.45 o                         
   0  -8   3        684.64        674.17        11.21 o                         
   1  -8   3        281.75        280.62         6.78 o                         
   2  -8   3         29.82         25.50         4.26 o                         
   3  -8   3        491.93        482.89         9.53 o                         
   4  -8   3         58.54         59.55         4.48 o                         
   5  -8   3        357.34        359.69         8.81 o                         
   6  -8   3         15.72         11.19         3.39 o                         
   7  -8   3         10.12          3.42         5.68 o                         
   8  -8   3          0.43          3.18         5.57 o                         
   9  -8   3          9.47          2.89         5.98 o                         
  -7  -7   3         69.76         59.58        17.44 o                         
  -6  -7   3         30.49         35.57         8.15 o                         
  -5  -7   3        412.17        442.69        32.51 o                         
  -4  -7   3        107.24        128.66         8.45 o                         
  -3  -7   3        540.18        529.04        10.06 o                         
  -2  -7   3          6.27          3.87         2.59 o                         
  -1  -7   3         88.19         92.76         5.34 o                         
   0  -7   3        163.99        148.66         4.95 o                         
   1  -7   3         16.69         18.78         5.24 o                         
   2  -7   3        222.37        219.62         4.74 o                         
   3  -7   3        155.98        165.15         4.53 o                         
   4  -7   3         74.74         78.34         3.72 o                         
   5  -7   3         12.76         15.90         2.94 o                         
   6  -7   3        150.53        147.28         6.14 o                         
   7  -7   3          2.00          3.60         4.85 o                         
   8  -7   3         56.18         61.74         7.22 o                         
   9  -7   3         19.89         26.76         6.47 o                         
  -8  -6   3         99.16        109.32        10.36 o                         
  -7  -6   3        428.62        422.65        15.61 o                         
  -6  -6   3         50.85         54.27        10.32 o                         
  -5  -6   3        359.04        340.51        11.72 o                         
  -4  -6   3         40.48         41.27         5.11 o                         
  -3  -6   3         83.16         85.24         7.11 o                         
  -2  -6   3          1.47          1.70         1.94 o                         
  -1  -6   3       1329.41       1405.37        18.45 o                         
   0  -6   3         22.18         16.94         2.18 o                         
   1  -6   3       7601.98       7773.56        63.43 o                         
   2  -6   3        203.47        264.70         4.15 o                         
   3  -6   3        359.59        338.98         4.88 o                         
   4  -6   3        500.69        517.24        10.68 o                         
   5  -6   3        428.48        451.76         8.86 o                         
   6  -6   3         51.47         60.04         4.25 o                         
   7  -6   3         11.88         12.80         4.23 o                         
   8  -6   3          0.33          1.09         4.75 o                         
   9  -6   3          0.79          9.77         8.67 o                         
  -8  -5   3          3.01         -9.29         9.29 o                         
  -7  -5   3          6.07          7.57         6.30 o                         
  -6  -5   3          4.77          2.76         4.76 o                         
  -5  -5   3        369.40        355.71         8.29 o                         
  -4  -5   3        456.71        452.69         8.57 o                         
  -3  -5   3        125.03        109.04         3.46 o                         
  -2  -5   3       3431.05       3464.54        26.30 o                         
  -1  -5   3        375.27        363.15         7.26 o                         
   0  -5   3        767.68        760.25        12.04 o                         
   1  -5   3         61.50         45.96         1.72 o                         
   2  -5   3        361.95        363.90         4.67 o                         
   3  -5   3        223.27        243.91         5.04 o                         
   4  -5   3        279.34        275.74         3.88 o                         
   5  -5   3         95.90         96.11         3.73 o                         
   6  -5   3         71.14         61.30         3.47 o                         
   7  -5   3         53.77         55.21         4.61 o                         
   8  -5   3          4.71          1.78         3.69 o                         
   9  -5   3        159.30        169.63        11.47 o                         
  -9  -4   3        111.36        129.17        21.88 o                         
  -8  -4   3        167.29        192.94        19.71 o                         
  -7  -4   3        230.36        235.11         9.92 o                         
  -6  -4   3        227.28        217.90         7.54 o                         
  -5  -4   3         97.22         92.70         6.02 o                         
  -4  -4   3         66.61         71.46         4.43 o                         
  -3  -4   3         58.62         77.93         2.74 o                         
  -2  -4   3          0.67          0.13         0.82 o                         
  -1  -4   3        595.70        661.13         9.12 o                         
   0  -4   3        347.58        303.33         4.71 o                         
   1  -4   3       2267.00       2314.15        19.98 o                         
   2  -4   3       1855.82       1849.14        13.51 o                         
   3  -4   3       1760.10       1731.98        14.35 o                         
   4  -4   3         26.59         20.50         1.42 o                         
   5  -4   3        643.53        638.07         7.50 o                         
   6  -4   3         50.53         51.97         3.96 o                         
   7  -4   3         14.38         19.07         4.17 o                         
   8  -4   3         60.35         56.38         5.34 o                         
   9  -4   3          0.74         -1.17         3.92 o                         
  10  -4   3          0.12         -1.61         4.36 o                         
  -9  -3   3         19.57         19.79         5.20 o                         
  -8  -3   3          3.61          0.08         3.25 o                         
  -7  -3   3          1.73          6.22         2.98 o                         
  -6  -3   3          3.12          1.60         2.35 o                         
  -5  -3   3        345.92        332.98        12.04 o                         
  -4  -3   3       1019.70        989.73         9.69 o                         
  -3  -3   3       2589.91       2577.67        23.15 o                         
  -2  -3   3       2175.88       2193.64        17.05 o                         
  -1  -3   3       3684.63       3705.80        36.06 o                         
   0  -3   3       5661.79       5699.17        53.38 o                         
   1  -3   3          7.12          8.77         0.78 o                         
   2  -3   3        192.83        186.77         3.19 o                         
   3  -3   3        309.96        307.61         3.73 o                         
   4  -3   3          0.40          1.72         1.08 o                         
   5  -3   3        263.99        255.84         4.40 o                         
   6  -3   3        210.26        201.30         5.19 o                         
   7  -3   3        117.83        128.92         9.66 o                         
   8  -3   3        250.99        233.79         8.17 o                         
   9  -3   3         51.67         61.29         5.92 o                         
  -9  -2   3         77.60         64.26         6.43 o                         
  -8  -2   3          4.88          4.27         3.82 o                         
  -7  -2   3        356.67        361.53        10.37 o                         
  -6  -2   3        898.91        894.19        11.92 o                         
  -5  -2   3        147.03        146.68         5.84 o                         
  -4  -2   3        888.01        847.12         7.60 o                         
  -3  -2   3         46.61         57.18         1.84 o                         
  -2  -2   3        742.75        826.29         8.45 o                         
  -1  -2   3        408.27        411.42         5.98 o                         
   0  -2   3       2836.76       3024.63        29.22 o                         
   1  -2   3       1767.86       1794.55        13.85 o                         
   2  -2   3       4305.72       4302.32        35.10 o                         
   3  -2   3        351.94        318.59         3.79 o                         
   4  -2   3        431.77        430.71         4.89 o                         
   5  -2   3        619.13        598.79         7.12 o                         
   6  -2   3         61.12         61.76         3.45 o                         
   7  -2   3        205.71        215.30         5.98 o                         
   8  -2   3         74.51         84.28         5.94 o                         
   9  -2   3         65.85         70.40         6.27 o                         
 -10  -1   3         80.04         87.94        12.80 o                         
  -9  -1   3         36.59         49.35         5.64 o                         
  -8  -1   3         28.84         30.45         4.52 o                         
  -7  -1   3         23.17         26.06         3.81 o                         
  -6  -1   3          5.41          1.20         3.45 o                         
  -5  -1   3        587.52        560.21         9.76 o                         
  -4  -1   3       1289.95       1282.54        13.07 o                         
  -3  -1   3       1912.34       1891.97        15.40 o                         
  -2  -1   3       4807.12       4901.46        35.81 o                         
  -1  -1   3      11238.13      11076.44        98.89 o                         
   0  -1   3       1147.39       1178.80         9.57 o                         
   1  -1   3       3156.65       3203.23        21.42 o                         
   2  -1   3         28.45         31.34         1.35 o                         
   3  -1   3        437.66        412.44         4.42 o                         
   4  -1   3          0.51          3.34         1.00 o                         
   5  -1   3        328.75        311.63         5.81 o                         
   6  -1   3        512.77        482.47        12.68 o                         
   7  -1   3        168.19        171.79         5.72 o                         
   8  -1   3         57.12         56.62         4.40 o                         
   9  -1   3        225.30        211.72        11.82 o                         
 -10   0   3         88.52        109.60        10.28 o                         
  -9   0   3          7.30          8.08         7.84 o                         
  -8   0   3        190.66        196.95        11.24 o                         
  -7   0   3        111.16        138.13         6.64 o                         
  -6   0   3       1868.86       1884.01        27.75 o                         
  -5   0   3        633.83        625.30        10.15 o                         
  -4   0   3       1361.66       1395.09        20.32 o                         
  -3   0   3        107.95        100.43         2.86 o                         
  -2   0   3        127.57        124.91         2.76 o                         
  -1   0   3        235.20        220.63         3.38 o                         
   0   0   3        227.69        253.52         3.35 o                         
   1   0   3       1435.95       1466.23        13.46 o                         
   2   0   3        192.16        190.08         2.86 o                         
   3   0   3       2805.69       2750.73        23.79 o                         
   4   0   3       1253.52       1223.27        12.50 o                         
   5   0   3        909.44        920.11        14.10 o                         
   6   0   3        562.42        580.44        15.52 o                         
   7   0   3        540.44        535.72        10.96 o                         
   8   0   3        275.39        282.20         9.51 o                         
   9   0   3         11.77         17.12         4.67 o                         
 -10   1   3          2.39          6.69         6.32 o                         
  -9   1   3        218.30        222.33        14.86 o                         
  -8   1   3         21.76         19.02         5.18 o                         
  -7   1   3          5.17          5.80         3.01 o                         
  -6   1   3        350.49        341.00         7.81 o                         
  -5   1   3        410.30        407.88        11.57 o                         
  -4   1   3        627.77        610.39        13.91 o                         
  -3   1   3       4693.78       4810.43        39.96 o                         
  -2   1   3       1463.46       1452.75        13.66 o                         
  -1   1   3       8849.96       9086.08        85.92 o                         
   0   1   3       4875.72       5013.00        47.16 o                         
   1   1   3       1167.93       1180.96        11.55 o                         
   2   1   3        205.81        215.41         3.39 o                         
   3   1   3          3.54          6.88         1.18 o                         
   4   1   3        153.78        154.10         6.71 o                         
   5   1   3        257.22        243.05         6.26 o                         
   6   1   3         31.59         30.92         3.64 o                         
   7   1   3        282.59        276.47         9.31 o                         
   8   1   3        182.45        166.09         7.78 o                         
   9   1   3         49.55         57.46         6.11 o                         
 -10   2   3         34.81         30.40         9.19 o                         
  -9   2   3        279.23        294.00        12.74 o                         
  -8   2   3        443.55        437.85        13.94 o                         
  -7   2   3         64.79         64.66         6.19 o                         
  -6   2   3       2521.17       2427.01        34.52 o                         
  -5   2   3        439.92        417.72        10.04 o                         
  -4   2   3       1215.27       1203.20        22.56 o                         
  -3   2   3       1009.10        961.62        13.11 o                         
  -2   2   3         45.32         46.84         2.65 o                         
  -1   2   3       1298.83       1406.94        14.63 o                         
   0   2   3        479.22        494.30         6.12 o                         
   1   2   3         17.94         36.29         2.06 o                         
   2   2   3       1003.54       1075.71        13.15 o                         
   3   2   3       3899.31       3818.96        53.37 o                         
   4   2   3       1213.79       1230.87        19.20 o                         
   5   2   3       2900.67       2900.19        39.26 o                         
   6   2   3        641.25        645.23        14.74 o                         
   7   2   3        122.12        133.45         6.99 o                         
   8   2   3        163.07        167.85        10.46 o                         
 -10   3   3          3.56          1.54         6.35 o                         
  -9   3   3          8.50          8.17         5.58 o                         
  -8   3   3         43.73         42.19         6.02 o                         
  -7   3   3        156.12        160.44         8.38 o                         
  -6   3   3        312.34        310.10         9.78 o                         
  -5   3   3        759.24        744.57        17.51 o                         
  -4   3   3        814.67        825.46        10.10 o                         
  -3   3   3        285.84        245.30         4.36 o                         
  -2   3   3        329.43        328.91         4.88 o                         
  -1   3   3       2824.37       2878.62        21.96 o                         
   0   3   3       3031.84       3168.35        31.70 o                         
   1   3   3       1556.55       1567.42        17.71 o                         
   2   3   3        669.98        666.74         8.42 o                         
   3   3   3         54.45         53.61         3.34 o                         
   4   3   3        520.21        508.55        23.22 o                         
   5   3   3          7.18         10.02         3.93 o                         
   6   3   3         75.00         75.27         6.63 o                         
   7   3   3        206.69        233.62         8.61 o                         
   8   3   3         19.66         13.46         5.11 o                         
 -10   4   3         28.70         29.64         7.37 o                         
  -9   4   3         68.08         82.03         8.53 o                         
  -8   4   3        257.45        256.43        10.80 o                         
  -7   4   3        857.68        837.28        17.95 o                         
  -6   4   3          6.53          4.47         2.52 o                         
  -5   4   3        892.58        828.25        15.48 o                         
  -4   4   3        855.63        872.56        12.53 o                         
  -3   4   3       1399.81       1341.76        13.45 o                         
  -2   4   3       1993.26       2072.92        16.73 o                         
  -1   4   3          0.89          0.83         1.08 o                         
   0   4   3        267.64        295.94         4.08 o                         
   1   4   3       1525.69       1544.04        14.75 o                         
   2   4   3        443.67        444.10         8.06 o                         
   3   4   3        714.95        708.67        10.97 o                         
   4   4   3       5370.09       5200.51        64.43 o                         
   5   4   3        173.32        175.49         8.35 o                         
   6   4   3        442.02        452.80        13.39 o                         
   7   4   3         30.50         25.94         6.60 o                         
   8   4   3         68.68         75.85         7.03 o                         
 -10   5   3         85.64         75.53        11.66 o                         
  -9   5   3          2.27         10.30         5.62 o                         
  -8   5   3         60.26         67.50         7.30 o                         
  -7   5   3         23.92         27.04         7.53 o                         
  -6   5   3         13.82         10.50         3.08 o                         
  -5   5   3         91.42         85.78         7.03 o                         
  -4   5   3         33.17         34.50         3.43 o                         
  -3   5   3        389.27        370.81         7.49 o                         
  -2   5   3        361.88        358.97         5.54 o                         
  -1   5   3       1218.12       1273.86        11.38 o                         
   0   5   3        291.81        259.65         7.84 o                         
   1   5   3       3308.82       3332.23        34.74 o                         
   2   5   3       1933.50       1896.25        26.92 o                         
   3   5   3        261.60        259.36         9.52 o                         
   4   5   3          3.85          4.90         3.85 o                         
   5   5   3          4.25          8.27         4.46 o                         
   6   5   3          4.58          4.41         6.71 o                         
   7   5   3        104.93        118.88         7.57 o                         
  -9   6   3         14.97         19.31         6.02 o                         
  -8   6   3        116.71        112.69        12.08 o                         
  -7   6   3        138.68        135.47        10.63 o                         
  -6   6   3        444.62        430.94         9.93 o                         
  -5   6   3        492.60        470.48         9.72 o                         
  -4   6   3        133.70        126.14         5.55 o                         
  -3   6   3        529.26        556.56        10.08 o                         
  -2   6   3        208.38        212.91         5.54 o                         
  -1   6   3         44.53         51.40         3.25 o                         
   0   6   3          8.84          7.15         2.34 o                         
   1   6   3       1163.12       1129.42        15.36 o                         
   2   6   3       1056.84       1070.60        18.53 o                         
   3   6   3         73.53         75.72        11.35 o                         
   4   6   3        237.82        244.21        22.09 o                         
   5   6   3        382.98        385.61        12.76 o                         
   6   6   3        490.29        491.40        21.16 o                         
  -9   7   3          0.56          0.16         5.47 o                         
  -8   7   3          2.65          2.68         4.85 o                         
  -7   7   3         11.98         15.42         3.92 o                         
  -6   7   3         79.25         77.23         5.34 o                         
  -5   7   3          5.83          3.42         2.91 o                         
  -4   7   3         27.80         27.65         3.59 o                         
  -3   7   3        339.04        345.27         8.06 o                         
  -2   7   3        161.02        162.65         7.59 o                         
  -1   7   3       1887.24       1946.29        22.98 o                         
   0   7   3       1457.53       1477.03        18.87 o                         
   1   7   3        205.23        195.30         6.38 o                         
   2   7   3        297.57        317.20         8.14 o                         
   3   7   3        662.99        633.69        14.90 o                         
   4   7   3         31.56         41.92         5.96 o                         
   5   7   3         60.51         56.02         6.88 o                         
   6   7   3         10.91         12.49         5.98 o                         
  -9   8   3         31.62         40.65         7.88 o                         
  -8   8   3          5.78          8.95         6.19 o                         
  -7   8   3        245.94        232.72         9.02 o                         
  -6   8   3        238.16        239.52         8.34 o                         
  -5   8   3         88.52         90.09         5.76 o                         
  -4   8   3        153.12        159.95         6.40 o                         
  -3   8   3          3.07          3.17         2.72 o                         
  -2   8   3        320.45        330.28        12.18 o                         
  -1   8   3         42.26         49.30         5.10 o                         
   0   8   3         23.28         26.59         7.31 o                         
   1   8   3          1.20         -3.04         3.04 o                         
   2   8   3        181.98        179.05         7.05 o                         
   3   8   3         48.39         50.03        10.22 o                         
   4   8   3        201.72        219.80        10.80 o                         
   5   8   3         24.03         24.77        10.12 o                         
  -8   9   3         30.94         24.37         6.19 o                         
  -7   9   3         37.06         29.58         5.00 o                         
  -6   9   3          1.53          1.45         3.75 o                         
  -5   9   3          2.98          3.63         3.55 o                         
  -4   9   3         88.26         97.42         9.19 o                         
  -3   9   3         82.58         91.42         7.22 o                         
  -2   9   3        737.09        762.17        34.47 o                         
  -1   9   3        207.59        201.92         8.99 o                         
   0   9   3        151.37        161.56         8.57 o                         
   1   9   3        146.32        152.69         6.89 o                         
   2   9   3         74.19         87.73        10.73 o                         
   3   9   3         20.99         18.58         8.46 o                         
   4   9   3         91.18         75.56        11.97 o                         
  -7  10   3        105.59         95.51         7.15 o                         
  -6  10   3          1.08          2.20         4.30 o                         
  -5  10   3        172.10        166.61         8.03 o                         
  -4  10   3         31.53         47.43         6.69 o                         
  -3  10   3         11.00         10.04         5.21 o                         
  -2  10   3          0.86          0.99         4.35 o                         
  -1  10   3         31.87         31.38         8.46 o                         
   0  10   3          0.45          0.21         7.02 o                         
   1  10   3          2.50         10.32         7.43 o                         
   3  10   3          1.32         10.12         9.08 o                         
  -6  11   3          3.63          9.61         6.06 o                         
  -5  11   3         88.24         86.00         8.53 o                         
  -4  11   3         86.80         78.24        13.21 o                         
  -3  11   3         40.30         32.82         9.91 o                         
  -2  11   3          0.83          5.78         8.67 o                         
  -1  11   3         10.54         10.73         8.67 o                         
   0  11   3        170.61        175.47        15.90 o                         
   1  11   3          1.59          6.61         8.26 o                         
  -3  12   3         97.41         93.31        13.62 o                         
  -2  12   3          0.67          7.43         8.67 o                         
   0 -13   4         68.06         62.29         7.59 o                         
   1 -13   4         26.33         36.78         7.13 o                         
   2 -13   4         11.88         10.08         7.12 o                         
   3 -13   4          0.39          3.07         6.51 o                         
   4 -13   4         16.28         20.31         5.28 o                         
  -2 -12   4          4.02         13.42         8.05 o                         
  -1 -12   4         22.37         23.65         6.05 o                         
   0 -12   4         35.58         23.35         5.76 o                         
   1 -12   4         51.43         43.11         8.57 o                         
   2 -12   4          6.40          4.76         3.88 o                         
   3 -12   4         67.49         63.44         6.83 o                         
   4 -12   4          4.71          6.07         4.34 o                         
   5 -12   4          1.17          5.62         4.43 o                         
   6 -12   4         14.78          9.31         5.18 o                         
  -4 -11   4         12.26         12.59         9.70 o                         
  -3 -11   4         60.10         68.45         8.09 o                         
  -2 -11   4         78.26         79.13         9.29 o                         
  -1 -11   4         23.35         25.64         5.57 o                         
   0 -11   4         22.44         26.13         5.25 o                         
   1 -11   4        380.34        335.92        11.95 o                         
   2 -11   4         15.34         14.07         3.73 o                         
   3 -11   4          7.09          3.97         4.01 o                         
   4 -11   4         18.02         17.54         4.59 o                         
   5 -11   4          1.01          4.10         3.85 o                         
   6 -11   4         31.00         30.80         5.36 o                         
   7 -11   4          0.26         -1.54         4.54 o                         
  -5 -10   4          1.45         -0.21         9.08 o                         
  -4 -10   4        113.86        117.72        10.01 o                         
  -3 -10   4         63.55         70.64         7.36 o                         
  -2 -10   4        158.67        173.01         7.78 o                         
  -1 -10   4        173.83        168.32         6.94 o                         
   0 -10   4          6.17          6.53         3.33 o                         
   1 -10   4         35.67         38.13         5.31 o                         
   2 -10   4          7.48          4.56         3.01 o                         
   3 -10   4         46.82         36.59         5.22 o                         
   4 -10   4        144.40        154.53         7.42 o                         
   5 -10   4        198.31        198.21         8.00 o                         
   6 -10   4          1.08          0.73         3.88 o                         
   7 -10   4        128.98        138.02        13.84 o                         
   8 -10   4          1.33          2.82         5.33 o                         
  -6  -9   4          0.93          8.56         7.48 o                         
  -5  -9   4          1.63          7.79        20.64 o                         
  -4  -9   4         17.17         21.05         5.88 o                         
  -3  -9   4         35.17         38.09         5.79 o                         
  -2  -9   4         64.22         69.72         5.87 o                         
  -1  -9   4         92.41         91.63         6.53 o                         
   0  -9   4         47.20         42.46         3.97 o                         
   1  -9   4          5.76          6.86         2.32 o                         
   2  -9   4       1444.99       1410.73        19.05 o                         
   3  -9   4         36.05         36.90         4.17 o                         
   4  -9   4         32.04         35.28         4.25 o                         
   5  -9   4         12.75         15.30         3.46 o                         
   6  -9   4        246.75        235.43         8.06 o                         
   7  -9   4          8.04          0.43         5.03 o                         
   8  -9   4          3.66         -2.27         8.05 o                         
  -6  -8   4         31.58         40.44         8.28 o                         
  -5  -8   4        177.55        180.09        18.06 o                         
  -4  -8   4        122.48        139.86         9.34 o                         
  -3  -8   4       1215.28       1210.13        22.43 o                         
  -2  -8   4         46.63         48.08         4.09 o                         
  -1  -8   4        974.77        928.98        14.27 o                         
   0  -8   4        368.03        372.75        10.98 o                         
   1  -8   4          2.77          4.88         2.10 o                         
   2  -8   4        199.14        206.76         6.46 o                         
   3  -8   4         98.27         82.40         4.65 o                         
   4  -8   4          4.67          7.26         2.97 o                         
   5  -8   4        121.84        117.94         5.78 o                         
   6  -8   4        454.89        448.38        12.33 o                         
   7  -8   4         50.82         53.07         6.40 o                         
   8  -8   4         30.23         43.84         6.76 o                         
   9  -8   4          2.70         10.93         6.02 o                         
  -7  -7   4         52.22         54.17         8.43 o                         
  -6  -7   4          1.13          3.43         5.75 o                         
  -5  -7   4         78.33         85.18        12.90 o                         
  -4  -7   4         78.20         69.86         6.76 o                         
  -3  -7   4         16.93         18.72         3.17 o                         
  -2  -7   4        278.27        269.70         6.98 o                         
  -1  -7   4        173.98        178.05         5.75 o                         
   0  -7   4        435.37        430.46         8.29 o                         
   1  -7   4        604.18        603.52         8.58 o                         
   2  -7   4        939.89        918.73        11.12 o                         
   3  -7   4        606.11        617.25         8.81 o                         
   4  -7   4       1423.94       1416.02        18.59 o                         
   5  -7   4          1.74         -0.10         2.33 o                         
   6  -7   4         19.71         18.04         3.28 o                         
   7  -7   4          3.05         -0.81         4.01 o                         
   8  -7   4         11.28          1.17         4.74 o                         
   9  -7   4          8.98         10.44         5.88 o                         
  -8  -6   4         11.19         -6.71         6.71 o                         
  -7  -6   4        118.69        121.53        17.96 o                         
  -6  -6   4        123.09        118.79         8.89 o                         
  -5  -6   4        381.86        375.76        12.97 o                         
  -4  -6   4         98.79        109.81         7.74 o                         
  -3  -6   4        800.97        783.97        12.37 o                         
  -2  -6   4        664.06        666.25        10.67 o                         
  -1  -6   4        891.47        832.59        12.10 o                         
   0  -6   4          3.12         10.69         2.05 o                         
   1  -6   4       1386.31       1460.58        15.11 o                         
   2  -6   4        171.05        183.07         4.33 o                         
   3  -6   4        221.91        217.73         4.61 o                         
   4  -6   4        235.59        245.63         4.50 o                         
   5  -6   4        108.32         98.94         4.08 o                         
   6  -6   4        192.15        196.81         5.61 o                         
   7  -6   4        186.17        189.81         7.35 o                         
   8  -6   4          8.32          7.14         3.88 o                         
   9  -6   4        111.18        126.32         9.78 o                         
  -8  -5   4         43.18         24.30        11.25 o                         
  -7  -5   4         55.35         71.08        22.19 o                         
  -6  -5   4        145.16        152.35         9.62 o                         
  -5  -5   4        528.60        550.34        14.44 o                         
  -4  -5   4        903.14        877.53        17.59 o                         
  -3  -5   4          1.60          1.27         2.03 o                         
  -2  -5   4         44.70         37.27         3.73 o                         
  -1  -5   4        998.23        996.47        13.17 o                         
   0  -5   4        716.84        686.55        12.66 o                         
   1  -5   4       2749.24       2774.81        23.62 o                         
   2  -5   4       2613.78       2616.65        18.69 o                         
   3  -5   4       1406.89       1395.60        11.39 o                         
   4  -5   4        495.88        480.58         5.57 o                         
   5  -5   4        379.97        389.88         6.76 o                         
   6  -5   4        106.95        116.93         5.21 o                         
   7  -5   4         57.81         59.28         4.72 o                         
   8  -5   4          0.14         -3.67         3.67 o                         
   9  -5   4          0.38         -0.65         3.89 o                         
  -9  -4   4          3.10         -3.62         5.76 o                         
  -8  -4   4          0.50         -4.18         5.75 o                         
  -7  -4   4        241.24        232.42        12.28 o                         
  -6  -4   4          4.32          0.48         3.11 o                         
  -5  -4   4        565.36        561.99        10.44 o                         
  -4  -4   4        575.69        571.55         8.37 o                         
  -3  -4   4       1238.57       1195.96        15.79 o                         
  -2  -4   4        652.83        648.50         8.53 o                         
  -1  -4   4        409.69        372.29         6.64 o                         
   0  -4   4       5718.75       5965.29        56.87 o                         
   1  -4   4         33.18         27.61         1.19 o                         
   2  -4   4          0.28          0.18         0.85 o                         
   3  -4   4         42.92         40.49         1.76 o                         
   4  -4   4        277.45        283.39         4.11 o                         
   5  -4   4          3.26          4.50         1.52 o                         
   6  -4   4        120.57        125.28         5.31 o                         
   7  -4   4        572.04        557.51        12.28 o                         
   8  -4   4         77.04         82.57         5.99 o                         
   9  -4   4         90.63         87.06         6.63 o                         
  -9  -3   4        450.45        486.30        16.49 o                         
  -8  -3   4        181.15        178.12        11.20 o                         
  -7  -3   4        213.57        215.14         8.09 o                         
  -6  -3   4        692.08        724.81        19.90 o                         
  -5  -3   4        477.44        491.83        11.95 o                         
  -4  -3   4         91.09         98.02         2.88 o                         
  -3  -3   4          1.82          0.88         1.07 o                         
  -2  -3   4       1048.01       1124.74        12.78 o                         
  -1  -3   4        224.98        249.20         5.05 o                         
   0  -3   4       4396.23       4542.78        43.68 o                         
   1  -3   4       1383.07       1422.01        11.79 o                         
   2  -3   4       1350.49       1382.17        11.76 o                         
   3  -3   4       2121.60       2109.08        15.59 o                         
   4  -3   4        637.16        624.72         6.87 o                         
   5  -3   4       2411.94       2422.07        18.56 o                         
   6  -3   4        207.15        199.30         5.32 o                         
   7  -3   4         16.07         20.31         3.43 o                         
   8  -3   4         15.19         22.07         4.16 o                         
   9  -3   4          9.69          5.55         7.84 o                         
  -9  -2   4         71.42         71.52         6.42 o                         
  -8  -2   4         92.34        102.46         6.68 o                         
  -7  -2   4         26.65         28.61         4.70 o                         
  -6  -2   4         38.04         39.11         4.10 o                         
  -5  -2   4       1597.63       1592.44        33.28 o                         
  -4  -2   4        759.92        755.13         8.03 o                         
  -3  -2   4       1227.14       1199.16        11.02 o                         
  -2  -2   4       3862.48       4052.59        30.50 o                         
  -1  -2   4        614.68        573.70         5.86 o                         
   0  -2   4       1954.23       2007.90        15.78 o                         
   1  -2   4       1880.78       1963.31        14.17 o                         
   2  -2   4        879.14        879.41         7.47 o                         
   3  -2   4         29.88         34.36         1.59 o                         
   4  -2   4          2.40          5.07         1.17 o                         
   5  -2   4         54.79         54.58         2.60 o                         
   6  -2   4        395.52        373.54         7.09 o                         
   7  -2   4        393.48        388.00         7.87 o                         
   8  -2   4        285.93        271.01        11.53 o                         
   9  -2   4        539.61        566.94        28.90 o                         
  -9  -1   4        209.82        217.60        11.78 o                         
  -8  -1   4        902.85        946.54        16.43 o                         
  -7  -1   4       1363.84       1381.87        19.64 o                         
  -6  -1   4        137.88        129.46         6.53 o                         
  -5  -1   4        450.43        453.32        12.17 o                         
  -4  -1   4          7.80          6.17         1.52 o                         
  -3  -1   4          0.38          1.32         1.03 o                         
  -2  -1   4        291.79        334.38         5.31 o                         
  -1  -1   4        390.49        425.51         5.95 o                         
   0  -1   4        162.83        173.58         3.75 o                         
   1  -1   4       4833.23       5037.79        33.60 o                         
   2  -1   4        614.27        557.24         4.89 o                         
   3  -1   4       2356.24       2458.19        17.92 o                         
   4  -1   4       2125.18       2106.83        17.55 o                         
   5  -1   4        746.28        729.27        10.96 o                         
   6  -1   4        686.81        702.69        10.20 o                         
   7  -1   4         77.08         94.36         9.34 o                         
   8  -1   4          4.95          3.09         3.85 o                         
   9  -1   4         44.96         44.48         7.52 o                         
 -10   0   4        565.48        581.73        25.49 o                         
  -9   0   4         49.14         41.28         7.08 o                         
  -8   0   4         22.12         24.60         5.40 o                         
  -7   0   4        587.82        582.05        15.84 o                         
  -6   0   4         38.36         42.42         3.78 o                         
  -5   0   4        590.29        623.62        13.32 o                         
  -4   0   4       3505.60       3585.61        31.55 o                         
  -3   0   4       1769.22       1815.50        17.26 o                         
  -2   0   4        685.68        613.24         7.33 o                         
  -1   0   4       1083.87       1075.11        10.64 o                         
   0   0   4        991.98       1008.85        11.06 o                         
   1   0   4       7094.95       7459.93        61.65 o                         
   2   0   4       1493.66       1578.01        11.78 o                         
   3   0   4        600.42        572.30         6.42 o                         
   4   0   4         61.76         58.64         2.72 o                         
   5   0   4        430.88        418.89         7.99 o                         
   6   0   4        134.23        136.22         6.31 o                         
   7   0   4       1372.19       1389.65        20.10 o                         
   8   0   4        488.54        491.03        11.79 o                         
   9   0   4         89.87         95.51         8.84 o                         
 -10   1   4        365.17        353.35        14.82 o                         
  -9   1   4        155.44        169.86        12.39 o                         
  -8   1   4        187.09        183.23         9.63 o                         
  -7   1   4        108.36        100.78         6.99 o                         
  -6   1   4       1367.80       1326.12        19.76 o                         
  -5   1   4         25.06         27.62         2.48 o                         
  -4   1   4        393.02        478.85         7.05 o                         
  -3   1   4        236.97        276.20         5.93 o                         
  -2   1   4         48.16         59.97         2.44 o                         
  -1   1   4         96.76        135.23         3.84 o                         
   0   1   4        105.37        133.67         4.55 o                         
   1   1   4       5095.90       5325.70        54.02 o                         
   2   1   4       2023.28       2101.83        19.66 o                         
   3   1   4       1960.46       1950.37        18.11 o                         
   4   1   4         19.45         25.06         3.80 o                         
   5   1   4       2989.39       2933.52        41.49 o                         
   6   1   4        451.83        453.73        12.40 o                         
   7   1   4         15.14         14.10         4.16 o                         
   8   1   4          2.43          2.74         4.39 o                         
 -10   2   4         11.38         18.25         7.22 o                         
  -9   2   4         16.24         11.38         5.83 o                         
  -8   2   4          1.49          1.09         7.12 o                         
  -7   2   4        735.43        724.22        16.49 o                         
  -6   2   4        207.31        191.79         8.17 o                         
  -5   2   4        245.42        243.98         5.25 o                         
  -4   2   4        186.13        160.68         4.09 o                         
  -3   2   4       2146.61       2235.58        20.67 o                         
  -2   2   4       1771.07       1792.12        16.83 o                         
  -1   2   4       4898.22       5053.65        41.55 o                         
   0   2   4       5664.56       5907.43        48.55 o                         
   1   2   4         25.95         16.58         1.76 o                         
   2   2   4       1546.48       1556.82        18.19 o                         
   3   2   4         99.53         96.98         4.30 o                         
   4   2   4         49.13         54.91         5.02 o                         
   5   2   4       1361.21       1338.21        22.54 o                         
   6   2   4        672.44        675.34        21.47 o                         
   7   2   4        143.25        151.38         7.57 o                         
   8   2   4         91.42         84.79         6.85 o                         
 -10   3   4         72.99         90.33         9.78 o                         
  -9   3   4        248.57        250.61        27.66 o                         
  -8   3   4        111.73        104.37         8.17 o                         
  -7   3   4        148.66        161.25        10.84 o                         
  -6   3   4        100.39         98.34        11.95 o                         
  -5   3   4        410.21        405.78        11.84 o                         
  -4   3   4        601.78        608.58         8.25 o                         
  -3   3   4        153.80        167.75         3.90 o                         
  -2   3   4        291.58        320.11         5.10 o                         
  -1   3   4        165.08        171.73         3.71 o                         
   0   3   4          4.47          4.36         1.43 o                         
   1   3   4        178.68        183.75         4.87 o                         
   2   3   4       1023.51        950.93        13.03 o                         
   3   3   4       2693.27       2569.56        28.24 o                         
   4   3   4        757.75        727.34        20.95 o                         
   5   3   4        116.57        118.09         7.66 o                         
   6   3   4        268.74        261.67        11.01 o                         
   7   3   4        674.15        696.25        14.41 o                         
   8   3   4          3.58         -0.06         4.43 o                         
 -10   4   4         59.34         62.56        15.59 o                         
  -9   4   4          0.40         -4.29         5.17 o                         
  -8   4   4         48.00         44.08         6.35 o                         
  -7   4   4          0.77          4.36         4.16 o                         
  -6   4   4        246.06        231.92         7.62 o                         
  -5   4   4        188.97        183.56         7.99 o                         
  -4   4   4        374.85        348.62        13.68 o                         
  -3   4   4       2468.68       2523.80        23.23 o                         
  -2   4   4       1557.14       1576.59        13.72 o                         
  -1   4   4       1396.06       1343.55        15.97 o                         
   0   4   4       1445.34       1432.90        17.28 o                         
   1   4   4        691.18        695.06        10.68 o                         
   2   4   4        165.17        170.38         5.55 o                         
   3   4   4       1358.25       1360.83        17.75 o                         
   4   4   4        462.44        432.01        11.96 o                         
   5   4   4         42.93         42.86         5.62 o                         
   6   4   4         35.50         36.28         7.95 o                         
   7   4   4        139.43        154.82        16.93 o                         
 -10   5   4         36.48         37.78        10.73 o                         
  -9   5   4        112.52        117.04         9.78 o                         
  -8   5   4         81.25         88.51         7.80 o                         
  -7   5   4         28.72         33.66         5.38 o                         
  -6   5   4        198.91        184.65         6.86 o                         
  -5   5   4        908.08        886.81        24.34 o                         
  -4   5   4        516.64        515.03         9.73 o                         
  -3   5   4         70.59         70.78         4.07 o                         
  -2   5   4         14.06         13.51         1.83 o                         
  -1   5   4          2.03          3.17         1.38 o                         
   0   5   4         40.31         49.74         3.53 o                         
   1   5   4        765.05        733.83        11.59 o                         
   2   5   4        448.29        439.65         8.98 o                         
   3   5   4        293.59        277.61         9.34 o                         
   4   5   4        620.69        592.26        14.52 o                         
   5   5   4        543.96        531.29        14.77 o                         
   6   5   4        163.69        152.74         9.64 o                         
   7   5   4         37.07         29.81         7.22 o                         
  -9   6   4         15.56         16.42         6.70 o                         
  -8   6   4         54.59         59.81         7.15 o                         
  -7   6   4         30.34         40.60        12.59 o                         
  -6   6   4          2.00          0.35         2.97 o                         
  -5   6   4        879.33        825.35        13.76 o                         
  -4   6   4        436.35        430.20        21.60 o                         
  -3   6   4        668.40        659.17        18.97 o                         
  -2   6   4        161.67        167.80         7.76 o                         
  -1   6   4        253.12        262.35         6.78 o                         
   0   6   4        871.34        876.43        16.81 o                         
   1   6   4        118.54        120.49         5.29 o                         
   2   6   4        192.40        197.73         6.59 o                         
   3   6   4         35.65         36.90         5.16 o                         
   4   6   4         20.13         25.45         5.38 o                         
   5   6   4         74.33         78.91         7.66 o                         
   6   6   4          7.02         12.14         5.90 o                         
  -9   7   4         35.38         43.38         8.26 o                         
  -8   7   4        150.39        172.32        31.07 o                         
  -7   7   4         60.36         64.32         5.75 o                         
  -6   7   4        632.03        620.40        12.53 o                         
  -5   7   4         43.03         42.63         6.45 o                         
  -4   7   4        436.33        442.85        10.76 o                         
  -3   7   4         36.77         30.06         8.05 o                         
  -2   7   4         14.91         12.25         3.70 o                         
  -1   7   4        219.01        223.32         8.85 o                         
   0   7   4        121.83        109.61         6.03 o                         
   1   7   4         91.20         93.60         5.32 o                         
   2   7   4         81.06         86.73         5.27 o                         
   3   7   4        177.95        192.09         9.46 o                         
   4   7   4        101.25         92.61         7.87 o                         
   5   7   4        224.77        248.80        12.04 o                         
  -8   8   4          0.90          1.58         5.10 o                         
  -7   8   4          0.45         -3.73         3.73 o                         
  -6   8   4         77.32         86.25         6.16 o                         
  -5   8   4         46.07         43.58         4.63 o                         
  -4   8   4         52.08         45.56         6.19 o                         
  -3   8   4        139.06        137.17         8.11 o                         
  -2   8   4        213.87        231.33        11.66 o                         
  -1   8   4         50.06         53.38         5.67 o                         
   0   8   4        117.99        129.84         7.91 o                         
   1   8   4        327.49        337.50         9.11 o                         
   2   8   4        228.43        248.43        12.68 o                         
   3   8   4         51.59         57.32         6.73 o                         
   4   8   4         70.63         69.11         7.76 o                         
  -8   9   4        158.68        178.90        11.44 o                         
  -7   9   4         38.75         37.60         5.32 o                         
  -6   9   4         29.49         27.84         6.26 o                         
  -5   9   4         47.71         38.65         6.14 o                         
  -4   9   4        412.80        430.94        13.89 o                         
  -3   9   4        533.04        539.48        15.04 o                         
  -2   9   4         59.05         61.50         6.61 o                         
  -1   9   4          5.34          3.15         4.20 o                         
   0   9   4         14.22         10.92         4.41 o                         
   1   9   4         49.25         50.89         6.34 o                         
   2   9   4         40.86         51.29         6.42 o                         
   3   9   4          3.19         -1.86         7.84 o                         
  -7  10   4         49.69         49.66         7.78 o                         
  -6  10   4          0.55         -4.16         5.61 o                         
  -5  10   4          4.61          4.32         9.70 o                         
  -4  10   4        165.13        152.54         9.99 o                         
  -3  10   4         97.52         98.14         9.60 o                         
  -2  10   4         34.41         48.82         6.69 o                         
  -1  10   4         85.16         80.66         7.28 o                         
   0  10   4        201.16        208.91        16.72 o                         
   1  10   4         56.52         60.90        10.94 o                         
  -5  11   4         86.04         86.99         9.05 o                         
  -4  11   4          1.72         11.22         6.25 o                         
  -3  11   4        137.32        148.01        15.69 o                         
  -2  11   4          7.04         16.51         8.67 o                         
  -1  11   4          0.21         -4.13         7.64 o                         
   0  11   4         35.60         21.88         8.88 o                         
   0 -13   5         10.71         17.24         6.57 o                         
   1 -13   5         11.79         10.27         5.70 o                         
   2 -13   5          0.15         -4.96         4.96 o                         
   3 -13   5         65.58         54.53         6.39 o                         
   4 -13   5         91.70         77.25         6.98 o                         
  -2 -12   5          0.61          4.54         7.84 o                         
  -1 -12   5         19.48         17.74         5.98 o                         
   0 -12   5         92.13         92.70         8.45 o                         
   1 -12   5         27.40         27.10         6.05 o                         
   2 -12   5         27.82         13.80         7.74 o                         
   3 -12   5        506.54        496.59        12.41 o                         
   4 -12   5        129.84        132.98         8.09 o                         
   5 -12   5          0.13         -1.65         4.25 o                         
   6 -12   5         22.25         21.36         5.84 o                         
  -3 -11   5         15.15         23.01         6.55 o                         
  -2 -11   5         83.11         93.01         6.55 o                         
  -1 -11   5         24.02         16.94         4.12 o                         
   0 -11   5          0.91          1.40         4.23 o                         
   1 -11   5         80.76         71.08         6.78 o                         
   2 -11   5        190.05        187.48         7.80 o                         
   3 -11   5        315.77        306.03         9.90 o                         
   4 -11   5         19.07         21.13         4.68 o                         
   5 -11   5         64.40         64.30         6.26 o                         
   6 -11   5          5.15          5.48         4.31 o                         
   7 -11   5        156.40        139.61         8.33 o                         
  -5 -10   5          6.63          0.41         8.67 o                         
  -4 -10   5         20.36         35.56         6.90 o                         
  -3 -10   5         17.49         10.43         5.30 o                         
  -2 -10   5         57.94         55.76         5.26 o                         
  -1 -10   5        138.72        146.43         7.57 o                         
   0 -10   5         42.54         53.23         4.79 o                         
   1 -10   5        528.46        498.27        13.50 o                         
   2 -10   5        582.39        579.07        11.78 o                         
   3 -10   5          8.60         11.26         3.67 o                         
   4 -10   5         18.42         16.26         4.09 o                         
   5 -10   5         73.17         57.64         5.24 o                         
   6 -10   5         10.98          7.10         4.23 o                         
   7 -10   5         28.10         22.82         4.85 o                         
   8 -10   5         28.25         51.40        11.15 o                         
  -6  -9   5          2.49         12.59        10.12 o                         
  -5  -9   5         86.45         91.91        21.26 o                         
  -4  -9   5         25.19         33.10         6.81 o                         
  -3  -9   5         74.21         84.71         8.15 o                         
  -2  -9   5        113.08        109.51         6.04 o                         
  -1  -9   5         72.77         75.99         6.91 o                         
   0  -9   5       1051.46       1019.36        25.65 o                         
   1  -9   5        457.97        439.33        13.68 o                         
   2  -9   5        437.11        404.65        16.10 o                         
   3  -9   5        255.57        245.98         7.71 o                         
   4  -9   5        106.44        110.14         5.91 o                         
   5  -9   5        316.47        311.58         9.13 o                         
   6  -9   5         77.26         78.35         5.80 o                         
   7  -9   5         47.73         61.23         7.37 o                         
   8  -9   5         45.07         48.29         7.36 o                         
  -6  -8   5          4.76         14.61         8.05 o                         
  -5  -8   5         11.83         13.35         6.50 o                         
  -4  -8   5         13.68         14.75         5.02 o                         
  -3  -8   5          7.95          9.53         4.23 o                         
  -2  -8   5        218.03        211.99        11.72 o                         
  -1  -8   5        496.15        487.23         9.91 o                         
   0  -8   5        891.79        896.20        14.47 o                         
   1  -8   5        133.92        133.08         4.56 o                         
   2  -8   5        276.75        281.66         6.07 o                         
   3  -8   5        185.35        192.22         6.35 o                         
   4  -8   5        110.00        107.86         5.55 o                         
   5  -8   5          5.47          4.76         3.21 o                         
   6  -8   5         24.11         35.81         4.60 o                         
   7  -8   5          0.00          4.63         4.64 o                         
   8  -8   5          4.71          1.03         7.64 o                         
  -7  -7   5          7.83          6.69         6.72 o                         
  -6  -7   5        120.86        142.80        10.87 o                         
  -5  -7   5        212.00        237.10        11.86 o                         
  -4  -7   5        220.24        224.94        10.50 o                         
  -3  -7   5        872.58        880.09        14.21 o                         
  -2  -7   5       1713.51       1704.82        21.54 o                         
  -1  -7   5         15.35         12.51         2.75 o                         
   0  -7   5         82.20         75.75         4.18 o                         
   1  -7   5         18.95         17.29         2.25 o                         
   2  -7   5         14.03         12.57         2.18 o                         
   3  -7   5        599.49        611.00        10.13 o                         
   4  -7   5        221.44        210.25         6.36 o                         
   5  -7   5        264.99        251.11         7.19 o                         
   6  -7   5        101.46        101.83         7.99 o                         
   7  -7   5         35.30         39.80         5.46 o                         
   8  -7   5        272.31        267.71        22.09 o                         
   9  -7   5         66.66         74.45         8.01 o                         
  -8  -6   5        140.29        175.01        17.75 o                         
  -7  -6   5        143.15        130.66        10.92 o                         
  -6  -6   5          4.83          5.78         5.49 o                         
  -5  -6   5         40.05         41.38         6.34 o                         
  -4  -6   5         58.59         49.79         5.62 o                         
  -3  -6   5        752.44        760.51        12.56 o                         
  -2  -6   5        140.92        144.92         6.47 o                         
  -1  -6   5        742.74        742.86        11.54 o                         
   0  -6   5        128.61        137.50         9.93 o                         
   1  -6   5        311.31        296.31         5.62 o                         
   2  -6   5       1261.24       1272.23        13.81 o                         
   3  -6   5         38.19         41.67         2.81 o                         
   4  -6   5        371.14        359.47         5.11 o                         
   5  -6   5         42.93         46.61         2.86 o                         
   6  -6   5        324.39        336.57         7.04 o                         
   7  -6   5         81.20         87.38         5.51 o                         
   8  -6   5         21.54         17.10         4.16 o                         
   9  -6   5         16.48         12.26         4.94 o                         
  -8  -5   5         74.23         83.63        16.72 o                         
  -7  -5   5        355.28        339.23        14.31 o                         
  -6  -5   5        262.00        243.08        10.84 o                         
  -5  -5   5        375.70        350.72        18.17 o                         
  -4  -5   5       3810.14       3734.20        40.06 o                         
  -3  -5   5        284.05        285.87         7.31 o                         
  -2  -5   5       1278.39       1309.01        21.99 o                         
  -1  -5   5         26.14         24.51         2.57 o                         
   0  -5   5          4.20          2.41         1.66 o                         
   1  -5   5         63.29         83.42         2.22 o                         
   2  -5   5        264.10        279.11         4.46 o                         
   3  -5   5        139.79        147.93         4.51 o                         
   4  -5   5        330.17        336.23         4.44 o                         
   5  -5   5        238.73        240.05         4.84 o                         
   6  -5   5        132.07        130.13         6.73 o                         
   7  -5   5        645.91        633.61        13.59 o                         
   8  -5   5        202.46        212.16         8.44 o                         
   9  -5   5         49.77         47.63         5.80 o                         
  -8  -4   5         17.79         13.10         6.58 o                         
  -7  -4   5        148.66        155.37        14.76 o                         
  -6  -4   5       1103.04       1120.89        22.04 o                         
  -5  -4   5        308.36        318.79        16.82 o                         
  -4  -4   5         29.18         28.51         2.98 o                         
  -3  -4   5        198.49        200.41         3.99 o                         
  -2  -4   5         40.97         34.13         1.97 o                         
  -1  -4   5        707.85        756.44        16.19 o                         
   0  -4   5        494.83        512.74         8.28 o                         
   1  -4   5        299.16        269.86         3.88 o                         
   2  -4   5       2221.11       2162.09        15.94 o                         
   3  -4   5        945.01        932.09         8.47 o                         
   4  -4   5        559.67        554.70         6.29 o                         
   5  -4   5        604.01        620.76         6.56 o                         
   6  -4   5        206.43        211.60         7.00 o                         
   7  -4   5         62.95         71.37         5.46 o                         
   8  -4   5          0.32          1.09         3.60 o                         
   9  -4   5         37.79         27.64         6.79 o                         
  -9  -3   5         75.03         91.87         9.26 o                         
  -8  -3   5        124.10        118.57        13.42 o                         
  -7  -3   5        749.64        759.24        14.30 o                         
  -6  -3   5       3007.62       2899.25        33.08 o                         
  -5  -3   5        161.61        161.17         5.83 o                         
  -4  -3   5        629.90        651.97         7.74 o                         
  -3  -3   5        493.98        463.45         6.05 o                         
  -2  -3   5       2267.46       2319.89        18.98 o                         
  -1  -3   5        226.11        358.36         4.56 o                         
   0  -3   5         64.46         49.33         1.80 o                         
   1  -3   5         18.60         25.31         1.35 o                         
   2  -3   5        131.24        128.90         2.54 o                         
   3  -3   5          0.62          0.36         1.01 o                         
   4  -3   5         48.65         48.98         2.01 o                         
   5  -3   5        550.40        549.55         7.24 o                         
   6  -3   5        779.40        764.66        10.66 o                         
   7  -3   5        150.52        161.52         5.61 o                         
   8  -3   5        262.74        271.44        21.57 o                         
   9  -3   5        135.02        133.37        10.14 o                         
  -9  -2   5        542.44        537.48        13.74 o                         
  -8  -2   5        474.01        484.52        12.10 o                         
  -7  -2   5         62.66         65.88        10.81 o                         
  -6  -2   5         11.46         10.30         3.13 o                         
  -5  -2   5        392.00        372.89         8.27 o                         
  -4  -2   5        321.58        337.75         5.18 o                         
  -3  -2   5       1288.37       1363.51        17.65 o                         
  -2  -2   5        932.30        935.76         9.21 o                         
  -1  -2   5        525.59        506.02         5.69 o                         
   0  -2   5       1616.41       1610.43        13.51 o                         
   1  -2   5         44.97         37.46         1.52 o                         
   2  -2   5       2682.09       2693.28        19.29 o                         
   3  -2   5       3744.07       3831.06        24.79 o                         
   4  -2   5       1722.49       1693.03        13.75 o                         
   5  -2   5          6.16          8.91         1.78 o                         
   6  -2   5        481.57        489.38         8.38 o                         
   7  -2   5         97.70        111.04         6.36 o                         
   8  -2   5          1.13          5.01         3.87 o                         
   9  -2   5        134.75        118.56        10.32 o                         
  -9  -1   5        158.78        123.99         9.60 o                         
  -8  -1   5        247.43        225.72         8.53 o                         
  -7  -1   5          2.65          2.52         3.29 o                         
  -6  -1   5       1963.35       1898.52        23.70 o                         
  -5  -1   5        148.05        155.87         8.40 o                         
  -4  -1   5       1542.36       1527.00        15.82 o                         
  -3  -1   5         32.75         15.93         1.75 o                         
  -2  -1   5        465.84        433.51         5.49 o                         
  -1  -1   5       2245.32       2236.52        18.03 o                         
   0  -1   5        224.19        202.12         3.26 o                         
   1  -1   5       3468.22       3705.52        28.07 o                         
   2  -1   5        332.84        402.65         4.46 o                         
   3  -1   5        616.59        629.14         5.88 o                         
   4  -1   5         11.77         17.86         2.32 o                         
   5  -1   5         59.16         59.27         3.64 o                         
   6  -1   5        195.60        185.97         6.79 o                         
   7  -1   5        480.89        498.51        11.20 o                         
   8  -1   5        158.96        157.39         7.86 o                         
   9  -1   5         10.53          3.81         6.19 o                         
  -9   0   5        174.25        171.12        10.94 o                         
  -8   0   5        392.54        376.36        12.90 o                         
  -7   0   5        293.19        297.35        13.69 o                         
  -6   0   5        138.85        142.36         6.93 o                         
  -5   0   5         19.55         15.09         2.26 o                         
  -4   0   5          7.93          6.02         2.06 o                         
  -3   0   5        431.93        488.82         6.99 o                         
  -2   0   5       1607.49       1663.83        16.04 o                         
  -1   0   5       1158.04       1170.14        11.87 o                         
   0   0   5       2051.88       2146.45        19.26 o                         
   1   0   5       2838.68       2936.77        26.58 o                         
   2   0   5       1157.36       1162.93         9.40 o                         
   3   0   5        971.31        923.75         9.28 o                         
   4   0   5       1774.52       1747.77        20.89 o                         
   5   0   5        563.00        549.76        12.63 o                         
   6   0   5         19.68         18.47         6.81 o                         
   7   0   5        107.80        115.43         7.53 o                         
   8   0   5        132.14        139.04         9.32 o                         
 -10   1   5         69.01         52.46         8.39 o                         
  -9   1   5          3.45          2.93         8.67 o                         
  -8   1   5          5.22         11.60         5.00 o                         
  -7   1   5        169.02        175.98         8.83 o                         
  -6   1   5         13.69         16.37         3.06 o                         
  -5   1   5        715.26        703.20         9.70 o                         
  -4   1   5       1051.56       1036.25        12.04 o                         
  -3   1   5       1280.28       1220.92        13.14 o                         
  -2   1   5       2288.28       2300.49        28.85 o                         
  -1   1   5       1118.97       1155.23        21.87 o                         
   0   1   5        687.23        624.56         7.30 o                         
   1   1   5        117.32        103.67         3.26 o                         
   2   1   5        259.88        263.94         6.12 o                         
   3   1   5         97.89        103.34         4.52 o                         
   4   1   5       1473.52       1447.46        22.92 o                         
   5   1   5         97.60         92.53         6.64 o                         
   6   1   5         70.56         66.94         8.57 o                         
   7   1   5          4.68          5.38         3.82 o                         
   8   1   5        325.12        372.25        11.72 o                         
 -10   2   5         32.68         28.73         7.15 o                         
  -9   2   5         15.40         23.11         6.49 o                         
  -8   2   5        535.02        528.20        21.37 o                         
  -7   2   5        205.39        218.08         9.60 o                         
  -6   2   5         95.85         91.30         6.42 o                         
  -5   2   5        183.77        183.07         5.04 o                         
  -4   2   5        174.73        191.30         4.83 o                         
  -3   2   5        195.32        211.01         4.57 o                         
  -2   2   5        384.49        389.35         5.99 o                         
  -1   2   5       2125.39       2280.66        20.71 o                         
   0   2   5        830.30        783.28         9.51 o                         
   1   2   5       2606.13       2540.76        23.69 o                         
   2   2   5        513.46        499.69         8.93 o                         
   3   2   5        995.61        965.55        13.86 o                         
   4   2   5        114.72        114.14         8.98 o                         
   5   2   5         25.21         27.54         5.02 o                         
   6   2   5        423.77        434.49        13.26 o                         
   7   2   5         21.98         32.45         6.49 o                         
   8   2   5         16.78         23.01         9.27 o                         
 -10   3   5         56.00         56.40         8.17 o                         
  -9   3   5         18.37         17.71         5.96 o                         
  -8   3   5         23.39         19.71         5.69 o                         
  -7   3   5         58.70         64.03         8.15 o                         
  -6   3   5        154.47        142.18         5.94 o                         
  -5   3   5        247.19        244.48         7.27 o                         
  -4   3   5        828.25        796.22        10.27 o                         
  -3   3   5       3099.78       3187.17        28.68 o                         
  -2   3   5       1524.81       1500.62        15.14 o                         
  -1   3   5        377.70        351.45         5.87 o                         
   0   3   5        523.89        497.87         7.33 o                         
   1   3   5        722.88        690.85         9.27 o                         
   2   3   5        203.77        206.09         6.12 o                         
   3   3   5          5.07          4.83         2.51 o                         
   4   3   5          0.91          1.58         3.47 o                         
   5   3   5          5.66          3.30         4.38 o                         
   6   3   5        168.46        159.66        20.75 o                         
   7   3   5         12.03          8.65         5.98 o                         
  -9   4   5          2.74          4.92         9.19 o                         
  -8   4   5         95.49         98.92         8.54 o                         
  -7   4   5        547.03        534.47        14.52 o                         
  -6   4   5        184.00        199.05         8.14 o                         
  -5   4   5        446.44        419.05         9.28 o                         
  -4   4   5         51.10         48.33         5.11 o                         
  -3   4   5        129.09        144.37         4.12 o                         
  -2   4   5          5.76          8.82         1.50 o                         
  -1   4   5        577.63        544.87         9.95 o                         
   0   4   5        203.57        187.93         7.96 o                         
   1   4   5        459.82        429.81        11.29 o                         
   2   4   5        490.61        473.27        16.66 o                         
   3   4   5         16.74         18.81         3.46 o                         
   4   4   5        267.23        267.29        10.34 o                         
   5   4   5         97.49         89.88        15.17 o                         
   6   4   5        396.78        417.26        32.51 o                         
   7   4   5        141.78        151.37        17.44 o                         
  -9   5   5         77.00         80.84         8.74 o                         
  -8   5   5         31.93         36.87         6.23 o                         
  -7   5   5         55.49         52.26         6.35 o                         
  -6   5   5          8.64         10.90         3.56 o                         
  -5   5   5        255.68        231.82         7.33 o                         
  -4   5   5        746.29        735.09        12.34 o                         
  -3   5   5        446.82        422.03         8.61 o                         
  -2   5   5       1184.46       1132.99        12.99 o                         
  -1   5   5       1107.28       1097.68        15.11 o                         
   0   5   5        397.91        398.55        10.69 o                         
   1   5   5        129.23        141.74        14.00 o                         
   2   5   5        207.07        206.13         6.83 o                         
   3   5   5        219.17        212.54         9.05 o                         
   4   5   5         32.23         34.87         5.55 o                         
   5   5   5         24.00         35.62         6.23 o                         
   6   5   5         37.32         23.34         6.61 o                         
  -9   6   5          4.39          9.70         5.98 o                         
  -8   6   5         97.99         90.86         8.52 o                         
  -7   6   5        320.01        305.72         9.53 o                         
  -6   6   5        147.57        141.62         6.96 o                         
  -5   6   5         15.53         16.26         3.48 o                         
  -4   6   5          4.16          5.15         2.85 o                         
  -3   6   5        447.77        450.32        12.46 o                         
  -2   6   5         64.99         62.84         5.55 o                         
  -1   6   5          0.24         -0.37         2.41 o                         
   0   6   5          1.79         -2.05         2.56 o                         
   1   6   5         50.06         42.04         3.97 o                         
   2   6   5        404.84        408.49         9.65 o                         
   3   6   5        272.86        261.25        11.25 o                         
   4   6   5        366.84        359.53        12.74 o                         
   5   6   5        187.85        204.32        11.59 o                         
  -9   7   5         37.10         42.94        11.56 o                         
  -8   7   5         18.47         13.10         5.82 o                         
  -7   7   5        217.10        213.66         8.89 o                         
  -6   7   5          9.09          6.02         3.89 o                         
  -5   7   5         64.22         67.10         7.07 o                         
  -4   7   5         20.96         20.19         5.03 o                         
  -3   7   5       1037.98       1024.12        21.06 o                         
  -2   7   5        321.34        297.36        10.61 o                         
  -1   7   5         72.84         79.91        16.10 o                         
   0   7   5        336.49        352.10        11.26 o                         
   1   7   5        366.81        354.88        15.86 o                         
   2   7   5         31.95         43.13         4.70 o                         
   3   7   5         37.86         42.26         5.99 o                         
   4   7   5          1.95          5.37         5.25 o                         
   5   7   5         15.20         16.08         6.45 o                         
  -8   8   5          8.00         -0.77         5.99 o                         
  -7   8   5          7.81         12.69         4.72 o                         
  -6   8   5        164.00        194.08        11.38 o                         
  -5   8   5        122.34        127.61         9.12 o                         
  -4   8   5        185.68        183.53        19.61 o                         
  -3   8   5          1.96         -1.17         4.23 o                         
  -2   8   5        303.66        290.01        11.08 o                         
  -1   8   5        265.19        249.03        10.40 o                         
   0   8   5        135.25        145.53         9.39 o                         
   1   8   5          2.89         -0.12         3.56 o                         
   2   8   5        380.81        381.48        10.89 o                         
   3   8   5        247.25        273.02        12.14 o                         
   4   8   5        160.37        173.34        11.17 o                         
  -7   9   5          2.86         -1.23         6.19 o                         
  -6   9   5         59.23         58.07         7.61 o                         
  -5   9   5         37.43         39.66         9.70 o                         
  -4   9   5         79.64         70.57         8.14 o                         
  -3   9   5         99.50         87.56         7.82 o                         
  -2   9   5         76.19         81.56         7.63 o                         
  -1   9   5        316.42        319.98        12.22 o                         
   0   9   5         44.52         53.28         6.67 o                         
   1   9   5        105.76        119.13         8.46 o                         
   2   9   5        130.42        134.19        17.96 o                         
  -6  10   5         21.57         36.69         7.57 o                         
  -5  10   5         57.06         59.55         8.35 o                         
  -4  10   5        266.53        266.12        13.13 o                         
  -3  10   5        242.42        262.68        24.57 o                         
  -2  10   5         18.39         17.96         7.12 o                         
  -1  10   5          5.90          4.71         5.08 o                         
   0  10   5          2.77          3.63         8.77 o                         
   1  10   5         40.50         45.02         7.44 o                         
  -3  11   5          4.81          5.70         5.65 o                         
  -2  11   5         65.34         57.91         8.37 o                         
   1 -13   6         14.89         27.55         6.70 o                         
   2 -13   6          0.59          5.26         5.55 o                         
   3 -13   6        199.92        184.40        13.51 o                         
  -2 -12   6         14.48         22.19         6.86 o                         
  -1 -12   6          0.48         -2.11         5.37 o                         
   0 -12   6          4.63         -0.34         4.89 o                         
   1 -12   6         16.69         16.50         5.62 o                         
   2 -12   6        237.63        200.89        10.73 o                         
   3 -12   6         17.84         31.55         8.94 o                         
   4 -12   6        102.22        112.17         7.70 o                         
   5 -12   6          3.98          5.87         4.65 o                         
  -3 -11   6        125.55        131.46        10.28 o                         
  -2 -11   6          5.03          2.51         3.93 o                         
  -1 -11   6        247.22        244.73         8.95 o                         
   0 -11   6         10.33         16.67         5.31 o                         
   1 -11   6        253.39        238.25        12.08 o                         
   2 -11   6         27.81         33.23         4.91 o                         
   3 -11   6          1.09         -0.76         3.83 o                         
   4 -11   6         17.55         24.15         4.64 o                         
   5 -11   6          2.70          6.12         4.69 o                         
   6 -11   6         13.64          5.98         4.51 o                         
  -4 -10   6        132.30        136.44        10.95 o                         
  -3 -10   6         11.66         17.23         9.50 o                         
  -2 -10   6         36.41         37.24         7.71 o                         
  -1 -10   6         15.32         17.70         4.08 o                         
   0 -10   6         32.10         31.09         4.20 o                         
   1 -10   6        406.79        387.76        12.39 o                         
   2 -10   6         89.29         86.24         5.67 o                         
   3 -10   6          2.22          1.15         3.26 o                         
   4 -10   6         96.13         91.93         6.35 o                         
   5 -10   6          1.98         10.92         4.05 o                         
   6 -10   6         28.56         25.99         9.48 o                         
   7 -10   6          0.81         -2.06         5.55 o                         
  -5  -9   6         22.18         23.40         6.97 o                         
  -4  -9   6         63.46         69.37         7.81 o                         
  -3  -9   6        101.43        136.58        30.45 o                         
  -2  -9   6         78.02         93.09         5.90 o                         
  -1  -9   6        699.51        665.72        12.68 o                         
   0  -9   6        301.79        296.74        10.98 o                         
   1  -9   6        151.10        144.89         6.11 o                         
   2  -9   6         30.45         31.88         3.73 o                         
   3  -9   6        122.61        119.57         6.07 o                         
   4  -9   6         38.03         43.55         4.52 o                         
   5  -9   6         11.67         12.62         3.74 o                         
   6  -9   6         11.31         10.23         4.06 o                         
   7  -9   6          4.08          5.13         5.00 o                         
   8  -9   6          0.56          0.10         5.40 o                         
  -6  -8   6        350.72        404.72        25.91 o                         
  -5  -8   6        285.35        317.90        14.50 o                         
  -4  -8   6          3.92         13.94         5.75 o                         
  -3  -8   6        260.87        274.57         8.63 o                         
  -2  -8   6         80.64         87.88         5.41 o                         
  -1  -8   6        211.61        210.13         9.19 o                         
   0  -8   6          2.23          1.17         2.52 o                         
   1  -8   6        148.45        146.73         5.75 o                         
   2  -8   6          2.98          2.41         2.43 o                         
   3  -8   6         98.75         87.71         6.56 o                         
   4  -8   6          2.08          5.17         3.89 o                         
   5  -8   6          9.02         14.47         3.48 o                         
   6  -8   6        135.59        141.99         6.90 o                         
   7  -8   6         13.96         15.98         6.50 o                         
   8  -8   6         97.48        101.14         8.45 o                         
  -7  -7   6         11.27          3.42         7.74 o                         
  -6  -7   6         12.84         22.51         7.02 o                         
  -5  -7   6          6.24          3.35         6.71 o                         
  -4  -7   6         12.21         12.92         4.74 o                         
  -3  -7   6       1022.92       1010.44        15.86 o                         
  -2  -7   6        924.90        916.84        14.49 o                         
  -1  -7   6        207.91        195.55         6.37 o                         
   0  -7   6       1547.16       1496.29        19.41 o                         
   1  -7   6         12.66         12.70         2.37 o                         
   2  -7   6        247.17        229.59         5.51 o                         
   3  -7   6         43.45         44.51         3.11 o                         
   4  -7   6         69.93         76.70         4.64 o                         
   5  -7   6         18.01         21.28         3.58 o                         
   6  -7   6          4.94          2.70         2.66 o                         
   7  -7   6          1.90         -0.23         3.39 o                         
   8  -7   6          0.31         -0.68         4.01 o                         
  -7  -6   6         35.72         37.65        13.83 o                         
  -6  -6   6        157.01        170.72        16.31 o                         
  -5  -6   6       1034.99       1062.98        22.61 o                         
  -4  -6   6        235.32        232.44        10.14 o                         
  -3  -6   6          7.68          5.08         4.35 o                         
  -2  -6   6         13.15         10.85         2.71 o                         
  -1  -6   6        792.08        816.00        12.64 o                         
   0  -6   6          0.50          1.27         2.52 o                         
   1  -6   6         28.15         26.17         2.77 o                         
   2  -6   6         61.99         55.92         3.08 o                         
   3  -6   6         50.45         51.14         2.60 o                         
   4  -6   6        200.34        187.89         4.43 o                         
   5  -6   6        216.43        217.11         5.07 o                         
   6  -6   6        105.80        100.05         4.21 o                         
   7  -6   6        289.28        286.63         8.57 o                         
   8  -6   6         69.91         77.86         8.90 o                         
   9  -6   6          4.19         -3.30         8.05 o                         
  -8  -5   6        252.32        269.14        14.43 o                         
  -7  -5   6         70.76         80.90         8.68 o                         
  -6  -5   6         69.82         77.10         7.78 o                         
  -5  -5   6       1166.09       1140.76        22.76 o                         
  -4  -5   6         32.68         27.10         3.37 o                         
  -3  -5   6         34.80         29.29         3.49 o                         
  -2  -5   6       1250.66       1325.45        21.61 o                         
  -1  -5   6        643.94        620.77        10.30 o                         
   0  -5   6       1714.33       1667.97        19.96 o                         
   1  -5   6         84.97         61.17         2.99 o                         
   2  -5   6        190.12        183.97         3.76 o                         
   3  -5   6         44.73         46.06         2.14 o                         
   4  -5   6        439.92        448.07         5.41 o                         
   5  -5   6        362.99        363.64         4.81 o                         
   6  -5   6        125.43        110.39         7.02 o                         
   7  -5   6          4.40          0.70         3.20 o                         
   8  -5   6          0.36         -3.39         3.39 o                         
   9  -5   6          2.21         -1.32         5.75 o                         
  -8  -4   6         30.63         13.18         8.57 o                         
  -7  -4   6        375.39        342.71        13.26 o                         
  -6  -4   6          9.37          5.09         5.00 o                         
  -5  -4   6        810.09        806.80        17.66 o                         
  -4  -4   6        692.19        664.37         9.58 o                         
  -3  -4   6       1145.74       1161.41        13.60 o                         
  -2  -4   6       1274.08       1163.37        13.27 o                         
  -1  -4   6         98.22         97.69         2.47 o                         
   0  -4   6        350.16        346.93         4.67 o                         
   1  -4   6          2.50          3.54         1.06 o                         
   2  -4   6         16.13         23.06         1.61 o                         
   3  -4   6        214.98        221.91         3.85 o                         
   4  -4   6       1381.66       1365.76        10.39 o                         
   5  -4   6        422.93        420.52         5.15 o                         
   6  -4   6        111.82        121.58         4.88 o                         
   7  -4   6         34.20         36.59         4.22 o                         
   8  -4   6         93.54        111.70         9.08 o                         
   9  -4   6        130.77        151.04        10.73 o                         
  -9  -3   6          6.94          1.26         6.34 o                         
  -8  -3   6        236.77        237.07        12.11 o                         
  -7  -3   6         35.30         44.69         6.67 o                         
  -6  -3   6        154.04        163.30         7.40 o                         
  -5  -3   6         23.45         20.10         3.16 o                         
  -4  -3   6        239.59        250.11         4.83 o                         
  -3  -3   6          4.91          4.68         1.54 o                         
  -2  -3   6         76.26         53.94         2.28 o                         
  -1  -3   6         80.02         66.92         2.58 o                         
   0  -3   6       1542.69       1516.68        13.36 o                         
   1  -3   6       1975.48       1999.28        16.79 o                         
   2  -3   6        694.77        689.93         6.93 o                         
   3  -3   6       1032.59       1029.58         9.39 o                         
   4  -3   6         38.69         36.62         1.96 o                         
   5  -3   6         64.50         63.33         4.05 o                         
   6  -3   6        252.10        254.96        10.37 o                         
   7  -3   6          9.97          6.68         3.57 o                         
   8  -3   6         18.67          6.68         5.35 o                         
   9  -3   6          3.70          1.68         5.76 o                         
  -9  -2   6         29.12         21.68         6.97 o                         
  -8  -2   6         90.51         90.19         6.62 o                         
  -7  -2   6          3.17          2.17         4.21 o                         
  -6  -2   6        973.63        958.16        15.25 o                         
  -5  -2   6        168.50        166.11         6.10 o                         
  -4  -2   6       1752.90       1707.22        15.76 o                         
  -3  -2   6       2024.93       1989.38        17.47 o                         
  -2  -2   6       1304.28       1236.72        11.76 o                         
  -1  -2   6       1633.37       1664.46        14.43 o                         
   0  -2   6          4.91          1.83         1.07 o                         
   1  -2   6         53.79         67.16         3.05 o                         
   2  -2   6        130.43        136.37         2.75 o                         
   3  -2   6        286.96        292.20         3.94 o                         
   4  -2   6          4.78          2.53         1.49 o                         
   5  -2   6       1996.04       1938.70        28.54 o                         
   6  -2   6         40.91         44.24         6.21 o                         
   7  -2   6        143.69        146.29         7.34 o                         
   8  -2   6          9.35         10.35         4.40 o                         
  -9  -1   6          3.56          8.15         5.69 o                         
  -8  -1   6          3.68          3.77         3.74 o                         
  -7  -1   6        193.73        222.84         8.01 o                         
  -6  -1   6        570.84        552.41        11.09 o                         
  -5  -1   6        139.99        141.49         5.21 o                         
  -4  -1   6         22.54         23.82         2.47 o                         
  -3  -1   6         70.56         76.51         3.18 o                         
  -2  -1   6         78.40         72.61         2.60 o                         
  -1  -1   6        591.98        587.30         8.07 o                         
   0  -1   6       2411.08       2510.36        20.26 o                         
   1  -1   6        944.08        878.76         8.84 o                         
   2  -1   6       3126.64       3095.89        22.11 o                         
   3  -1   6        403.28        384.64         5.23 o                         
   4  -1   6        887.66        876.13        11.30 o                         
   5  -1   6         27.17         37.83         4.96 o                         
   6  -1   6         80.76         80.23         6.42 o                         
   7  -1   6        114.05        115.20         7.35 o                         
   8  -1   6         48.22         57.32         5.90 o                         
  -9   0   6          2.65          6.61        11.15 o                         
  -8   0   6          1.48          2.61         5.47 o                         
  -7   0   6        217.92        206.95         7.37 o                         
  -6   0   6        493.14        473.64        12.00 o                         
  -5   0   6        187.17        183.79         5.32 o                         
  -4   0   6       1288.70       1282.47        14.42 o                         
  -3   0   6        532.30        513.55         7.61 o                         
  -2   0   6       2234.42       2333.71        21.75 o                         
  -1   0   6       2294.45       2192.08        20.37 o                         
   0   0   6         19.80         21.01         1.66 o                         
   1   0   6         12.53         12.97         2.21 o                         
   2   0   6         15.01         16.93         2.18 o                         
   3   0   6         83.76         76.22         4.17 o                         
   4   0   6         28.20         32.51         3.44 o                         
   5   0   6        409.19        420.93        11.82 o                         
   6   0   6        124.49        129.13         8.47 o                         
   7   0   6        263.11        266.04         9.65 o                         
   8   0   6         16.11         18.08         5.18 o                         
  -9   1   6         37.04         43.18        10.94 o                         
  -8   1   6        110.53        139.04         9.41 o                         
  -7   1   6        402.47        418.83        12.98 o                         
  -6   1   6        351.11        354.93        12.47 o                         
  -5   1   6        970.56       1022.59        13.56 o                         
  -4   1   6         30.89         34.44         2.77 o                         
  -3   1   6          3.43          2.17         1.76 o                         
  -2   1   6        185.07        177.44         4.31 o                         
  -1   1   6       1022.96       1038.77        11.43 o                         
   0   1   6       1081.88       1042.99        13.77 o                         
   1   1   6       1203.54       1153.85        16.89 o                         
   2   1   6       1478.00       1410.31        15.47 o                         
   3   1   6       1023.84       1008.88        14.54 o                         
   4   1   6       1965.03       1960.76        29.48 o                         
   5   1   6         57.21         69.43         6.27 o                         
   6   1   6        260.36        262.58        11.66 o                         
   7   1   6        105.11         93.81         8.54 o                         
   8   1   6         12.77         12.78         5.02 o                         
  -9   2   6          4.15          6.81         5.55 o                         
  -8   2   6          1.28         -4.93         4.94 o                         
  -7   2   6          4.79          5.44         4.29 o                         
  -6   2   6        364.89        372.78         9.07 o                         
  -5   2   6        418.99        437.86         8.13 o                         
  -4   2   6        194.63        194.68         5.02 o                         
  -3   2   6       1566.20       1549.08        16.28 o                         
  -2   2   6       1132.29       1106.85        12.38 o                         
  -1   2   6        830.90        773.10        11.52 o                         
   0   2   6       1107.79       1057.95        12.48 o                         
   1   2   6        106.50        103.75         3.86 o                         
   2   2   6        125.75        126.09         4.80 o                         
   3   2   6         39.58         43.66         3.80 o                         
   4   2   6          2.51         -1.26         3.49 o                         
   5   2   6         31.71         36.18         6.09 o                         
   6   2   6        189.15        209.70        10.61 o                         
   7   2   6         60.66         59.52        12.08 o                         
  -9   3   6        123.87        127.95         9.91 o                         
  -8   3   6        131.48        125.53         9.05 o                         
  -7   3   6        177.30        193.09        10.00 o                         
  -6   3   6        419.95        423.76        10.47 o                         
  -5   3   6        205.28        214.03         7.02 o                         
  -4   3   6        206.31        225.81         6.88 o                         
  -3   3   6         55.66         57.33         4.02 o                         
  -2   3   6         46.86         53.59         3.60 o                         
  -1   3   6        298.94        272.13         5.56 o                         
   0   3   6       1042.98       1023.54        12.34 o                         
   1   3   6        648.61        615.36         9.33 o                         
   2   3   6       1290.70       1257.68        17.28 o                         
   3   3   6        927.56        907.37        17.68 o                         
   4   3   6       1127.60       1119.40        21.01 o                         
   5   3   6        540.04        525.58        15.38 o                         
   6   3   6         59.69         51.38         7.37 o                         
   7   3   6         21.26         22.59         6.79 o                         
  -9   4   6         29.70         19.47         6.40 o                         
  -8   4   6          0.32          0.93         8.15 o                         
  -7   4   6         66.75         59.27         9.29 o                         
  -6   4   6        526.63        493.99        10.88 o                         
  -5   4   6        133.09        152.58         7.15 o                         
  -4   4   6        433.72        433.25        11.27 o                         
  -3   4   6        102.78         89.02         6.47 o                         
  -2   4   6       1280.00       1288.42        15.58 o                         
  -1   4   6       1170.96       1116.29        18.59 o                         
   0   4   6        935.78        933.87        12.01 o                         
   1   4   6        129.29        126.36         5.99 o                         
   2   4   6        721.53        709.08        15.17 o                         
   3   4   6         26.44         29.16         4.03 o                         
   4   4   6          0.72         -4.08         4.08 o                         
   5   4   6         61.41         56.80         8.05 o                         
   6   4   6         79.31         77.15         8.17 o                         
  -9   5   6         52.57         35.15         7.22 o                         
  -8   5   6         86.23        105.66         9.81 o                         
  -7   5   6        245.69        237.33        10.80 o                         
  -6   5   6          6.13          3.71         3.59 o                         
  -5   5   6        192.36        193.10         7.14 o                         
  -4   5   6        234.70        234.16         9.41 o                         
  -3   5   6        211.85        222.72         9.33 o                         
  -2   5   6        141.80        144.93         7.06 o                         
  -1   5   6         97.08         91.86         8.03 o                         
   0   5   6        331.50        332.04         8.28 o                         
   1   5   6        508.42        462.88        21.74 o                         
   2   5   6        577.99        603.51        15.79 o                         
   3   5   6        553.26        549.54        21.26 o                         
   4   5   6        462.48        481.61        14.37 o                         
   5   5   6        197.53        205.34        13.93 o                         
   6   5   6         38.40         45.42         7.84 o                         
  -9   6   6          0.62          2.29         5.96 o                         
  -8   6   6          5.66          8.76         5.76 o                         
  -7   6   6          0.26         -3.71         3.71 o                         
  -6   6   6          1.57          0.41         3.79 o                         
  -5   6   6        159.80        165.01         9.29 o                         
  -4   6   6        703.04        722.32        17.19 o                         
  -3   6   6         26.50         22.80         4.91 o                         
  -2   6   6       1590.36       1599.44        27.09 o                         
  -1   6   6        132.42        145.75         7.93 o                         
   0   6   6       1603.60       1546.28        23.33 o                         
   1   6   6        418.80        461.28        22.36 o                         
   2   6   6        126.44        114.55         6.27 o                         
   3   6   6        194.34        204.01        10.42 o                         
   4   6   6        125.66        124.40        14.45 o                         
   5   6   6          0.67          3.10         6.11 o                         
  -8   7   6         30.41         31.79         6.99 o                         
  -7   7   6        259.66        264.29        10.23 o                         
  -6   7   6         28.53         34.63         6.28 o                         
  -5   7   6         74.63         87.22         7.88 o                         
  -4   7   6          1.08         -4.34         4.66 o                         
  -3   7   6        250.67        226.22        12.90 o                         
  -2   7   6          0.67          0.98         4.29 o                         
  -1   7   6         30.42         38.57         9.50 o                         
   0   7   6        256.61        249.11         8.04 o                         
   1   7   6         50.28         62.01         8.78 o                         
   2   7   6        136.08        123.35         6.74 o                         
   3   7   6        139.89        146.43        16.72 o                         
   4   7   6        234.78        236.87        19.30 o                         
  -7   8   6          5.00          0.52         5.98 o                         
  -6   8   6          9.53         13.07         6.02 o                         
  -5   8   6          2.64         -4.39         6.09 o                         
  -4   8   6        210.84        221.81        11.24 o                         
  -3   8   6        404.42        416.63        13.98 o                         
  -2   8   6        269.56        276.96        11.57 o                         
  -1   8   6        348.73        367.07        12.81 o                         
   0   8   6        293.78        272.81        11.36 o                         
   1   8   6        167.51        186.66         8.10 o                         
   2   8   6         54.28         56.13        12.80 o                         
   3   8   6         60.98         71.16         7.91 o                         
  -6   9   6        113.73         97.92        13.62 o                         
  -5   9   6         15.63         13.26         6.06 o                         
  -4   9   6          7.66          7.68         5.50 o                         
  -3   9   6         93.16         85.45        10.94 o                         
  -2   9   6         15.48         21.21         5.96 o                         
  -1   9   6         18.17         13.56         5.99 o                         
   0   9   6          8.06          7.92         5.40 o                         
   1   9   6         47.68         63.72        11.77 o                         
  -5  10   6          0.35         -4.33         6.13 o                         
  -4  10   6        126.89        126.24        10.27 o                         
  -3  10   6         26.93         45.60         7.67 o                         
  -2  10   6        241.65        264.26        12.82 o                         
  -1  10   6        107.14        102.86         9.25 o                         
   2 -13   7         49.71         45.98         7.57 o                         
  -2 -12   7         80.66         75.35        13.21 o                         
  -1 -12   7          1.85          8.28         6.50 o                         
   0 -12   7         97.21         87.28        13.62 o                         
   1 -12   7          5.45          2.78         5.23 o                         
   2 -12   7         59.14         50.91        10.53 o                         
   3 -12   7        153.21        129.12         9.42 o                         
   4 -12   7          3.63          5.83         4.39 o                         
   5 -12   7          0.97          4.39         4.65 o                         
  -3 -11   7          4.69          0.58         8.88 o                         
  -2 -11   7         12.92         17.15         4.80 o                         
  -1 -11   7         19.47         12.88         4.32 o                         
   0 -11   7         21.10          8.78         6.92 o                         
   1 -11   7         39.25         44.38         6.49 o                         
   2 -11   7         55.55         36.40         6.49 o                         
   3 -11   7          4.74          4.44         4.09 o                         
   4 -11   7         80.42         78.91        11.33 o                         
   5 -11   7          1.14          2.97         4.60 o                         
   6 -11   7         28.65         32.42         5.64 o                         
  -4 -10   7         24.46         29.00         7.37 o                         
  -3 -10   7         13.81         11.24         5.91 o                         
  -2 -10   7         87.60         99.32         6.72 o                         
  -1 -10   7        105.17        113.20         6.81 o                         
   0 -10   7         50.06         45.61         4.74 o                         
   1 -10   7         17.90         21.38         4.96 o                         
   2 -10   7         14.37         14.36         3.96 o                         
   3 -10   7         13.81         17.72         4.48 o                         
   4 -10   7         26.12         27.94         5.71 o                         
   5 -10   7          3.77          1.65         5.01 o                         
   6 -10   7          0.91         -2.81         4.21 o                         
   7 -10   7          0.88          2.77         5.25 o                         
  -5  -9   7         15.68         31.93         8.13 o                         
  -4  -9   7        224.23        213.71        12.55 o                         
  -3  -9   7         30.48         37.28         6.13 o                         
  -2  -9   7         81.72         84.96         5.87 o                         
  -1  -9   7        245.45        235.62         8.17 o                         
   0  -9   7         78.64         74.46         7.90 o                         
   1  -9   7         61.44         63.89         4.97 o                         
   2  -9   7        159.27        159.62         6.55 o                         
   3  -9   7         23.79         25.31         4.15 o                         
   4  -9   7        245.83        250.75         8.34 o                         
   5  -9   7         13.17         14.43         4.24 o                         
   6  -9   7        114.95        119.33         6.94 o                         
   7  -9   7          5.65         -1.76         4.81 o                         
  -6  -8   7          0.94         12.21        17.03 o                         
  -5  -8   7         61.64         57.65         8.26 o                         
  -4  -8   7        542.40        525.91        16.20 o                         
  -3  -8   7          2.83         10.02         3.68 o                         
  -2  -8   7         56.47         66.14         5.11 o                         
  -1  -8   7          5.65          8.80         3.25 o                         
   0  -8   7        315.66        308.80         8.25 o                         
   1  -8   7        456.54        449.95         9.60 o                         
   2  -8   7        205.78        200.37         5.78 o                         
   3  -8   7        202.96        209.44         6.08 o                         
   4  -8   7          1.20         -1.09         2.89 o                         
   5  -8   7         46.30         46.27         5.65 o                         
   6  -8   7         24.46         25.74         4.33 o                         
   7  -8   7         41.22         41.29         6.42 o                         
   8  -8   7         19.11         22.33         6.13 o                         
  -7  -7   7         56.08         66.73         9.57 o                         
  -6  -7   7        245.94        236.37        13.27 o                         
  -5  -7   7          7.21          2.93         5.67 o                         
  -4  -7   7        394.92        407.82        15.07 o                         
  -3  -7   7          8.45          9.19         3.36 o                         
  -2  -7   7        302.10        297.50        18.68 o                         
  -1  -7   7         10.47         14.33         3.19 o                         
   0  -7   7         12.77         13.26         2.92 o                         
   1  -7   7         62.98         60.01         4.18 o                         
   2  -7   7        443.26        431.75         7.74 o                         
   3  -7   7         14.69         14.35         2.51 o                         
   4  -7   7        130.22        130.27         5.43 o                         
   5  -7   7        140.42        146.40         6.35 o                         
   6  -7   7        141.21        146.25         6.75 o                         
   7  -7   7         36.41         42.50         6.06 o                         
   8  -7   7          1.62         -0.56         4.10 o                         
  -7  -6   7         47.68         41.17         8.13 o                         
  -6  -6   7          0.02          0.44         8.05 o                         
  -5  -6   7        126.72        132.83         9.48 o                         
  -4  -6   7         16.82         20.13         8.05 o                         
  -3  -6   7         54.91         57.76         4.41 o                         
  -2  -6   7        590.64        585.28        11.05 o                         
  -1  -6   7         29.52         21.59         3.09 o                         
   0  -6   7       1416.54       1428.93        18.67 o                         
   1  -6   7        491.94        478.06         9.27 o                         
   2  -6   7       1465.49       1435.11        15.83 o                         
   3  -6   7        373.44        359.59         6.80 o                         
   4  -6   7         67.40         69.82         3.74 o                         
   5  -6   7         17.35         21.97         2.32 o                         
   6  -6   7        112.07        110.28         5.16 o                         
   7  -6   7         22.35         18.97         3.90 o                         
   8  -6   7         35.18         36.09        11.77 o                         
  -8  -5   7          7.90         11.84         7.02 o                         
  -7  -5   7         93.83        105.94        10.11 o                         
  -6  -5   7        109.50        129.18        11.46 o                         
  -5  -5   7        217.71        233.22        10.67 o                         
  -4  -5   7        205.05        185.27         8.49 o                         
  -3  -5   7         18.79         20.64         2.80 o                         
  -2  -5   7        371.34        351.26         7.21 o                         
  -1  -5   7        405.14        401.57         7.18 o                         
   0  -5   7         12.10          8.95         2.08 o                         
   1  -5   7        354.84        353.49         6.52 o                         
   2  -5   7        551.06        554.98         6.50 o                         
   3  -5   7         41.18         42.28         2.71 o                         
   4  -5   7        148.52        145.12         3.44 o                         
   5  -5   7         19.78         25.73         1.98 o                         
   6  -5   7        811.41        785.89        11.35 o                         
   7  -5   7         94.94         99.89         7.51 o                         
   8  -5   7         58.41         62.58         7.36 o                         
  -8  -4   7         90.16         97.14        10.32 o                         
  -7  -4   7         26.89         28.04         9.91 o                         
  -6  -4   7          5.78          3.28         4.73 o                         
  -5  -4   7        471.05        442.67        14.04 o                         
  -4  -4   7        165.14        150.75         5.08 o                         
  -3  -4   7         71.65         68.05         3.69 o                         
  -2  -4   7       1156.82       1203.85        14.10 o                         
  -1  -4   7        921.70        914.66        11.48 o                         
   0  -4   7       1290.44       1275.46        12.12 o                         
   1  -4   7       2338.94       2357.19        19.86 o                         
   2  -4   7         52.23         45.36         2.18 o                         
   3  -4   7       1228.66       1223.63        11.10 o                         
   4  -4   7        193.02        207.46         3.64 o                         
   5  -4   7        153.71        158.88         3.80 o                         
   6  -4   7         41.76         35.49         4.03 o                         
   7  -4   7          5.92          5.78         4.53 o                         
   8  -4   7          6.94          8.25         5.62 o                         
  -8  -3   7         64.55         64.02         8.35 o                         
  -7  -3   7          7.84         -0.55         4.74 o                         
  -6  -3   7        217.69        220.94        10.21 o                         
  -5  -3   7        358.08        369.60        11.75 o                         
  -4  -3   7        359.38        358.61         6.09 o                         
  -3  -3   7        935.34        886.12        15.20 o                         
  -2  -3   7        103.91         89.87         3.04 o                         
  -1  -3   7       2136.02       2231.54        18.96 o                         
   0  -3   7        581.69        556.63         6.80 o                         
   1  -3   7        295.51        273.68         4.65 o                         
   2  -3   7         12.63         15.53         1.54 o                         
   3  -3   7        314.46        300.96         4.58 o                         
   4  -3   7        593.40        578.08         7.11 o                         
   5  -3   7        252.16        240.17         6.06 o                         
   6  -3   7        324.33        323.03         8.77 o                         
   7  -3   7        238.09        241.06         8.49 o                         
   8  -3   7        374.15        413.09        29.62 o                         
  -9  -2   7        118.28        128.40        14.86 o                         
  -8  -2   7        121.29        130.41        15.79 o                         
  -7  -2   7         11.13         18.83         6.17 o                         
  -6  -2   7         84.15         90.28         5.71 o                         
  -5  -2   7         28.92         30.85         3.08 o                         
  -4  -2   7         57.87         54.49         3.64 o                         
  -3  -2   7         19.97         18.06         1.99 o                         
  -2  -2   7       1182.60       1216.60        14.48 o                         
  -1  -2   7        286.33        297.49         4.81 o                         
   0  -2   7        908.33        889.25         9.29 o                         
   1  -2   7       1891.18       1897.99        23.16 o                         
   2  -2   7        672.30        683.05         7.07 o                         
   3  -2   7       1152.67       1138.01        10.63 o                         
   4  -2   7         34.26         39.27         2.85 o                         
   5  -2   7       1530.32       1539.72        24.96 o                         
   6  -2   7          8.94          8.82         3.38 o                         
   7  -2   7          2.62          3.22         3.87 o                         
   8  -2   7         25.66         32.03         5.52 o                         
  -9  -1   7         26.26         30.26         6.99 o                         
  -8  -1   7        201.88        212.51        11.08 o                         
  -7  -1   7          3.40          0.74         3.52 o                         
  -6  -1   7        256.58        250.58         9.69 o                         
  -5  -1   7        807.97        791.32        11.21 o                         
  -4  -1   7       1274.45       1318.62        15.09 o                         
  -3  -1   7       1857.95       1840.28        18.83 o                         
  -2  -1   7        375.73        370.52         6.37 o                         
  -1  -1   7       2673.68       2557.10        21.41 o                         
   0  -1   7        638.81        639.55         7.50 o                         
   1  -1   7         14.65         13.41         1.64 o                         
   2  -1   7         10.17         15.60         2.26 o                         
   3  -1   7        355.81        334.07         6.82 o                         
   4  -1   7        232.83        232.80         7.18 o                         
   5  -1   7        729.70        713.88        15.76 o                         
   6  -1   7        564.03        539.04        14.09 o                         
   7  -1   7        177.82        189.22         8.56 o                         
   8  -1   7        219.40        239.95        10.45 o                         
  -9   0   7        104.16        107.75        14.24 o                         
  -8   0   7         34.69         36.50         6.20 o                         
  -7   0   7        165.38        182.02         9.18 o                         
  -6   0   7         31.33         24.79         3.70 o                         
  -5   0   7        126.57        150.56         5.09 o                         
  -4   0   7         29.20         26.93         2.82 o                         
  -3   0   7          6.84          4.83         1.97 o                         
  -2   0   7         38.20         30.72         2.74 o                         
  -1   0   7        545.65        528.49         9.44 o                         
   0   0   7        812.55        791.80        11.76 o                         
   1   0   7       1994.21       1941.48        22.69 o                         
   2   0   7        813.79        808.33        10.88 o                         
   3   0   7       1198.35       1140.39        13.95 o                         
   4   0   7        663.52        671.56        12.11 o                         
   5   0   7        287.33        289.13        11.97 o                         
   6   0   7        107.33        106.63        16.93 o                         
   7   0   7         33.83         38.92         5.45 o                         
  -9   1   7         11.68          6.87         5.98 o                         
  -8   1   7         76.82         69.86        14.14 o                         
  -7   1   7        219.20        212.15        10.13 o                         
  -6   1   7         74.79        100.44         7.30 o                         
  -5   1   7       1625.33       1566.50        17.64 o                         
  -4   1   7        868.08        893.51        11.81 o                         
  -3   1   7       1753.42       1702.43        17.94 o                         
  -2   1   7        687.85        705.29         9.68 o                         
  -1   1   7        397.74        414.20         8.26 o                         
   0   1   7        680.53        680.73        11.02 o                         
   1   1   7        199.23        196.39         7.41 o                         
   2   1   7         49.87         50.81         3.37 o                         
   3   1   7         11.45         11.03         2.75 o                         
   4   1   7        472.91        443.49        17.55 o                         
   5   1   7        216.70        214.44        18.06 o                         
   6   1   7        648.39        617.56        16.57 o                         
   7   1   7        213.04        204.12        11.89 o                         
  -9   2   7        100.38        132.80        10.22 o                         
  -8   2   7         77.49         86.70         8.17 o                         
  -7   2   7        236.38        234.09        10.58 o                         
  -6   2   7        235.68        250.71        15.59 o                         
  -5   2   7        112.05        139.54         6.34 o                         
  -4   2   7          0.03          3.86         2.24 o                         
  -3   2   7          2.35          3.79         2.11 o                         
  -2   2   7          3.35          5.89         5.09 o                         
  -1   2   7       1023.21        962.15        14.08 o                         
   0   2   7        398.40        383.80        10.19 o                         
   1   2   7       1908.73       1809.06        19.27 o                         
   2   2   7       1095.63       1041.48        15.55 o                         
   3   2   7        579.99        572.54        11.16 o                         
   4   2   7        637.00        656.12        18.48 o                         
   5   2   7        429.66        438.01        15.38 o                         
   6   2   7        261.16        290.14        12.63 o                         
   7   2   7         25.52         28.25         6.92 o                         
  -9   3   7          0.05          0.51         8.15 o                         
  -8   3   7        230.00        234.42        15.59 o                         
  -7   3   7        204.09        187.66         9.83 o                         
  -6   3   7        117.47        128.12         6.59 o                         
  -5   3   7        450.63        441.07        20.08 o                         
  -4   3   7        573.60        573.40        11.00 o                         
  -3   3   7       2235.64       2202.51        26.11 o                         
  -2   3   7         30.89         35.80         3.63 o                         
  -1   3   7       1146.63       1079.88        15.32 o                         
   0   3   7        118.53        119.95         4.65 o                         
   1   3   7        123.91        114.81         4.62 o                         
   2   3   7          5.63          0.96         2.71 o                         
   3   3   7          0.37          4.11         3.08 o                         
   4   3   7         92.61         98.12        15.59 o                         
   5   3   7        240.16        259.30        15.69 o                         
   6   3   7        185.95        205.13        12.04 o                         
  -9   4   7        138.45        143.66        10.50 o                         
  -8   4   7         67.65         74.24         7.87 o                         
  -7   4   7        153.67        168.79         9.71 o                         
  -6   4   7        914.01        913.08        19.60 o                         
  -5   4   7          2.52          6.22         3.51 o                         
  -4   4   7         25.71         32.08         5.25 o                         
  -3   4   7        633.13        583.72        18.79 o                         
  -2   4   7         46.35         46.33         3.26 o                         
  -1   4   7        192.63        172.60         5.28 o                         
   0   4   7        610.36        587.25        16.66 o                         
   1   4   7        644.15        592.47        11.38 o                         
   2   4   7        791.39        797.77        18.61 o                         
   3   4   7        642.07        630.98        15.55 o                         
   4   4   7        453.57        447.25        14.20 o                         
   5   4   7        525.79        513.60        20.75 o                         
   6   4   7         85.64         95.53         9.63 o                         
  -8   5   7          0.19         -2.43         5.20 o                         
  -7   5   7        145.42        134.07         9.23 o                         
  -6   5   7        421.39        413.47        10.68 o                         
  -5   5   7        171.64        169.39         9.12 o                         
  -4   5   7        218.62        245.23        10.55 o                         
  -3   5   7        245.86        272.64        12.49 o                         
  -2   5   7       1095.87       1073.38        16.13 o                         
  -1   5   7        250.67        267.90         6.62 o                         
   0   5   7         16.84         16.05         3.48 o                         
   1   5   7        299.85        277.44         8.28 o                         
   2   5   7         19.59         20.66         5.25 o                         
   3   5   7         40.13         30.09         5.54 o                         
   4   5   7          5.49          4.05         5.54 o                         
   5   5   7        112.36        111.84        14.45 o                         
  -8   6   7        121.53        111.56        16.31 o                         
  -7   6   7         36.46         37.02         6.56 o                         
  -6   6   7         18.33         25.83         7.84 o                         
  -5   6   7        166.21        161.15        19.71 o                         
  -4   6   7        124.78        142.16        18.99 o                         
  -3   6   7        372.34        334.49        20.95 o                         
  -2   6   7         11.65          9.29         6.61 o                         
  -1   6   7         81.87         78.19         5.34 o                         
   0   6   7        129.26        136.46         6.74 o                         
   1   6   7        324.72        313.78         9.37 o                         
   2   6   7        644.89        660.05        13.66 o                         
   3   6   7        369.93        386.83        13.33 o                         
   4   6   7        449.31        465.80        15.80 o                         
  -7   7   7          4.04          4.19         5.67 o                         
  -6   7   7         73.49         70.74        16.51 o                         
  -5   7   7        332.83        346.61        17.24 o                         
  -4   7   7        137.45        142.35        13.83 o                         
  -3   7   7         58.86         69.62         7.58 o                         
  -2   7   7         22.99         23.83         5.44 o                         
  -1   7   7        444.26        450.25        14.20 o                         
   0   7   7        239.37        236.32        12.64 o                         
   1   7   7         93.58        109.79         8.09 o                         
   2   7   7         47.06         46.70         6.34 o                         
   3   7   7          0.07         -1.86         5.11 o                         
  -7   8   7          8.94          3.01         6.05 o                         
  -6   8   7         71.85         74.90         8.37 o                         
  -5   8   7          1.79          1.01         5.54 o                         
  -4   8   7         13.68         20.60         6.40 o                         
  -3   8   7         50.92         54.98         7.58 o                         
  -2   8   7        123.81        142.62        10.14 o                         
  -1   8   7         24.84         31.81         6.25 o                         
   0   8   7        159.18        168.00        10.43 o                         
   1   8   7        191.89        219.68        11.70 o                         
   2   8   7        102.75        104.65         8.74 o                         
  -5   9   7         36.56         48.22         8.14 o                         
  -4   9   7         69.97         66.73        10.84 o                         
  -3   9   7         75.37         82.91         8.87 o                         
  -2   9   7         34.78         46.45         7.34 o                         
  -1   9   7        286.78        327.30        15.07 o                         
   0   9   7         95.45        109.48         9.34 o                         
  -1 -12   8          9.85         16.59         6.49 o                         
   0 -12   8          3.19          1.70         6.06 o                         
   1 -12   8          1.84         -1.87         5.31 o                         
   2 -12   8          6.90          8.87         6.05 o                         
   3 -12   8         19.93         24.00         7.74 o                         
   4 -12   8          5.31          6.56         5.03 o                         
  -3 -11   8        253.48        257.76        14.29 o                         
  -2 -11   8          1.14          2.93         4.17 o                         
  -1 -11   8         33.08         36.24         5.52 o                         
   0 -11   8         45.79         51.47        12.49 o                         
   1 -11   8          4.45          6.80         4.89 o                         
   2 -11   8        126.57        118.96        15.90 o                         
   3 -11   8          0.62          0.82         4.33 o                         
   4 -11   8         14.84         17.95         4.86 o                         
   5 -11   8         17.94         11.64         4.85 o                         
  -4 -10   8          0.69          5.21        15.28 o                         
  -3 -10   8         29.99         34.70         7.36 o                         
  -2 -10   8         13.23         13.94         4.41 o                         
  -1 -10   8         28.10         25.50         4.59 o                         
   0 -10   8         16.18         16.87         4.80 o                         
   1 -10   8         29.94         25.42         4.29 o                         
   2 -10   8         90.88        103.59         7.81 o                         
   3 -10   8         85.38         73.86         5.95 o                         
   4 -10   8         23.51         21.30         4.64 o                         
   5 -10   8         14.69         17.94         4.55 o                         
   6 -10   8         52.88         64.24         7.68 o                         
  -5  -9   8         52.80         60.41        13.21 o                         
  -4  -9   8         58.49         59.45         8.39 o                         
  -3  -9   8        106.06        107.68        10.42 o                         
  -2  -9   8        105.45        118.27         6.90 o                         
  -1  -9   8        387.49        390.81        10.23 o                         
   0  -9   8          7.14          8.52         4.27 o                         
   1  -9   8        143.74        151.11         7.04 o                         
   2  -9   8         14.76         19.47         3.70 o                         
   3  -9   8         39.47         38.29         4.64 o                         
   4  -9   8         13.15         15.29         4.00 o                         
   5  -9   8          5.75          8.17         3.99 o                         
   6  -9   8          0.17         -3.38         4.06 o                         
   7  -9   8         16.51         17.39         6.20 o                         
  -6  -8   8         42.64         55.40        10.53 o                         
  -5  -8   8         16.92          8.21        12.28 o                         
  -4  -8   8        506.74        529.83        20.33 o                         
  -3  -8   8         23.11         24.29         3.76 o                         
  -2  -8   8          0.52         -0.33         2.99 o                         
  -1  -8   8         20.36         21.30         3.86 o                         
   0  -8   8          0.32          6.37         3.18 o                         
   1  -8   8          8.99          2.97         2.82 o                         
   2  -8   8         56.44         55.42         3.92 o                         
   3  -8   8        127.96        119.55         5.17 o                         
   4  -8   8        485.02        478.70        10.67 o                         
   5  -8   8        121.69        132.46         6.94 o                         
   6  -8   8          1.43         -0.74         6.35 o                         
   7  -8   8        359.27        346.32        12.69 o                         
  -6  -7   8         65.42         64.81         8.88 o                         
  -5  -7   8        375.07        361.98        22.50 o                         
  -4  -7   8          8.12         10.25         5.05 o                         
  -3  -7   8         94.77        104.92         5.84 o                         
  -2  -7   8        266.75        247.85         7.80 o                         
  -1  -7   8         51.34         69.03         6.60 o                         
   0  -7   8        331.93        341.04         8.53 o                         
   1  -7   8        115.28        116.62         6.66 o                         
   2  -7   8        458.39        445.82         8.18 o                         
   3  -7   8         51.62         58.73         3.79 o                         
   4  -7   8         12.92         10.60         2.41 o                         
   5  -7   8        298.00        315.66         7.59 o                         
   6  -7   8         48.06         49.42         4.88 o                         
   7  -7   8         66.76         62.55         9.50 o                         
  -7  -6   8        117.10        137.17        11.84 o                         
  -6  -6   8        270.86        291.23        20.02 o                         
  -5  -6   8         79.51         95.10         8.54 o                         
  -4  -6   8        279.09        253.59         8.54 o                         
  -3  -6   8        292.64        284.61         7.58 o                         
  -2  -6   8         71.38         76.84         4.26 o                         
  -1  -6   8          0.29          0.25         2.20 o                         
   0  -6   8         15.42         16.13         2.73 o                         
   1  -6   8          5.80          4.69         2.19 o                         
   2  -6   8        207.15        214.85         5.12 o                         
   3  -6   8        160.00        154.35         4.49 o                         
   4  -6   8        204.67        199.92         6.41 o                         
   5  -6   8        627.95        615.72         8.99 o                         
   6  -6   8        256.54        258.57         9.56 o                         
   7  -6   8         19.68         21.88         7.64 o                         
   8  -6   8         17.90         18.17         9.08 o                         
  -7  -5   8         13.92         26.46         6.94 o                         
  -6  -5   8        142.20        147.89        10.21 o                         
  -5  -5   8         20.94         12.35         5.78 o                         
  -4  -5   8        295.88        293.90         7.24 o                         
  -3  -5   8         49.25         58.68         3.90 o                         
  -2  -5   8        139.66        128.51         4.75 o                         
  -1  -5   8        420.83        420.98         7.84 o                         
   0  -5   8        382.04        372.10        10.37 o                         
   1  -5   8        778.01        759.27        11.23 o                         
   2  -5   8        745.84        749.54         9.35 o                         
   3  -5   8       1070.86       1062.15        10.50 o                         
   4  -5   8        358.12        366.05         5.42 o                         
   5  -5   8        125.60        116.11         3.72 o                         
   6  -5   8        218.41        228.36        10.26 o                         
   7  -5   8         37.97         36.75         5.84 o                         
   8  -5   8         41.19         24.63         6.34 o                         
  -8  -4   8         92.39         96.44        11.97 o                         
  -7  -4   8        475.39        476.71        16.11 o                         
  -6  -4   8        230.70        218.71        10.78 o                         
  -5  -4   8        161.05        150.59        17.03 o                         
  -4  -4   8        427.99        437.92         8.46 o                         
  -3  -4   8        437.20        419.16         8.04 o                         
  -2  -4   8         88.76         70.19         6.97 o                         
  -1  -4   8          0.91         -0.77         1.93 o                         
   0  -4   8         88.95         99.23         5.95 o                         
   1  -4   8        165.85        167.10         4.12 o                         
   2  -4   8        486.89        514.52         7.14 o                         
   3  -4   8        169.58        172.90         3.90 o                         
   4  -4   8        488.55        493.28         9.29 o                         
   5  -4   8         94.44        103.07         3.96 o                         
   6  -4   8        292.15        298.49        13.29 o                         
   7  -4   8        361.61        398.44        13.21 o                         
   8  -4   8         30.67         42.83         7.05 o                         
  -8  -3   8         62.19         77.98        14.14 o                         
  -7  -3   8         18.80         27.29         6.32 o                         
  -6  -3   8         14.22          9.76         4.94 o                         
  -5  -3   8         42.68         41.52        10.22 o                         
  -4  -3   8        271.69        268.58         6.52 o                         
  -3  -3   8         78.68         73.69         4.64 o                         
  -2  -3   8        980.43        944.96        10.52 o                         
  -1  -3   8       1182.84       1174.88        11.94 o                         
   0  -3   8        521.18        505.54         8.07 o                         
   1  -3   8       3768.81       3711.72        29.74 o                         
   2  -3   8        958.26        937.64        10.29 o                         
   3  -3   8        345.33        317.33         5.68 o                         
   4  -3   8        152.16        161.48         4.73 o                         
   5  -3   8         11.65         12.42         2.78 o                         
   6  -3   8         12.92         15.92         3.80 o                         
   7  -3   8        105.75         96.37         6.62 o                         
   8  -3   8          0.52          6.04         5.99 o                         
  -8  -2   8        207.93        213.45        16.82 o                         
  -7  -2   8        314.50        316.86        21.78 o                         
  -6  -2   8        312.59        307.30        11.80 o                         
  -5  -2   8        276.50        287.79         6.99 o                         
  -4  -2   8        239.43        209.24         5.74 o                         
  -3  -2   8        870.11        841.92        10.11 o                         
  -2  -2   8        107.38         94.41         4.75 o                         
  -1  -2   8        461.14        426.76         6.36 o                         
   0  -2   8          0.56          2.83         1.43 o                         
   1  -2   8         70.33         69.77         3.54 o                         
   2  -2   8         33.45         35.39         2.95 o                         
   3  -2   8        239.68        225.53         5.31 o                         
   4  -2   8        217.52        219.47         5.55 o                         
   5  -2   8        345.75        353.86         9.25 o                         
   6  -2   8        268.03        262.74        11.56 o                         
   7  -2   8        214.75        226.06        18.44 o                         
  -9  -1   8         85.79         96.61        13.62 o                         
  -8  -1   8        119.30        149.14        12.28 o                         
  -7  -1   8        166.20        184.32         7.79 o                         
  -6  -1   8         22.71         24.60         4.44 o                         
  -5  -1   8         47.07         42.44         3.60 o                         
  -4  -1   8        180.50        163.48         5.63 o                         
  -3  -1   8       1372.64       1308.40        17.07 o                         
  -2  -1   8       1161.73       1161.55        13.58 o                         
  -1  -1   8       1824.44       1743.71        17.98 o                         
   0  -1   8       1835.69       1748.38        21.16 o                         
   1  -1   8        504.28        490.85         9.23 o                         
   2  -1   8        978.89        969.99        14.38 o                         
   3  -1   8        437.04        433.90         8.15 o                         
   4  -1   8        119.06        144.63         5.69 o                         
   5  -1   8          9.29         15.56         4.50 o                         
   6  -1   8         11.80         25.94         5.46 o                         
   7  -1   8         30.30         42.09         5.56 o                         
  -9   0   8          3.33         -1.55         8.36 o                         
  -8   0   8         14.48         15.44         5.73 o                         
  -7   0   8        237.75        245.21        10.51 o                         
  -6   0   8        623.69        614.38        13.08 o                         
  -5   0   8        596.76        577.48         9.78 o                         
  -4   0   8        326.92        335.33         7.21 o                         
  -3   0   8       1366.91       1322.13        16.63 o                         
  -2   0   8       1507.68       1436.58        15.76 o                         
  -1   0   8         27.35         23.54         3.01 o                         
   0   0   8         70.16         74.58         5.46 o                         
   1   0   8          0.13         -0.66         2.28 o                         
   2   0   8         25.37         30.27         3.04 o                         
   3   0   8        579.72        551.78         9.51 o                         
   4   0   8         91.60         82.10         6.53 o                         
   5   0   8        169.47        168.95         9.31 o                         
   6   0   8        279.91        272.02        11.46 o                         
   7   0   8        276.96        325.43        21.06 o                         
  -9   1   8        314.76        311.54        13.58 o                         
  -8   1   8        124.70        130.44        12.39 o                         
  -7   1   8        170.62        168.11        17.55 o                         
  -6   1   8        244.00        218.09         7.99 o                         
  -5   1   8        242.54        251.47         6.62 o                         
  -4   1   8        141.78        134.64         5.81 o                         
  -3   1   8        938.50        906.24        11.98 o                         
  -2   1   8       2147.35       2083.13        24.99 o                         
  -1   1   8        565.95        537.97        10.16 o                         
   0   1   8        303.75        301.44         7.63 o                         
   1   1   8        523.23        519.45         8.81 o                         
   2   1   8       1053.84       1001.16        13.36 o                         
   3   1   8         81.15         97.01         9.09 o                         
   4   1   8        433.18        422.63        13.93 o                         
   5   1   8         96.36        104.69        17.65 o                         
   6   1   8         52.12         60.43        10.63 o                         
  -9   2   8          2.82         16.72         6.28 o                         
  -8   2   8         43.74         42.73         6.49 o                         
  -7   2   8        205.73        191.10        10.22 o                         
  -6   2   8        124.41        137.86         6.89 o                         
  -5   2   8       2755.35       2766.22        32.28 o                         
  -4   2   8        900.58        877.76        12.18 o                         
  -3   2   8        523.54        504.71        14.54 o                         
  -2   2   8         30.45         31.51         3.53 o                         
  -1   2   8        660.38        643.73        11.51 o                         
   0   2   8        323.54        312.37        11.83 o                         
   1   2   8        144.72        104.21         7.81 o                         
   2   2   8          4.45          0.21         2.43 o                         
   3   2   8        167.66        157.37         7.28 o                         
   4   2   8        178.12        172.70         9.41 o                         
   5   2   8         87.81         84.87        22.29 o                         
   6   2   8        301.95        314.95        13.54 o                         
  -9   3   8        100.22        117.87        13.83 o                         
  -8   3   8        141.84        141.75        11.15 o                         
  -7   3   8         96.92         99.34         7.80 o                         
  -6   3   8         19.52         20.61         4.24 o                         
  -5   3   8        309.09        294.29         8.92 o                         
  -4   3   8         25.60         27.83         5.29 o                         
  -3   3   8        194.21        193.86         6.87 o                         
  -2   3   8       1097.92       1102.41        16.47 o                         
  -1   3   8        188.42        176.62         5.54 o                         
   0   3   8       1046.19       1035.55        13.75 o                         
   1   3   8        100.57        133.27         7.53 o                         
   2   3   8        450.91        421.19        10.27 o                         
   3   3   8        690.69        647.89        13.70 o                         
   4   3   8         91.95         78.78         7.64 o                         
   5   3   8        518.86        557.49        16.35 o                         
  -8   4   8         57.47         65.44         7.88 o                         
  -7   4   8        581.56        537.27        15.59 o                         
  -6   4   8         92.71         95.96         8.37 o                         
  -5   4   8        336.62        354.54        12.68 o                         
  -4   4   8        361.70        380.46        26.94 o                         
  -3   4   8       1083.02       1087.92        21.58 o                         
  -2   4   8        163.39        159.52         5.48 o                         
  -1   4   8          7.90          9.92         2.78 o                         
   0   4   8        264.27        264.69         7.08 o                         
   1   4   8        200.93        181.02         7.78 o                         
   2   4   8          3.14          2.48         3.75 o                         
   3   4   8         58.95         48.86         9.70 o                         
   4   4   8        332.06        365.79        13.57 o                         
   5   4   8        227.74        265.19        13.49 o                         
  -8   5   8         41.19         55.72         7.82 o                         
  -7   5   8         21.90         13.01         8.67 o                         
  -6   5   8          2.71         -1.19         6.09 o                         
  -5   5   8         76.30         80.22        12.90 o                         
  -4   5   8          0.05         -5.05         5.05 o                         
  -3   5   8         91.21         79.53         7.20 o                         
  -2   5   8          7.50          3.09         3.22 o                         
  -1   5   8        118.95        133.85         5.48 o                         
   0   5   8        389.79        355.95         9.56 o                         
   1   5   8        431.22        423.48        10.67 o                         
   2   5   8        473.90        491.42        11.95 o                         
   3   5   8        422.04        438.93        14.64 o                         
   4   5   8         22.75         19.87         6.55 o                         
  -7   6   8         34.94         46.73         7.38 o                         
  -6   6   8         22.20         16.08         5.96 o                         
  -5   6   8         28.84         43.35         7.33 o                         
  -4   6   8        241.72        234.01        11.26 o                         
  -3   6   8        212.02        229.93        13.83 o                         
  -2   6   8        414.99        438.15        14.19 o                         
  -1   6   8        160.36        150.52         9.69 o                         
   0   6   8         88.13         92.43         7.87 o                         
   1   6   8         45.63         43.86         5.18 o                         
   2   6   8         24.72         30.94         5.10 o                         
   3   6   8         66.20         72.32         8.35 o                         
  -7   7   8         58.17         65.28        10.84 o                         
  -6   7   8         65.05         62.67         8.02 o                         
  -5   7   8         38.20         35.91         6.99 o                         
  -4   7   8          1.51         -0.72         5.06 o                         
  -3   7   8         43.01         43.14         9.50 o                         
  -2   7   8         65.67         84.47         8.16 o                         
  -1   7   8         34.86         39.85        10.42 o                         
   0   7   8        102.94        104.00         8.87 o                         
   1   7   8        489.82        490.54        12.64 o                         
   2   7   8        152.69        177.13        11.31 o                         
  -6   8   8         15.39         10.94         8.88 o                         
  -5   8   8          4.61         14.94         6.86 o                         
  -4   8   8         56.71         62.92        15.90 o                         
  -3   8   8        270.92        280.13        13.81 o                         
  -2   8   8        117.38        113.95         9.55 o                         
  -1   8   8        176.62        193.06        14.66 o                         
   0   8   8          3.15          2.68         5.69 o                         
   0 -12   9        197.50        185.56        11.78 o                         
   1 -12   9         19.85          3.09         5.54 o                         
   2 -12   9          7.28         -2.09         5.54 o                         
   3 -12   9          2.27         13.65         6.56 o                         
  -2 -11   9          0.07          0.81         4.96 o                         
  -1 -11   9         75.53         61.61         6.26 o                         
   0 -11   9         35.66         37.72         5.43 o                         
   1 -11   9         26.74         35.42         6.48 o                         
   2 -11   9          0.68          5.50         5.33 o                         
   3 -11   9         10.14          7.66         5.70 o                         
   4 -11   9          0.72         -1.07         4.34 o                         
   5 -11   9        103.29        104.61         9.39 o                         
  -3 -10   9        157.22        164.89        10.52 o                         
  -2 -10   9        140.31        148.94        13.50 o                         
  -1 -10   9         22.33         21.02         8.17 o                         
   0 -10   9         24.88         25.10         4.64 o                         
   1 -10   9         11.95          8.66         3.94 o                         
   2 -10   9          8.03         12.65         5.11 o                         
   3 -10   9        177.05        170.98        12.64 o                         
   4 -10   9          1.19          4.82         4.22 o                         
   5 -10   9         19.75         13.76         5.13 o                         
  -4  -9   9          8.37          3.01         6.02 o                         
  -3  -9   9          6.78         12.86         4.45 o                         
  -2  -9   9          0.03         -3.08         3.08 o                         
  -1  -9   9          6.64         10.06         4.78 o                         
   0  -9   9        139.93        143.49         9.82 o                         
   1  -9   9          2.66          0.69         3.33 o                         
   2  -9   9         78.24         81.39         5.64 o                         
   3  -9   9         53.42         61.26         5.40 o                         
   4  -9   9         48.05         55.57         5.30 o                         
   5  -9   9         33.29         41.37         4.45 o                         
   6  -9   9         35.19         34.65         4.54 o                         
  -5  -8   9        362.05        385.08        18.68 o                         
  -4  -8   9         59.12         75.20         8.90 o                         
  -3  -8   9        122.51        135.34         6.40 o                         
  -2  -8   9        215.62        215.83        13.23 o                         
  -1  -8   9        146.32        149.46         6.17 o                         
   0  -8   9        102.69        102.32         6.59 o                         
   1  -8   9        319.58        316.79         8.84 o                         
   2  -8   9          4.89          7.50         3.22 o                         
   3  -8   9         51.35         49.94         3.66 o                         
   4  -8   9          1.02          1.53         2.90 o                         
   5  -8   9         31.66         35.83         4.22 o                         
   6  -8   9        371.44        351.34        17.32 o                         
   7  -8   9         13.67          5.78         7.64 o                         
  -6  -7   9        208.87        272.48        15.02 o                         
  -5  -7   9         91.32        100.02         9.70 o                         
  -4  -7   9          1.54          2.53         5.18 o                         
  -3  -7   9         55.10         61.69         4.70 o                         
  -2  -7   9         32.08         30.47         3.64 o                         
  -1  -7   9         34.50         23.65         3.46 o                         
   0  -7   9         52.75         52.12         4.02 o                         
   1  -7   9        202.85        206.52         6.32 o                         
   2  -7   9          2.68          0.57         2.52 o                         
   3  -7   9        393.95        405.54         8.27 o                         
   4  -7   9        156.28        168.11         5.44 o                         
   5  -7   9        646.45        671.93        12.51 o                         
   6  -7   9          2.17          1.03         5.99 o                         
  -7  -6   9         12.48         10.30         7.78 o                         
  -6  -6   9         56.83         43.72         7.88 o                         
  -5  -6   9         44.55         51.39        16.31 o                         
  -4  -6   9         32.04         24.34         4.46 o                         
  -3  -6   9        389.89        395.66        11.08 o                         
  -2  -6   9        315.70        301.84         7.38 o                         
  -1  -6   9        975.31        955.19        13.31 o                         
   0  -6   9        392.79        384.20         7.94 o                         
   1  -6   9         55.69         51.97         3.67 o                         
   2  -6   9        134.71        126.61         5.04 o                         
   3  -6   9        180.53        181.86         5.12 o                         
   4  -6   9         72.62         71.15         5.02 o                         
   5  -6   9         55.12         50.21         4.74 o                         
  -7  -5   9         32.83         40.77         8.57 o                         
  -6  -5   9        369.95        383.64        26.94 o                         
  -5  -5   9        155.54        164.40        10.73 o                         
  -4  -5   9        266.59        263.15         7.30 o                         
  -3  -5   9        343.05        300.03         7.54 o                         
  -2  -5   9         54.71         51.65         3.84 o                         
  -1  -5   9         69.33         70.49         4.10 o                         
   0  -5   9        113.83        119.16         4.94 o                         
   1  -5   9        209.94        233.10        12.78 o                         
   2  -5   9        429.16        428.61         8.08 o                         
   3  -5   9       1477.37       1460.71        15.05 o                         
   4  -5   9         72.44         76.09         3.87 o                         
   5  -5   9        430.79        428.36         7.87 o                         
   6  -5   9          3.69          3.15         4.30 o                         
   7  -5   9         93.57         95.37        11.56 o                         
  -7  -4   9         76.82         93.67        15.17 o                         
  -6  -4   9         39.73         38.84         7.43 o                         
  -5  -4   9         29.17         29.72         5.83 o                         
  -4  -4   9         85.64         96.82         5.08 o                         
  -3  -4   9        442.71        417.01         8.57 o                         
  -2  -4   9        714.78        696.81        10.80 o                         
  -1  -4   9       1459.92       1468.29        17.12 o                         
   0  -4   9        172.26        169.72         6.41 o                         
   1  -4   9        970.71        958.39        12.63 o                         
   2  -4   9         24.36         26.14         2.48 o                         
   3  -4   9          4.03          5.29         2.83 o                         
   4  -4   9        103.32        116.57         5.40 o                         
   5  -4   9          0.53         -0.65         2.36 o                         
   6  -4   9          0.68          4.27         3.65 o                         
   7  -4   9         15.82         16.56         5.67 o                         
  -8  -3   9         16.36          9.33         6.29 o                         
  -7  -3   9        147.43        169.79        11.26 o                         
  -6  -3   9        220.16        267.03        25.80 o                         
  -5  -3   9       1341.10       1317.92        19.68 o                         
  -4  -3   9        659.76        639.18        10.61 o                         
  -3  -3   9        308.14        316.45         9.17 o                         
  -2  -3   9         20.04         19.98         2.91 o                         
  -1  -3   9         61.64         63.51         3.14 o                         
   0  -3   9        305.13        313.64         5.57 o                         
   1  -3   9       1339.75       1318.73        15.51 o                         
   2  -3   9        162.60        165.95         5.29 o                         
   3  -3   9        373.49        395.18         9.62 o                         
   4  -3   9        352.74        359.53         7.11 o                         
   5  -3   9        198.14        202.49         7.70 o                         
   6  -3   9         24.13         25.89         4.41 o                         
   7  -3   9         41.79         54.70         5.94 o                         
  -8  -2   9        147.36        177.26        11.70 o                         
  -7  -2   9         65.40         60.20         7.28 o                         
  -6  -2   9         50.92         53.19         6.73 o                         
  -5  -2   9        595.21        534.96        11.47 o                         
  -4  -2   9         23.56         24.78         3.10 o                         
  -3  -2   9        111.35        106.35         4.55 o                         
  -2  -2   9        372.66        361.50        10.33 o                         
  -1  -2   9       3055.48       3042.07        28.04 o                         
   0  -2   9        651.03        627.93        11.38 o                         
   1  -2   9        385.31        369.02         7.35 o                         
   2  -2   9        145.50        159.27         6.73 o                         
   3  -2   9        880.87        851.06        11.04 o                         
   4  -2   9          7.31          9.11         3.16 o                         
   5  -2   9         27.27         29.51         4.47 o                         
   6  -2   9          6.25          1.73         5.26 o                         
   7  -2   9          2.77         -4.27         4.39 o                         
  -8  -1   9        103.90         69.77        12.39 o                         
  -7  -1   9        481.30        452.25        14.50 o                         
  -6  -1   9        431.48        439.62        10.63 o                         
  -5  -1   9        239.09        258.68         7.02 o                         
  -4  -1   9        541.39        504.92         9.07 o                         
  -3  -1   9        991.60        944.86        12.59 o                         
  -2  -1   9         48.52         53.58         6.17 o                         
  -1  -1   9       1423.58       1386.61        18.57 o                         
   0  -1   9         70.44         67.46         4.37 o                         
   1  -1   9         71.95         75.24         9.37 o                         
   2  -1   9         36.63         33.30         4.04 o                         
   3  -1   9        239.55        232.46         6.52 o                         
   4  -1   9        246.74        261.90         7.27 o                         
   5  -1   9        161.61        166.43        17.65 o                         
   6  -1   9        221.26        234.59        11.82 o                         
   7  -1   9         53.83         62.34        11.15 o                         
  -8   0   9         19.92         23.44         6.11 o                         
  -7   0   9        119.65        140.14         9.10 o                         
  -6   0   9         34.84         42.29         4.69 o                         
  -5   0   9          2.48          4.70         2.81 o                         
  -4   0   9        236.32        227.66         6.42 o                         
  -3   0   9       1964.31       1932.22        20.73 o                         
  -2   0   9         94.35         83.36         4.99 o                         
  -1   0   9       1688.22       1596.20        20.83 o                         
   0   0   9        573.23        555.83        13.40 o                         
   1   0   9       1962.19       1811.16        23.05 o                         
   2   0   9        454.00        507.68         9.31 o                         
   3   0   9        194.61        210.41         8.89 o                         
   4   0   9        316.95        284.43         9.33 o                         
   5   0   9          1.00         -4.53         4.89 o                         
   6   0   9         53.01         58.05         7.81 o                         
  -8   1   9         65.48         68.79         7.78 o                         
  -7   1   9        178.97        195.10        10.14 o                         
  -6   1   9        473.05        458.33        11.12 o                         
  -5   1   9         74.55         90.22         4.82 o                         
  -4   1   9        159.86        161.38         5.69 o                         
  -3   1   9         53.92         37.88         3.96 o                         
  -2   1   9       1724.38       1717.12        23.45 o                         
  -1   1   9        120.98        120.10         5.86 o                         
   0   1   9          0.89          6.61         3.09 o                         
   1   1   9          8.62          9.97         2.84 o                         
   2   1   9         12.68          3.80         2.74 o                         
   3   1   9         46.83         50.02         4.26 o                         
   4   1   9        339.05        341.19        12.20 o                         
   5   1   9        417.33        436.87        16.51 o                         
   6   1   9        282.41        289.72        13.86 o                         
  -8   2   9         61.10         64.26         7.88 o                         
  -7   2   9         63.02         80.99         8.15 o                         
  -6   2   9          1.50          7.19         5.30 o                         
  -5   2   9        107.09        104.48        17.55 o                         
  -4   2   9          0.69          1.75         3.00 o                         
  -3   2   9        124.99        123.22         7.29 o                         
  -2   2   9        710.88        695.26        12.67 o                         
  -1   2   9        503.86        512.60        11.33 o                         
   0   2   9        343.54        362.35         7.98 o                         
   1   2   9        834.39        801.59        12.34 o                         
   2   2   9        743.32        700.60        11.61 o                         
   3   2   9        546.95        513.45        12.03 o                         
   4   2   9        282.70        306.39        12.53 o                         
   5   2   9         12.73         14.31         6.20 o                         
  -8   3   9          1.33          4.07         5.76 o                         
  -7   3   9        164.72        152.20         9.81 o                         
  -6   3   9         25.63         28.45         6.71 o                         
  -5   3   9         52.55         60.92         9.39 o                         
  -4   3   9        188.93        202.79        10.00 o                         
  -3   3   9        298.57        303.18         8.84 o                         
  -2   3   9       1152.66       1126.86        17.50 o                         
  -1   3   9        269.88        270.58         7.11 o                         
   0   3   9        320.13        275.17         7.25 o                         
   1   3   9         13.31         13.30         3.36 o                         
   2   3   9         68.68         69.88         5.58 o                         
   3   3   9         81.44         89.85         7.87 o                         
   4   3   9        392.82        426.59        20.95 o                         
   5   3   9         79.34         71.45         8.37 o                         
  -8   4   9         16.29         21.11         6.48 o                         
  -7   4   9         67.02         79.89        11.97 o                         
  -6   4   9         49.31         62.12         7.58 o                         
  -5   4   9          4.09         13.70         9.29 o                         
  -4   4   9         75.36         77.92         7.91 o                         
  -3   4   9        109.18        108.13         9.08 o                         
  -2   4   9         55.22         64.65         4.62 o                         
  -1   4   9        317.67        329.37         8.09 o                         
   0   4   9        646.36        615.79        10.98 o                         
   1   4   9        229.38        233.55         8.90 o                         
   2   4   9        684.09        657.65        14.12 o                         
   3   4   9        267.91        239.48        11.49 o                         
   4   4   9         53.15         59.32         7.63 o                         
  -7   5   9         25.49         12.59         6.84 o                         
  -6   5   9        162.71        144.78        12.59 o                         
  -5   5   9        200.54        224.54        11.90 o                         
  -4   5   9        368.26        361.86        14.25 o                         
  -3   5   9        261.26        250.09        11.65 o                         
  -2   5   9        402.38        405.71        14.19 o                         
  -1   5   9        449.60        410.14         9.30 o                         
   0   5   9         68.73         67.93         7.54 o                         
   1   5   9          5.74          4.98         4.04 o                         
   2   5   9         22.62         25.03         5.06 o                         
   3   5   9         48.18         47.61        10.22 o                         
  -7   6   9         60.32         64.41        12.18 o                         
  -6   6   9         63.07         70.42         8.32 o                         
  -5   6   9          4.88          0.61         5.50 o                         
  -4   6   9         97.98        102.70         9.26 o                         
  -3   6   9         13.45          6.13         5.34 o                         
  -2   6   9        109.73        117.07         9.47 o                         
  -1   6   9        241.07        240.85        12.37 o                         
   0   6   9        231.56        225.07        11.52 o                         
   1   6   9        197.59        195.69         9.04 o                         
   2   6   9         74.20         70.47         6.70 o                         
  -5   7   9        106.90        115.41        10.56 o                         
  -4   7   9        205.94        200.40        12.33 o                         
  -3   7   9        159.68        151.12        10.90 o                         
  -2   7   9        206.83        191.19        22.40 o                         
  -1   7   9         72.58         85.39         8.87 o                         
   0   7   9         32.33         32.40         7.95 o                         
   1   7   9          0.44         -2.05         7.84 o                         
  -3   8   9         46.89         61.55        11.25 o                         
  -2   8   9        158.11        195.29        17.13 o                         
  -1 -11  10          6.01          9.94         5.08 o                         
   0 -11  10         59.51         63.44         6.94 o                         
   1 -11  10          1.49          3.68         5.33 o                         
   2 -11  10         31.98         23.31         6.34 o                         
   3 -11  10          0.95         -1.07         5.47 o                         
  -3 -10  10        114.29        114.99         8.19 o                         
  -2 -10  10          2.27          3.92         3.96 o                         
  -1 -10  10          0.37          0.31         3.99 o                         
   0 -10  10         16.92         15.97         5.04 o                         
   1 -10  10         29.40         29.69         5.07 o                         
   2 -10  10        223.41        221.40        11.14 o                         
   3 -10  10         30.01         44.70         7.01 o                         
   4 -10  10         46.33         46.70         5.11 o                         
   5 -10  10         20.12         22.20         5.53 o                         
  -4  -9  10         32.98         45.48         8.24 o                         
  -3  -9  10          9.68          1.79         3.95 o                         
  -2  -9  10        150.22        162.05        11.68 o                         
  -1  -9  10         64.96         78.10         5.56 o                         
   0  -9  10        300.02        275.70         8.28 o                         
   1  -9  10        123.85        119.23         6.24 o                         
   2  -9  10          4.93          7.08         3.56 o                         
   3  -9  10          2.10          0.29         3.77 o                         
   4  -9  10          1.16          3.20         3.63 o                         
   5  -9  10         30.06         28.82         4.38 o                         
  -5  -8  10         21.31         23.49         7.24 o                         
  -4  -8  10         17.04         20.49         6.84 o                         
  -3  -8  10         17.40         16.58         3.87 o                         
  -2  -8  10          8.37          5.59         3.44 o                         
  -1  -8  10          5.32          5.12         3.21 o                         
   0  -8  10         83.88         79.81         5.23 o                         
   1  -8  10        229.36        225.45        10.04 o                         
   2  -8  10        191.53        194.49         6.86 o                         
   3  -8  10         70.86         72.41         4.98 o                         
   4  -8  10        207.39        219.95         7.53 o                         
   5  -8  10          1.92          2.28         3.96 o                         
   6  -8  10         19.32         15.28         8.46 o                         
  -6  -7  10         30.67         14.86         9.70 o                         
  -5  -7  10         44.52         45.03         7.98 o                         
  -4  -7  10        218.23        230.72        12.55 o                         
  -3  -7  10         64.96         69.69         5.13 o                         
  -2  -7  10        312.92        326.95         8.46 o                         
  -1  -7  10        388.06        362.60         8.74 o                         
   0  -7  10        410.28        427.49         9.18 o                         
   1  -7  10        125.45        129.59         5.82 o                         
   2  -7  10          3.28          3.23         2.88 o                         
   3  -7  10         43.46         45.24         4.11 o                         
   4  -7  10        157.70        162.17         6.53 o                         
   5  -7  10         24.15         19.02         5.54 o                         
  -6  -6  10         92.26         98.75        10.21 o                         
  -5  -6  10         55.69         64.69        11.56 o                         
  -4  -6  10        105.24        107.31         6.92 o                         
  -3  -6  10        315.08        318.11         8.36 o                         
  -2  -6  10         14.88          7.41         3.75 o                         
  -1  -6  10        118.40        119.44         6.50 o                         
   0  -6  10         16.64         20.51         3.31 o                         
   1  -6  10        263.69        264.93         7.09 o                         
   2  -6  10        177.25        182.89         6.20 o                         
   3  -6  10        194.22        195.68         7.83 o                         
   4  -6  10          8.57          8.44         3.80 o                         
   5  -6  10         41.27         51.78         4.52 o                         
  -7  -5  10         11.33         24.82         7.47 o                         
  -6  -5  10          0.39          6.55         6.10 o                         
  -5  -5  10          1.39         -0.76         5.06 o                         
  -4  -5  10        610.70        554.45        12.16 o                         
  -3  -5  10        696.02        679.62        11.73 o                         
  -2  -5  10        135.66        146.86         5.93 o                         
  -1  -5  10        242.83        264.10         7.30 o                         
   0  -5  10        577.72        578.33        10.10 o                         
   1  -5  10        513.17        514.16         9.36 o                         
   2  -5  10          6.27          2.30         3.20 o                         
   3  -5  10         92.70         98.18         6.24 o                         
   4  -5  10        124.83        125.29         5.84 o                         
   5  -5  10         38.50         42.34         4.34 o                         
   6  -5  10         11.43         20.48         5.84 o                         
  -7  -4  10         76.86         62.00         8.52 o                         
  -6  -4  10        311.32        308.65        13.89 o                         
  -5  -4  10        289.18        291.46        12.26 o                         
  -4  -4  10          5.76         10.03         3.25 o                         
  -3  -4  10          1.80          3.15         2.91 o                         
  -2  -4  10        197.92        192.40         6.44 o                         
  -1  -4  10        272.04        262.03         6.95 o                         
   0  -4  10        648.18        662.17        10.51 o                         
   1  -4  10         77.30         68.98         8.72 o                         
   2  -4  10         31.81         34.26         4.21 o                         
   3  -4  10         82.87         82.27         5.66 o                         
   4  -4  10        252.47        264.18         6.62 o                         
   5  -4  10        411.25        429.89         9.41 o                         
   6  -4  10        167.86        175.46         8.17 o                         
  -7  -3  10          2.00          3.89         9.91 o                         
  -6  -3  10         53.56         47.09         8.46 o                         
  -5  -3  10         88.54         81.13         5.96 o                         
  -4  -3  10         54.76         57.59         5.10 o                         
  -3  -3  10        459.83        474.22         9.44 o                         
  -2  -3  10       1031.04       1036.55        14.33 o                         
  -1  -3  10        191.62        184.09         5.89 o                         
   0  -3  10        120.31        124.46         6.63 o                         
   1  -3  10         48.12         48.81         3.69 o                         
   2  -3  10        731.82        710.93        11.23 o                         
   3  -3  10         41.30         45.88         3.71 o                         
   4  -3  10        144.71        160.38         5.67 o                         
   5  -3  10          2.38          0.07         3.58 o                         
   6  -3  10          5.49          6.30         5.46 o                         
  -7  -2  10        203.52        210.54        11.80 o                         
  -6  -2  10         22.43         39.33         8.05 o                         
  -5  -2  10        736.33        703.87        16.04 o                         
  -4  -2  10         32.93         43.66         4.76 o                         
  -3  -2  10        299.51        302.52         9.32 o                         
  -2  -2  10         26.34         29.74         3.13 o                         
  -1  -2  10        289.15        273.91         7.65 o                         
   0  -2  10        256.42        235.95         7.10 o                         
   1  -2  10        139.85        137.42         6.07 o                         
   2  -2  10        561.19        559.55        11.37 o                         
   3  -2  10        241.60        269.94         8.97 o                         
   4  -2  10        480.62        463.75         9.64 o                         
   5  -2  10        278.31        277.94         9.79 o                         
   6  -2  10        361.24        356.33        13.85 o                         
  -8  -1  10          8.22          4.13         8.88 o                         
  -7  -1  10         44.31         25.39         8.88 o                         
  -6  -1  10          4.38          7.38         5.01 o                         
  -5  -1  10        216.85        205.43         9.42 o                         
  -4  -1  10          8.00          0.84         2.65 o                         
  -3  -1  10        240.44        226.27         6.39 o                         
  -2  -1  10         14.00         16.23         3.37 o                         
  -1  -1  10        627.00        624.34        11.86 o                         
   0  -1  10        894.59        851.16        16.34 o                         
   1  -1  10        182.02        183.87         6.87 o                         
   2  -1  10        888.84        846.56        13.53 o                         
   3  -1  10        192.71        183.21         6.55 o                         
   4  -1  10        403.75        375.64        10.63 o                         
   5  -1  10         93.91         99.00         8.32 o                         
   6  -1  10         44.37         44.19         8.98 o                         
  -8   0  10         52.79         59.87        10.94 o                         
  -7   0  10         16.91          8.32         5.64 o                         
  -6   0  10        287.15        295.02        16.21 o                         
  -5   0  10        366.67        394.39         8.89 o                         
  -4   0  10        300.99        293.03         9.56 o                         
  -3   0  10        227.75        229.67         7.59 o                         
  -2   0  10         41.72         43.81         4.25 o                         
  -1   0  10        395.70        381.64         9.42 o                         
   0   0  10          9.59         10.95         4.24 o                         
   1   0  10         30.50         35.55         4.39 o                         
   2   0  10        162.52        160.26         7.53 o                         
   3   0  10        476.85        453.24         9.75 o                         
   4   0  10        292.37        273.77         9.84 o                         
   5   0  10        534.38        593.76        17.44 o                         
  -8   1  10          7.12          9.80         6.71 o                         
  -7   1  10         29.02         28.91         6.20 o                         
  -6   1  10          4.73         14.36         4.99 o                         
  -5   1  10         70.84         61.73         5.24 o                         
  -4   1  10         62.41         65.93         7.51 o                         
  -3   1  10         12.36          9.71         3.94 o                         
  -2   1  10        188.14        180.30         8.00 o                         
  -1   1  10        484.20        483.23        10.96 o                         
   0   1  10       1457.21       1436.16        20.67 o                         
   1   1  10        800.66        765.65        12.33 o                         
   2   1  10        669.44        648.26        11.63 o                         
   3   1  10        358.39        328.61         8.69 o                         
   4   1  10        161.30        170.42        27.15 o                         
   5   1  10         31.13         33.46         7.29 o                         
  -7   2  10        217.31        225.22        17.13 o                         
  -6   2  10         14.87         16.80         6.05 o                         
  -5   2  10        210.07        209.98        10.58 o                         
  -4   2  10        530.37        527.43        15.36 o                         
  -3   2  10        179.27        184.37         7.58 o                         
  -2   2  10        347.93        332.29        15.25 o                         
  -1   2  10          2.75          3.37         3.35 o                         
   0   2  10         70.48         51.90         4.17 o                         
   1   2  10          3.30          7.21         3.31 o                         
   2   2  10        116.19        104.89         5.77 o                         
   3   2  10         95.30         99.76         7.80 o                         
   4   2  10        182.10        177.04        17.86 o                         
  -7   3  10         17.53         20.23         8.05 o                         
  -6   3  10        241.73        256.71        13.11 o                         
  -5   3  10         66.67         71.28        19.51 o                         
  -4   3  10        255.20        269.37        11.87 o                         
  -3   3  10         45.63         45.50         8.26 o                         
  -2   3  10        376.66        382.22        10.45 o                         
  -1   3  10        350.58        364.19         8.83 o                         
   0   3  10       1183.83       1119.08        15.82 o                         
   1   3  10        625.01        587.09        11.35 o                         
   2   3  10        303.10        306.12        11.15 o                         
   3   3  10        259.00        262.37        12.11 o                         
   4   3  10         60.59         63.38        11.66 o                         
  -7   4  10         43.78         76.79        12.59 o                         
  -6   4  10        190.54        187.39        11.86 o                         
  -5   4  10        177.16        169.60        11.37 o                         
  -4   4  10        194.37        197.51        10.93 o                         
  -3   4  10        207.04        208.09        12.49 o                         
  -2   4  10        241.08        230.77         9.05 o                         
  -1   4  10        121.45        120.84         6.82 o                         
   0   4  10         29.28         30.87         4.18 o                         
   1   4  10          0.30         -3.93         3.97 o                         
   2   4  10         34.68         41.71         5.65 o                         
   3   4  10          5.26          1.61         5.85 o                         
  -6   5  10          1.99         -0.85        10.84 o                         
  -5   5  10          1.81         -5.47         5.47 o                         
  -4   5  10         50.63         51.61         7.67 o                         
  -3   5  10        204.75        219.28        12.58 o                         
  -2   5  10         95.73         85.13        14.66 o                         
  -1   5  10        342.12        345.42        10.82 o                         
   0   5  10        209.33        203.06         9.07 o                         
   1   5  10        374.30        341.17        11.05 o                         
   2   5  10        107.53        115.11         9.03 o                         
  -5   6  10        111.74        118.22        10.72 o                         
  -4   6  10        251.60        244.00        16.21 o                         
  -3   6  10        109.87        131.88        14.97 o                         
  -2   6  10        233.67        274.63        27.35 o                         
  -1   6  10         91.50         99.90         9.52 o                         
   0   6  10          0.62         -4.66         5.18 o                         
  -3   7  10         50.64         46.24        10.53 o                         
  -2   7  10         36.85         40.46         9.91 o                         
  -2 -10  11         48.55         55.23         5.63 o                         
  -1 -10  11          1.48          4.28         4.01 o                         
   0 -10  11         39.09         37.49         4.95 o                         
   1 -10  11         23.61         28.54         4.54 o                         
   2 -10  11          9.39         10.34         4.54 o                         
   3 -10  11         50.94         50.21         5.91 o                         
  -3  -9  11         38.90         31.90         6.17 o                         
  -2  -9  11         10.88         10.45         4.25 o                         
  -1  -9  11         14.10          5.11         3.81 o                         
   0  -9  11        158.64        148.78         7.17 o                         
   1  -9  11         20.66         26.21         4.27 o                         
   2  -9  11         94.85        105.95         6.25 o                         
   3  -9  11         29.21         31.77         5.41 o                         
   4  -9  11         19.83         20.14         5.15 o                         
  -4  -8  11         22.07         27.00         8.77 o                         
  -3  -8  11         53.23         56.41         5.31 o                         
  -2  -8  11        278.57        272.78         8.58 o                         
  -1  -8  11         69.48         75.82         5.47 o                         
   0  -8  11          1.63         -0.49         3.36 o                         
   1  -8  11         21.27         19.79         3.89 o                         
   2  -8  11         95.58        110.48         6.19 o                         
   3  -8  11          0.19         -3.02         3.02 o                         
   4  -8  11          1.04         -0.52         5.23 o                         
   5  -8  11          2.71          1.79         6.92 o                         
  -5  -7  11         34.20         48.81         9.81 o                         
  -4  -7  11         49.20         45.14         5.90 o                         
  -3  -7  11         11.81          4.72         3.76 o                         
  -2  -7  11        155.67        151.51         6.96 o                         
  -1  -7  11         31.19         29.15         4.04 o                         
   0  -7  11        117.33        102.86         5.66 o                         
   1  -7  11        265.09        283.44        10.70 o                         
   2  -7  11         97.09         97.94         7.21 o                         
   3  -7  11        141.03        138.93         8.66 o                         
   4  -7  11         28.08         25.03         4.82 o                         
   5  -7  11         27.85         32.69         8.15 o                         
  -5  -6  11         81.44         89.72         9.64 o                         
  -4  -6  11        185.08        189.98         9.22 o                         
  -3  -6  11         30.40         28.05         4.24 o                         
  -2  -6  11        114.12        140.24         7.57 o                         
  -1  -6  11        313.11        319.83         8.40 o                         
   0  -6  11        146.83        139.89         7.15 o                         
   1  -6  11        104.32         91.01         5.25 o                         
   2  -6  11         27.51         28.99         4.85 o                         
   3  -6  11         72.39         61.96         5.86 o                         
   4  -6  11         46.22         48.89         5.60 o                         
   5  -6  11          9.42         11.33         3.86 o                         
  -6  -5  11        111.37        107.27        13.83 o                         
  -5  -5  11          5.68          9.78         5.55 o                         
  -4  -5  11        170.46        170.91         7.36 o                         
  -3  -5  11          5.20         11.41         4.28 o                         
  -2  -5  11          0.07         -1.50         3.04 o                         
  -1  -5  11        180.28        190.62         6.65 o                         
   0  -5  11          2.98          0.90         2.70 o                         
   1  -5  11         56.29         63.06         5.44 o                         
   2  -5  11          5.66          5.65         3.76 o                         
   3  -5  11        574.45        575.64        13.14 o                         
   4  -5  11         64.25         71.21         5.19 o                         
   5  -5  11        180.81        185.70         8.58 o                         
  -6  -4  11        110.23         97.66         9.52 o                         
  -5  -4  11         25.48         29.86         6.57 o                         
  -4  -4  11        292.09        299.12        11.29 o                         
  -3  -4  11        172.61        175.54         6.81 o                         
  -2  -4  11        277.79        269.39         7.80 o                         
  -1  -4  11         54.80         65.78         4.68 o                         
   0  -4  11        938.16        968.57        24.09 o                         
   1  -4  11        318.15        317.39         9.68 o                         
   2  -4  11        338.07        351.12        10.45 o                         
   3  -4  11         40.11         46.17         5.31 o                         
   4  -4  11          0.88         -2.23         3.30 o                         
   5  -4  11          0.20         -4.82         4.82 o                         
  -7  -3  11        178.83        200.13        12.32 o                         
  -6  -3  11         18.37         33.78         8.67 o                         
  -5  -3  11        107.42        117.46         7.30 o                         
  -4  -3  11        112.82        122.61         7.14 o                         
  -3  -3  11         41.16         36.23         4.63 o                         
  -2  -3  11        262.43        272.79         9.05 o                         
  -1  -3  11        427.45        436.74        11.08 o                         
   0  -3  11        151.12        153.41         7.23 o                         
   1  -3  11        226.77        222.10         8.42 o                         
   2  -3  11         78.71         89.24         5.72 o                         
   3  -3  11        157.49        160.80         6.42 o                         
   4  -3  11        401.75        384.58         9.47 o                         
   5  -3  11        103.68        101.85         6.93 o                         
  -7  -2  11          8.78          7.83         5.88 o                         
  -6  -2  11          9.18         -3.81         5.15 o                         
  -5  -2  11          2.23         -4.42         5.27 o                         
  -4  -2  11        588.05        547.76        12.38 o                         
  -3  -2  11        293.97        301.26        11.97 o                         
  -2  -2  11        829.84        839.33        19.27 o                         
  -1  -2  11        214.45        202.21         7.59 o                         
   0  -2  11        662.75        644.29        12.54 o                         
   1  -2  11        548.77        546.28        11.69 o                         
   2  -2  11        319.01        299.56        10.13 o                         
   3  -2  11         11.78         10.42         3.42 o                         
   4  -2  11          2.35         -1.62         3.23 o                         
   5  -2  11          5.14          9.15         4.53 o                         
  -7  -1  11        106.90        118.49        13.83 o                         
  -6  -1  11        235.66        261.71        12.18 o                         
  -5  -1  11        186.87        208.52         9.14 o                         
  -4  -1  11        201.79        204.16        13.93 o                         
  -3  -1  11         83.80         81.74         5.68 o                         
  -2  -1  11        205.46        208.77         7.76 o                         
  -1  -1  11         35.25         41.58         4.47 o                         
   0  -1  11         11.63         14.36         3.57 o                         
   1  -1  11        152.39        148.33        10.44 o                         
   2  -1  11        226.80        235.93         8.90 o                         
   3  -1  11        259.53        241.71         7.94 o                         
   4  -1  11        522.41        524.77        12.86 o                         
   5  -1  11        108.00        111.76         9.37 o                         
  -7   0  11          0.38         10.73         8.67 o                         
  -6   0  11         11.67         14.24         5.47 o                         
  -5   0  11        126.33        116.55         6.97 o                         
  -4   0  11         54.00         44.28         4.99 o                         
  -3   0  11        792.44        754.03        16.77 o                         
  -2   0  11        820.17        802.96        22.69 o                         
  -1   0  11        276.95        281.22         8.73 o                         
   0   0  11        442.03        456.54        11.26 o                         
   1   0  11        259.25        270.08         7.75 o                         
   2   0  11        318.96        318.42         9.20 o                         
   3   0  11         54.48         51.62         5.90 o                         
   4   0  11         15.83         16.22         5.80 o                         
  -7   1  11         57.28         53.88        10.53 o                         
  -6   1  11        405.84        477.58        22.91 o                         
  -5   1  11        144.75        142.45        14.55 o                         
  -4   1  11        886.81        889.99        16.19 o                         
  -3   1  11         79.44         69.05         6.59 o                         
  -2   1  11        165.14        183.72         7.82 o                         
  -1   1  11         16.42         20.09         4.10 o                         
   0   1  11         65.72         70.18         6.29 o                         
   1   1  11         32.01         30.68         4.20 o                         
   2   1  11        649.39        593.46        11.66 o                         
   3   1  11        222.62        241.65         8.30 o                         
   4   1  11        252.04        265.65        13.03 o                         
  -7   2  11          1.41          0.62         7.84 o                         
  -6   2  11          0.04          9.08         6.40 o                         
  -5   2  11         15.17         34.81         6.65 o                         
  -4   2  11        179.13        188.54        11.17 o                         
  -3   2  11        203.48        195.35        13.54 o                         
  -2   2  11        483.63        487.48        22.26 o                         
  -1   2  11        231.30        216.17         7.34 o                         
   0   2  11        457.08        465.66        10.26 o                         
   1   2  11        259.95        261.75         8.28 o                         
   2   2  11        388.96        408.70        10.27 o                         
   3   2  11        155.46        171.22        10.80 o                         
  -6   3  11        437.11        469.40        16.49 o                         
  -5   3  11        199.38        198.61        15.69 o                         
  -4   3  11        465.24        473.65        15.75 o                         
  -3   3  11         86.25         86.37         8.11 o                         
  -2   3  11         15.23         17.16         4.76 o                         
  -1   3  11         18.86         23.04         4.01 o                         
   0   3  11         30.38         27.95         4.92 o                         
   1   3  11         62.33         71.11         5.61 o                         
   2   3  11        255.12        265.83        10.76 o                         
   3   3  11        107.40        121.38        14.04 o                         
  -6   4  11          1.64         -0.47         6.26 o                         
  -5   4  11          1.64         -0.26         6.20 o                         
  -4   4  11          8.41          6.67         5.99 o                         
  -3   4  11         74.26         73.67        11.87 o                         
  -2   4  11        518.60        517.41        13.03 o                         
  -1   4  11        256.69        263.86        12.78 o                         
   0   4  11        441.26        458.36        11.00 o                         
   1   4  11        222.78        239.58        15.21 o                         
  -5   5  11        144.23        158.01        11.72 o                         
  -4   5  11        119.94        109.86        17.86 o                         
  -3   5  11        221.75        238.34        12.98 o                         
  -2   5  11         95.58         97.95         9.70 o                         
  -1   5  11        149.38        159.12        11.15 o                         
   0   5  11         15.28         18.14         5.43 o                         
  -2  -9  12          7.52          8.95         4.99 o                         
  -1  -9  12          6.34         11.25         4.40 o                         
   0  -9  12         30.42         42.33         5.14 o                         
   1  -9  12          5.66          5.07         4.07 o                         
   2  -9  12          4.40          6.10         4.31 o                         
   3  -9  12          0.31          0.79         4.49 o                         
  -3  -8  12         67.53         67.40         6.00 o                         
  -2  -8  12          0.55          2.48         4.05 o                         
  -1  -8  12         14.03         21.37         4.26 o                         
   0  -8  12        272.99        277.98         8.82 o                         
   1  -8  12         29.98         29.76         4.73 o                         
   2  -8  12         80.96         86.75         6.04 o                         
   3  -8  12         21.48         28.61         5.64 o                         
   4  -8  12        209.45        217.86        10.40 o                         
  -4  -7  12         53.56         70.23         7.24 o                         
  -3  -7  12        152.62        181.70        12.47 o                         
  -2  -7  12        170.01        189.67         8.15 o                         
  -1  -7  12        183.39        179.14         7.53 o                         
   0  -7  12         84.18         92.03         5.88 o                         
   1  -7  12        360.21        387.02        12.11 o                         
   2  -7  12          0.52         -3.72         4.08 o                         
   3  -7  12          0.22         -3.79         3.79 o                         
   4  -7  12          4.49          8.61         4.79 o                         
  -5  -6  12        100.03        112.34        10.52 o                         
  -4  -6  12          6.14          6.95         4.93 o                         
  -3  -6  12          1.32         -2.51         3.76 o                         
  -2  -6  12         67.72         78.28         5.80 o                         
  -1  -6  12         11.26         16.34         4.02 o                         
   0  -6  12        388.16        378.58        11.55 o                         
   1  -6  12        132.25        146.82         8.18 o                         
   2  -6  12        307.31        308.57        10.48 o                         
   3  -6  12         55.61         64.77         6.60 o                         
   4  -6  12        190.40        209.94         8.16 o                         
  -5  -5  12        202.75        200.17        12.84 o                         
  -4  -5  12          7.29          4.10         3.97 o                         
  -3  -5  12        497.91        512.92        13.07 o                         
  -2  -5  12        145.10        140.54         6.93 o                         
  -1  -5  12        870.41        875.48        17.08 o                         
   0  -5  12         24.15         20.46         4.72 o                         
   1  -5  12          5.57          7.72         5.47 o                         
   2  -5  12         49.95         55.27         5.98 o                         
   3  -5  12         36.74         31.05         5.40 o                         
   4  -5  12         10.10          6.98         4.14 o                         
  -6  -4  12        151.83        193.64        17.34 o                         
  -5  -4  12         25.54         25.05         6.67 o                         
  -4  -4  12         65.14         56.08         6.44 o                         
  -3  -4  12          9.30          7.29         4.18 o                         
  -2  -4  12         22.05         27.60         5.04 o                         
  -1  -4  12        257.76        261.37        10.65 o                         
   0  -4  12         94.70         98.32         7.11 o                         
   1  -4  12        113.96        115.44         7.47 o                         
   2  -4  12        519.56        524.93        13.03 o                         
   3  -4  12        184.24        178.67        10.94 o                         
   4  -4  12        225.87        231.12        11.27 o                         
  -6  -3  12        106.47        107.99        10.00 o                         
  -5  -3  12         94.07         91.46         7.19 o                         
  -4  -3  12        238.31        253.17         9.51 o                         
  -3  -3  12        426.78        416.70        26.63 o                         
  -2  -3  12        293.58        276.08        13.42 o                         
  -1  -3  12        618.56        614.75        17.44 o                         
   0  -3  12        204.34        199.79        25.49 o                         
   1  -3  12        126.67        106.37         8.75 o                         
   2  -3  12        146.08        144.29        11.35 o                         
   3  -3  12         13.96         15.92         5.00 o                         
   4  -3  12          1.00          1.14         4.80 o                         
  -6  -2  12         44.03         31.46         7.13 o                         
  -5  -2  12        229.99        240.81         9.80 o                         
  -4  -2  12         44.38         51.24         7.34 o                         
  -3  -2  12         10.66          5.88         5.31 o                         
  -2  -2  12          3.36         10.92         5.20 o                         
  -1  -2  12         76.77         73.40         7.44 o                         
   0  -2  12        159.37        145.41        10.42 o                         
   1  -2  12        179.31        183.24         8.02 o                         
   2  -2  12        244.77        266.20         8.39 o                         
   3  -2  12        327.30        342.10         9.44 o                         
   4  -2  12        246.68        258.41        10.06 o                         
  -6  -1  12         20.68         22.50         8.26 o                         
  -5  -1  12        270.10        260.52        33.75 o                         
  -4  -1  12        113.94        119.70         9.12 o                         
  -3  -1  12        174.82        162.22        22.71 o                         
  -2  -1  12        822.47        815.61        15.47 o                         
  -1  -1  12        401.60        396.22        10.77 o                         
   0  -1  12        805.46        777.37        14.93 o                         
   1  -1  12        228.49        239.22         8.99 o                         
   2  -1  12         95.01         92.97         5.85 o                         
   3  -1  12         37.11         33.94         4.62 o                         
   4  -1  12         13.90         10.52         5.12 o                         
  -5   0  12        106.03        127.78         9.70 o                         
  -4   0  12         26.56         24.63         4.68 o                         
  -3   0  12        271.18        273.73         9.58 o                         
  -2   0  12          3.98         10.08         3.91 o                         
  -1   0  12          9.29          5.17         3.92 o                         
   0   0  12        100.04         95.43         6.66 o                         
   1   0  12         68.52         63.80         6.44 o                         
   2   0  12        192.93        191.15         8.67 o                         
   3   0  12        326.44        357.80        10.29 o                         
  -6   1  12          6.59         16.43         6.72 o                         
  -5   1  12         54.83         54.25         7.74 o                         
  -4   1  12        208.63        209.57         9.19 o                         
  -3   1  12        237.95        236.52        11.03 o                         
  -2   1  12        611.56        619.72        13.93 o                         
  -1   1  12        537.46        552.16        13.13 o                         
   0   1  12        584.03        584.68        19.84 o                         
   1   1  12        179.88        172.84        15.82 o                         
   2   1  12         30.49         23.26         4.50 o                         
   3   1  12         80.22         87.83         6.22 o                         
  -5   2  12        115.72        126.86        10.11 o                         
  -4   2  12        223.50        240.02        12.30 o                         
  -3   2  12        129.09        126.26         7.91 o                         
  -2   2  12        228.16        225.84         9.63 o                         
  -1   2  12         83.00        104.93         6.19 o                         
   0   2  12         18.08         15.82         4.25 o                         
   1   2  12         66.80         82.43         6.15 o                         
   2   2  12        149.10        159.47         7.95 o                         
  -5   3  12         21.83         29.03         7.87 o                         
  -4   3  12        251.69        260.87        13.81 o                         
  -3   3  12        203.44        225.50        21.16 o                         
  -2   3  12        403.56        393.77        12.01 o                         
  -1   3  12         91.68         92.03        10.52 o                         
   0   3  12        140.99        154.60        11.89 o                         
   1   3  12        368.33        390.70        11.50 o                         
  -3   4  12        121.91        110.71        10.21 o                         
  -2   4  12         69.06         85.26         9.62 o                         
  -1   4  12         29.59         36.91         6.15 o                         
  -1  -8  13          4.28          3.82         4.24 o                         
   0  -8  13        111.17         99.54         6.63 o                         
   1  -8  13          0.18          3.86         4.89 o                         
   2  -8  13         36.07         43.68         9.70 o                         
  -3  -7  13          0.62         -0.61         6.27 o                         
  -2  -7  13         27.85         31.60         4.98 o                         
  -1  -7  13          1.19         -0.90         4.35 o                         
   0  -7  13        354.56        365.41        12.35 o                         
   1  -7  13        104.23        108.83         7.89 o                         
   2  -7  13         15.59         18.64         7.17 o                         
  -3  -6  13         47.75         47.83         6.79 o                         
  -2  -6  13        122.47        134.98        10.10 o                         
  -1  -6  13         23.32         28.03         5.51 o                         
   0  -6  13        102.95         96.26         8.65 o                         
   1  -6  13          8.89         10.31         6.38 o                         
   2  -6  13          8.50          6.86         5.20 o                         
   3  -6  13          0.05         -0.19         5.06 o                         
  -4  -5  13         13.46          7.99         6.19 o                         
  -3  -5  13         52.45         49.02         5.58 o                         
  -2  -5  13         61.23         71.06         6.73 o                         
  -1  -5  13         68.96         75.67         7.03 o                         
   0  -5  13         73.40         76.08         7.04 o                         
   1  -5  13        171.50        167.21         9.01 o                         
   2  -5  13        151.98        153.91         8.84 o                         
   3  -5  13        131.96        150.97         9.21 o                         
  -4  -4  13        106.41        117.44         9.92 o                         
  -3  -4  13        181.81        186.80        12.04 o                         
  -2  -4  13         31.41         28.30         7.23 o                         
  -1  -4  13        151.06        141.68        10.44 o                         
   0  -4  13        165.77        166.49        10.34 o                         
   1  -4  13        102.29        105.14         7.63 o                         
   2  -4  13         21.31         36.23         7.52 o                         
   3  -4  13          0.91          4.43         8.10 o                         
  -5  -3  13         49.56         57.22         8.31 o                         
  -4  -3  13         18.15         24.17         6.99 o                         
  -3  -3  13         87.24         87.31         9.05 o                         
  -2  -3  13        116.44        116.33         9.85 o                         
  -1  -3  13         27.78         19.13         6.49 o                         
   0  -3  13        193.75        201.70        15.38 o                         
   1  -3  13        277.57        311.16        32.72 o                         
   2  -3  13        395.20        425.40        15.88 o                         
   3  -3  13        172.19        181.26        12.90 o                         
  -5  -2  13         30.97         44.38         7.76 o                         
  -4  -2  13        130.85        132.09        10.14 o                         
  -3  -2  13         70.28         69.98         8.46 o                         
  -2  -2  13        338.64        339.31        14.46 o                         
  -1  -2  13        324.51        325.87        14.37 o                         
   0  -2  13        152.23        140.16        18.48 o                         
   1  -2  13        259.74        294.27        14.20 o                         
   2  -2  13          0.92          0.45         4.49 o                         
   3  -2  13          2.57          2.86         4.99 o                         
  -5  -1  13          7.86          9.12         6.92 o                         
  -4  -1  13         51.73         74.38        20.54 o                         
  -3  -1  13         25.41         18.62         6.79 o                         
  -2  -1  13          0.69          1.50         5.69 o                         
  -1  -1  13          1.24          8.47         6.10 o                         
   0  -1  13        449.16        485.48        12.66 o                         
   1  -1  13        270.32        280.54         9.06 o                         
   2  -1  13        320.50        308.49        10.08 o                         
  -5   0  13         13.24         15.07         9.50 o                         
  -4   0  13        146.21        164.26        11.24 o                         
  -3   0  13        191.78        192.51        32.62 o                         
  -2   0  13        438.24        443.73        12.37 o                         
  -1   0  13        481.22        503.15        20.22 o                         
   0   0  13         92.28         75.45         6.82 o                         
   1   0  13         67.05         58.45         5.54 o                         
   2   0  13        104.93        105.22         6.74 o                         
  -4   1  13         83.29         74.75        10.94 o                         
  -3   1  13          0.63          8.74         4.52 o                         
  -2   1  13         88.55        109.34         7.83 o                         
  -1   1  13          1.78          1.37         6.00 o                         
   0   1  13         38.07         34.76         5.06 o                         
   1   1  13         41.15         49.34         5.37 o                         
  -3   2  13        221.08        216.83        12.93 o                         
  -2   2  13         19.73         24.08         6.73 o                         
  -1   2  13        697.44        729.33        16.60 o                         
  -1  -6  14         11.91         14.08         6.78 o                         
   0  -6  14          8.09          8.09         6.71 o                         
  -2  -5  14         14.90          8.74         7.08 o                         
  -1  -5  14         92.19        100.37         8.10 o                         
   0  -5  14        149.44        148.48         9.38 o                         
   1  -5  14          0.41         -0.50         5.19 o                         
  -2  -4  14          3.33          7.84         7.33 o                         
  -1  -4  14         25.61         23.04         7.09 o                         
   0  -4  14         65.60         78.57        28.49 o                         
   1  -4  14        168.70        159.96        16.41 o                         
  -3  -3  14        282.55        285.32        13.91 o                         
  -2  -3  14         75.48         80.17         9.49 o                         
  -1  -3  14        154.31        151.07        12.49 o                         
   0  -3  14        202.05        219.94        19.10 o                         
   1  -3  14          2.04          0.18         6.17 o                         
  -3  -2  14          0.38         -1.81         6.35 o                         
  -2  -2  14         38.00         42.16         7.94 o                         
  -1  -2  14        164.25        167.61        12.01 o                         
   0  -2  14        209.48        231.79        13.43 o                         
  -2  -1  14        342.57        355.78        17.24 o                         
  -1  -1  14         15.49         11.77         6.71 o                         
                                                                                
